# Supplementary material for: Evidence for the Complexity of MicroRNA-Mediated Regulation in Ovarian Cancer: A Systems Approach
Source: PLoS One. 2011 Jul 21;6(7):e22508. doi: 10.1371/journal.pone.0022508 (PMC3141058; doi:10.1371/journal.pone.0022508)
Supplement: Table S1 — Differentially expressed miRNA probesets detected by microarray. Forty-two differentially expressed miRNA probesets in 3 CEPI and 3 OSE samples as analyzed by microarray (Ambion miRChip V1). These probesets were selected based on a p-value <0.01, log2 difference ≥1, and Affymetrix “Present/Marginal” call in at least 1 sample. The mature miRNA names and the sequences corresponding to each probeset, the average log expression values from the OSE and CEPI samples, as well as, the log2 difference and t-test p-value calculated from these are given. Probesets that do not refer to miRNAs currently annotated in Sanger miRBase are listed as “exploratory”. Sequences of these exploratory miRNAs are based on computational predictions from previous studies. (XLS) [file pone.0022508.s005.xls]

## Sheet: Sheet1
Probe_ID	Mature miRNA name	miRNA sequence	t-test/Anova	Avg log exp (normals)	Avg log exp (cancers)	Log difference (ca-norm)
hsa-miR-383_st1	hsa-miR-383	AGAUCAGAAGGUGAUUGUGGCU	0.00807263	4.57095	2.20356	-2.36739
hsa-asg-8878_st2	hsa-miR-193a-5p	UGGGUCUUUGCGGGCGAGAUGA	0.00396424	10.4083	8.26772	-2.14058
hsa-asg-14245_st1	hsa-miR-768 (REMOVED**)	NA (has been removed from database due to changes in annotation)	0.00768129	12.4255	10.3579	-2.06757
hsa-miR-320_st1	hsa-miR-320a	AAAAGCUGGGUUGAGAGGGCGAA	0.00245511	10.2268	8.36269	-1.86415
hsa-asg-5208_st1	exploratory	UUCUAGUGGGGGGUAGAUGUCA	0.00172178	6.82656	4.98477	-1.84179
hsa-asg-4118_st1	exploratory	UUGGAAAGGGGGUUUGGGACUC	0.00109483	7.32534	5.82494	-1.5004
hsa-asg-11500_st1	exploratory	AGGAGCAGGCUGUGUGGGCCUC	0.00650681	6.05275	4.67741	-1.37534
hsa-asg-3670_st1	exploratory	GGAGGUGGAGGGGAGCAGGAUU	9.07e-05	9.36949	8.18448	-1.18501
hsa-asg-6021_st2	exploratory	UGGGGGAGGAGGUCAGUGAGGC	0.0055479	8.55041	7.41225	-1.13816
hsa-asg-11373_st1	exploratory	UUGUGAGAGGGGAGACUUGGCA	0.00197508	7.042	8.17359	1.1316
hsa-asg-13500_st1	exploratory	GGUGGCCAGGUGCAUAUCUUGG	0.00498562	7.30163	9.03878	1.73715
hsa-asg-3101_st2	exploratory	AAAUGGGGAGAAGGCAGG	0.00823933	5.34093	7.19488	1.85395
hsa-asg-8336_st2	exploratory	UGUUGAAUCUGAGGGCCAGGCU	0.00369207	6.33018	8.23565	1.90548
hsa-asg-5405_st2	exploratory	UAGGCUGAGCUCAGGGUUCAGG	0.00511217	3.85855	5.83814	1.97958
hsa-asg-11695_st2	exploratory	CCUGGCAAGGCUUGAUUGCUUU	0.00154941	2.36522	4.52086	2.15564
hsa-asg-6895_st1	exploratory	AGUAUUCAGCUGGAGGAGCUGA	0.00386992	2.36522	4.55561	2.1904
cel-miR-38_st1	cel-miR-38	UCACCGGGAGAAAAACUGGAGU	0.00970981	4.45192	6.91072	2.45879
hsa-cand493_st1	exploratory	UAAAAUAUGCCUGUGGGGAGC	0.00632622	6.02529	8.55207	2.52678
hsa-asg-12049_st2	exploratory	UAAUCACUAGAGCGGGGACUCA	0.00656236	6.33996	8.92879	2.58883
hsa-asg-9752_st2	exploratory	UAGAGCAAUGUGUAGGAGAGGC	0.00685317	3.57521	6.48772	2.91251
hsa-asg-6879_st1	exploratory	CCAAACUAUGGAUGGACGAAGA	9.79e-05	4.33882	7.46791	3.12909
hsa-asg-1514_st1	exploratory	GCCUAGUCCCAGGGAGACAGCC	0.00683843	3.01397	6.2658	3.25183
hsa-asg-6932_st1	exploratory	CAGGGAGCCUGAGUAACUGGAA	0.00298417	5.4043	8.94744	3.54314
hsa-asg-5640_st1	exploratory	UCCCAGCGGUGCCUCCA	0.00328632	11.4935	15.0405	3.54694
hsa-asg-11988_st1	exploratory	GGUGCUGUUUAUGGGAGCAGGG	0.00569326	3.99567	7.6303	3.63463
hsa-cand794_st2	exploratory	CUCCAGCGGGGAGUUUGCCAG	0.00534209	3.2675	7.24888	3.98138
hsa-asg-8711_st1	exploratory	CAAGGCCAGAGGGCAUUCAAGU	0.0010013	2.15026	6.2813	4.13104
hsa-asg-2267_st2	exploratory	UGUCAUUUGGGCUGGGCU	0.00830341	2.82529	7.12401	4.29871
hsa-miR-128a_st2	hsa-miR-128	UCACAGUGAACCGGUCUCUUUU	0.00983774	2.96836	7.90667	4.93832
hsa-miR-18b_st1	hsa-miR-18b	UAAGGUGCAUCUAGUGCAGUUA	0.00085144	1.73165	6.89331	5.16165
hsa-miR-7_st1	hsa-miR-7	UGGAAGACUAGUGAUUUUGUUG	0.000683997	1.82396	7.20952	5.38556
hsa-asg-7839_st2	exploratory	CCUGGGACUCUGAAUCCAGCUG	0.0035268	1.92426	7.33381	5.40955
hsa-cand497_st1	hsa-miR-126	UCGUACCGUGAGUAAUAAUGC	0.00838311	3.52569	8.96969	5.444
hsa-miR-429_st1	hsa-miR-429	UAAUACUGUCUGGUAAAACCGU	0.00430285	2.32238	7.77335	5.45097
hsa-asg-2025_st2	hsa-miR-93*	ACUGCUGAGCUAGCACUUCCCG	0.0059151	0.163786	5.81073	5.64695
ppy-miR-141_st1	ppy-miR-141	AACACUGUCUGGUAAAGAUGG	0.0022444	3.14927	8.83545	5.68619
hsa-miR-18a_st1	hsa-miR-18a	UAAGGUGCAUCUAGUGCAGAUA	0.00182884	1.5693	7.35432	5.78502
hsa-asg-14002_st1	exploratory	CCUCUCAGUUUAGGAGGGCCGU	0.00265816	3.07095	8.9223	5.85135
hsa-asg-10048_st1	exploratory	AUCACCCAGGUGACAGCGAGCA	0.00584004	0.422708	6.53817	6.11546
hsa-miR-141_st1	hsa-miR-141	UAACACUGUCUGGUAAAGAUGG	0.000944845	2.85192	9.2104	6.35848
hsa-miR-205_st1	hsa-miR-205	UCCUUCAUUCCACCGGAGUCUG	0.00422553	1.90146	8.40859	6.50713
hsa-miR-126_st2	hsa-miR-126	UCGUACCGUGAGUAAUAAUGC	0.000925874	1.92249	9.05736	7.13487
**According to miRbase: miR-768 overlaps an annotated snoRNA, HBII-239. Phylogenetic analysis in all vertebrates supports the snoRNA annotation, with poor conservation of the reported mature miRNA sequence (Weber M, pers comm). It is therefore removed from the database.
