# Supplementary material for: Evidence for the Complexity of MicroRNA-Mediated Regulation in Ovarian Cancer: A Systems Approach
Source: PLoS One. 2011 Jul 21;6(7):e22508. doi: 10.1371/journal.pone.0022508 (PMC3141058; doi:10.1371/journal.pone.0022508)
Supplement: Table S2 — Differentially expressed mRNA probes in CEPI compared to OSE. Differentially expressed mRNA probesets between 3 CEPI samples and OSE from 5 normal samples as analyzed by microarray (Affymetrix HG-U133 Plus 2.0). These probesets were selected based on a p-value <0.005, fold change ≥2, and Affymetrix “Present/Marginal” call in at least one sample. The gene symbols corresponding to each probeset ID, the average log expression values from the OSE and CEPI samples as well as the log2 difference and t-test p-value calculated from these are given. (XLS) [file pone.0022508.s006.xls]

## Sheet: DEGTABLE_microarray 5 and 3 aff
Probe Set ID	Gene Symbol	t-test	Avg log expression (OSE)	Avg log expression (CEPI)	Log difference (CEPI-OSE)
206140_at	LHX2	1.69099e-06	13.8258	4.35011	-9.47571
207016_s_at	ALDH1A2	7.00318e-07	14.3155	4.94156	-9.37393
238919_at	---	8.17385e-06	11.1219	2.32058	-8.80131
1552487_a_at	BNC1	0.000179512	13.3413	4.85092	-8.49036
223597_at	ITLN1	6.70903e-06	14.7637	6.52345	-8.24024
1562736_at	LHX9	5.83154e-06	12.9525	5.28241	-7.67008
209613_s_at	ADH1B	9.39499e-06	11.2329	3.70982	-7.52309
207302_at	SGCG	2.73293e-05	12.2361	4.79931	-7.4368
230109_at	PDE7B	1.02864e-05	12.5399	5.20357	-7.33631
241833_at	---	2.72347e-05	11.6289	4.39483	-7.23412
211276_at	TCEAL2	0.000539496	14.8558	7.62666	-7.22914
204365_s_at	REEP1	0.000547047	12.9824	5.79881	-7.18356
229308_at	---	2.19218e-05	10.943	3.81961	-7.12338
204719_at	ABCA8	3.54776e-06	14.1066	7.03219	-7.0744
202037_s_at	SFRP1	5.72291e-07	14.8993	7.93395	-6.96539
238878_at	ARX	0.000134734	13.9436	7.02845	-6.91518
1563533_at	GADL1	5.98333e-06	12.2098	5.52069	-6.68912
239708_at	---	6.53402e-06	10.444	3.90732	-6.53663
229084_at	CNTN4	2.73452e-05	10.9224	4.44229	-6.4801
234118_at	---	2.37354e-06	10.8053	4.36512	-6.44022
1553998_at	DMRTC1 /// LOC728656	0.000512423	12.0802	5.65478	-6.42544
201843_s_at	EFEMP1	8.63316e-05	12.402	6.00262	-6.39937
225173_at	ARHGAP18	0.000150509	13.3764	7.00528	-6.37115
204466_s_at	SNCA	9.50922e-06	10.9642	4.59615	-6.36807
238512_at	---	0.000524072	12.3054	5.99464	-6.31081
209763_at	CHRDL1	5.18336e-05	14.3796	8.09405	-6.28553
1553797_a_at	FLJ30594	0.00121991	12.0634	5.82359	-6.23981
33767_at	NEFH	0.000169661	12.4555	6.23105	-6.22445
210746_s_at	EPB42	2.89474e-05	10.3218	4.12052	-6.20128
206458_s_at	WNT2B	0.000757199	12.1542	5.96926	-6.18496
238021_s_at	hCG_1815491	0.0015286	14.2647	8.08998	-6.17469
223883_s_at	STK31	1.75392e-05	11.6302	5.49069	-6.13952
201842_s_at	EFEMP1	5.21421e-08	14.427	8.38746	-6.03949
204469_at	PTPRZ1	3.88043e-06	10.2964	4.31402	-5.98237
237974_at	ABHD12B	1.18191e-05	11.1972	5.23034	-5.96683
208131_s_at	PTGIS	0.00104685	13.8163	7.87247	-5.9438
204818_at	HSD17B2	0.000500043	10.9473	5.01082	-5.93647
209890_at	TSPAN5	1.87959e-05	11.9436	6.02349	-5.92009
234103_at	KCNT2	0.000139043	10.5047	4.58576	-5.91897
228863_at	PCDH17	0.00225162	13.9037	7.98847	-5.91522
216050_at	---	0.00079915	8.99305	3.16232	-5.83074
223734_at	OSAP	2.82105e-06	13.8347	8.01389	-5.82082
209469_at	GPM6A	9.02813e-05	11.6775	5.86773	-5.80978
205290_s_at	BMP2	0.000106936	10.2202	4.41904	-5.80117
211494_s_at	SLC4A4	6.26523e-05	10.6757	4.91519	-5.76048
206007_at	PRG4	0.00383446	10.8503	5.13262	-5.71763
228554_at	PGR	0.00427764	12.8158	7.14629	-5.66954
222722_at	OGN	0.000661593	12.1779	6.51472	-5.66315
230673_at	PKHD1L1	0.00113891	10.7132	5.05916	-5.65406
236081_at	---	8.25436e-05	10.71	5.08337	-5.62668
231131_at	FAM133A	0.00292771	10.7422	5.12883	-5.61334
222910_s_at	PEX5L	4.83454e-05	10.1388	4.53686	-5.60194
202363_at	SPOCK1	0.000344145	13.5622	7.96649	-5.59573
226186_at	---	7.29924e-06	10.0224	4.43564	-5.58671
230883_at	---	4.03735e-05	10.2957	4.76275	-5.53294
206032_at	DSC3	0.000101212	11.9597	6.46073	-5.49899
229160_at	MUM1L1	8.07419e-05	12.9548	7.45668	-5.49815
204337_at	RGS4	2.34899e-05	13.7392	8.24937	-5.48987
205303_at	KCNJ8	0.00114786	11.5625	6.07334	-5.48917
202157_s_at	CUGBP2	7.9782e-07	14.3941	8.91499	-5.47916
211896_s_at	DCN	0.000101714	13.0627	7.60899	-5.45372
1553169_at	LRRN4	0.000462463	10.7547	5.30746	-5.44728
239272_at	MMP28	1.38419e-05	11.4823	6.07771	-5.40455
219737_s_at	PCDH9	0.000534979	11.7593	6.36357	-5.39572
205083_at	AOX1	0.000107781	12.364	6.9731	-5.39089
239178_at	---	0.000314195	10.0144	4.62782	-5.38659
219355_at	CXorf57	5.76224e-06	9.76039	4.38146	-5.37893
240053_x_at	---	1.73176e-05	8.95931	3.62937	-5.32994
205289_at	BMP2	1.12148e-05	10.6101	5.29402	-5.3161
217590_s_at	TRPA1	1.43258e-06	9.22485	3.91056	-5.31428
205433_at	BCHE	8.75049e-05	12.4203	7.11244	-5.30785
242532_at	---	2.02769e-05	10.6959	5.41652	-5.27941
228739_at	CYS1	0.000361312	9.98872	4.71404	-5.27468
214945_at	FAM153A /// FAM153B /// FAM153C	4.02278e-06	14.3815	9.11638	-5.26511
227082_at	---	7.0075e-06	9.97838	4.72461	-5.25377
209621_s_at	PDLIM3	5.82082e-06	10.0931	4.8824	-5.21073
209612_s_at	ADH1B	0.000127328	11.1967	5.99641	-5.20026
219791_s_at	NBLA00301	0.000134765	9.82492	4.64794	-5.17699
209706_at	NKX3-1	0.000263026	11.2976	6.13364	-5.16399
213385_at	CHN2	6.12106e-05	10.3434	5.18477	-5.15868
206201_s_at	MEOX2	0.00416776	8.59561	3.44452	-5.15109
229831_at	CNTN3	0.00168726	11.7299	6.59508	-5.13481
204646_at	DPYD	2.81531e-07	13.5639	8.43193	-5.13194
228708_at	RAB27B	7.97079e-07	13.4944	8.36489	-5.12956
208621_s_at	EZR	3.1199e-05	10.3864	5.258	-5.12837
223502_s_at	TNFSF13B	0.00151556	13.6664	8.54454	-5.12185
232305_at	HMGCLL1	0.00189216	7.81573	2.69488	-5.12085
1552845_at	CLDN15	0.00084197	9.7658	4.65898	-5.10682
213456_at	SOSTDC1	0.000126682	10.9816	5.87508	-5.10648
230661_at	---	0.000146988	13.2655	8.18085	-5.08462
205405_at	SEMA5A	0.000251716	9.81693	4.74465	-5.07228
236739_at	FLJ30594	4.1004e-05	10.1567	5.10001	-5.0567
204872_at	TLE4	0.00013745	14.0248	8.96854	-5.05624
238081_at	C4orf12	0.00145122	8.73181	3.68099	-5.05082
217437_s_at	TACC1	1.35807e-05	9.88496	4.84027	-5.04469
227705_at	TCEAL7	0.00103432	11.9038	6.86937	-5.03445
1554007_at	---	0.000175325	13.4121	8.38321	-5.02888
232388_at	CNTNAP4	7.80729e-05	10.4387	5.44411	-4.99461
214961_at	KIAA0774	2.02719e-05	9.52604	4.54182	-4.98422
206262_at	ADH1C	0.000155892	11.1065	6.14046	-4.96601
240466_at	---	0.00221925	9.25135	4.28553	-4.96581
233536_at	ASXL3	1.46841e-05	9.87688	4.9287	-4.94818
1557261_at	LOC652637 /// WHDC1L1 /// WHDC1L2	0.00119066	8.2477	3.31843	-4.92927
219778_at	ZFPM2	7.50628e-06	12.5977	7.67064	-4.92707
228724_at	---	0.000517006	9.79416	4.86812	-4.92604
205907_s_at	OMD	0.000796583	10.1136	5.19008	-4.9235
231235_at	NKTR	0.000375305	8.21609	3.29428	-4.9218
1553171_x_at	LRRN4	0.00392132	10.8884	5.9895	-4.89895
244745_at	RERG	0.000749391	9.70204	4.82827	-4.87377
229480_at	---	4.2435e-05	9.87796	5.00519	-4.87277
203685_at	BCL2	0.00271463	11.7383	6.88016	-4.85815
228854_at	---	0.00199288	11.7162	6.86717	-4.84906
219895_at	FAM70A	0.000235597	11.7441	6.89564	-4.84847
203908_at	SLC4A4	3.62952e-05	12.4225	7.58343	-4.83906
203180_at	ALDH1A3	0.00106338	12.217	7.39767	-4.81936
231391_at	CTXN3	0.00109794	9.73499	4.93283	-4.80217
214753_at	N4BP2L2	0.000181497	10.5467	5.7468	-4.79989
213247_at	SVEP1	0.000320612	11.485	6.68657	-4.79843
227690_at	GABRB3	3.50831e-05	8.84032	4.06025	-4.78007
224568_x_at	MALAT1	0.000484583	11.0962	6.31706	-4.77909
219049_at	CSGALNACT1	0.000141576	12.7283	7.94955	-4.7787
238657_at	UBXN10	0.00213398	10.4355	5.67217	-4.76333
235764_at	---	0.00363879	10.2685	5.51807	-4.75042
231899_at	ZC3H12C	0.00361194	10.6766	5.93714	-4.73951
206404_at	FGF9	0.00024959	11.9592	7.2217	-4.73746
217525_at	OLFML1	0.00303772	11.4578	6.7276	-4.73025
226677_at	ZNF521	0.00108042	10.1418	5.42459	-4.71721
226875_at	DOCK11	1.49362e-06	13.182	8.4693	-4.7127
203914_x_at	HPGD	0.000185031	11.5924	6.89244	-4.69997
212745_s_at	BBS4	0.000100367	9.91909	5.2321	-4.687
229638_at	IRX3	0.0016291	12.3524	7.67618	-4.67626
204754_at	HLF	0.00025837	9.5393	4.86401	-4.67529
230130_at	---	0.00463244	11.4033	6.7362	-4.66715
238649_at	PITPNC1	4.02959e-05	10.3416	5.68254	-4.65908
203413_at	NELL2	1.28061e-06	14.0819	9.42932	-4.65255
205110_s_at	FGF13	2.10161e-08	13.1256	8.47747	-4.6481
203695_s_at	DFNA5	4.01156e-05	14.6012	9.96269	-4.63851
210136_at	MBP	0.000611627	10.0639	5.4259	-4.63805
223122_s_at	SFRP2	1.57004e-05	12.7394	8.11006	-4.62937
203999_at	SYT1	2.82788e-05	11.1614	6.53336	-4.62807
219412_at	RAB38	4.467e-05	11.9536	7.32666	-4.62689
221207_s_at	NBEA	0.00202701	10.9211	6.29462	-4.62652
227399_at	VGLL3	0.00445018	10.9157	6.29092	-4.62474
214045_at	LIAS	0.000189807	8.72863	4.10783	-4.6208
211756_at	PTHLH	0.000350424	10.2326	5.61494	-4.61766
225420_at	GPAM	0.000321006	8.82421	4.2173	-4.6069
218613_at	PSD3	0.000263905	10.7052	6.10392	-4.60124
209550_at	NDN	2.58056e-05	13.1762	8.57536	-4.60089
222453_at	CYBRD1	0.00207934	13.9678	9.36893	-4.59891
231040_at	---	0.000513124	8.90397	4.31426	-4.5897
204359_at	FLRT2	2.46175e-05	13.4743	8.88519	-4.58912
1561166_a_at	---	0.00493152	7.8173	3.22916	-4.58813
204051_s_at	SFRP4	0.0016208	9.3947	4.82388	-4.57082
204863_s_at	IL6ST	0.000100066	10.1469	5.58479	-4.56206
228693_at	CCDC50	7.1016e-05	10.7767	6.21725	-4.55941
1565898_at	METT5D1	8.29704e-06	8.74509	4.18956	-4.55553
223393_s_at	TSHZ3	2.00221e-06	11.4303	6.87649	-4.55382
225171_at	ARHGAP18	2.00428e-06	14.719	10.1688	-4.55027
205100_at	GFPT2	0.000428725	11.9749	7.4248	-4.55011
205356_at	USP13	5.21713e-06	9.82515	5.27643	-4.54872
226834_at	---	0.00134733	10.4393	5.90132	-4.53797
220474_at	SLC25A21	0.000450821	7.66071	3.12464	-4.53607
231181_at	---	0.00150122	13.1082	8.57662	-4.53159
226402_at	CYP2U1	3.4051e-05	11.8192	7.29031	-4.52893
227623_at	---	7.81176e-05	11.7216	7.19266	-4.5289
207995_s_at	CLEC4M	0.00242849	11.1637	6.63984	-4.52383
229529_at	TCF21	0.000131708	8.94628	4.43693	-4.50936
239846_at	MTHFD1	9.49293e-06	8.11467	3.61003	-4.50463
225442_at	DDR2	0.000455286	11.4635	6.96081	-4.50268
219304_s_at	PDGFD	4.18132e-06	13.6075	9.11936	-4.48817
209676_at	TFPI	0.000816905	8.94391	4.45612	-4.48779
222717_at	SDPR	0.00433198	10.3895	5.91424	-4.47523
213258_at	TFPI	0.00423903	11.2167	6.74174	-4.47493
205751_at	SH3GL2	0.000157222	8.42436	3.95174	-4.47261
227070_at	GLT8D2	0.0023591	11.8578	7.3878	-4.46996
227758_at	RERG	9.56545e-06	12.3602	7.89441	-4.46575
204041_at	MAOB	0.00183853	11.8062	7.34272	-4.46353
239273_s_at	MMP28	1.14241e-05	8.69957	4.24409	-4.45548
1560049_at	---	0.000196968	12.6143	8.16535	-4.44894
241672_at	C13orf36	0.000105216	12.5554	8.12092	-4.43453
1561480_a_at	---	0.000565918	9.67294	5.25683	-4.41611
222959_at	CNGB3	0.00042488	9.03924	4.62335	-4.41589
217234_s_at	EZR	5.78792e-07	13.3733	8.95778	-4.41552
208450_at	LGALS2	0.000662857	10.9927	6.57871	-4.41399
213684_s_at	PDLIM5	0.00119347	8.70103	4.30375	-4.39729
223923_at	C21orf62	0.000115041	12.8835	8.49024	-4.3933
238852_at	---	4.97106e-05	10.4633	6.07291	-4.39043
233607_at	---	0.00212845	10.0067	5.61855	-4.38813
221601_s_at	FAIM3	4.30993e-06	9.54226	5.17083	-4.37143
230319_at	---	4.68061e-06	11.5931	7.22333	-4.36974
205111_s_at	PLCE1	0.000238927	12.0282	7.69626	-4.33189
202036_s_at	SFRP1	7.84031e-05	11.5853	7.25438	-4.33092
238463_at	---	0.000283045	10.4633	6.13361	-4.32973
244455_at	KCNT2	0.000411603	12.4988	8.17982	-4.31901
219511_s_at	SNCAIP	7.20002e-05	10.575	6.26565	-4.30931
204823_at	NAV3	5.49767e-06	11.1253	6.81655	-4.30874
219263_at	RNF128	0.00196332	10.7432	6.45163	-4.2916
235723_at	BNC2	0.000400801	9.85425	5.56309	-4.29116
231936_at	HOXC9	0.00339015	8.70316	4.41518	-4.28798
205529_s_at	RUNX1T1	0.00231583	9.72051	5.44285	-4.27765
235115_at	PDE8B	0.00138028	8.76883	4.4946	-4.27423
242110_at	---	0.000300042	10.2784	6.01878	-4.25963
228598_at	DPP10	0.000685922	11.4406	7.18537	-4.25527
207057_at	SLC16A7	0.00455515	9.59144	5.33924	-4.2522
213816_s_at	MET	5.53428e-05	9.90192	5.64974	-4.25219
201280_s_at	DAB2	3.52165e-05	11.3559	7.1159	-4.23999
228496_s_at	CRIM1	0.000632309	11.6836	7.4458	-4.23778
244107_at	---	0.000331076	10.0922	5.85613	-4.23611
201008_s_at	TXNIP	1.48506e-05	12.3092	8.08796	-4.22125
227289_at	PCDH17	0.000176327	12.8668	8.66175	-4.20502
236420_s_at	ANO4	0.000149966	8.13697	3.93199	-4.20498
224400_s_at	CHST9	0.000593193	8.07392	3.87098	-4.20295
229380_at	---	1.38581e-06	11.2714	7.07053	-4.20089
201010_s_at	TXNIP	0.000341855	15.0791	10.8838	-4.19528
219371_s_at	KLF2	0.000435867	11.4283	7.23334	-4.19496
234018_s_at	SEL1L2	0.00303188	10.7475	6.56032	-4.18716
209485_s_at	OSBPL1A	0.00315737	10.9352	6.75262	-4.18261
204364_s_at	REEP1	8.04308e-05	11.8061	7.62437	-4.18175
227506_at	SLC16A9	0.000655762	10.2447	6.06443	-4.18024
213436_at	CNR1	0.00131431	9.01536	4.83538	-4.17998
209147_s_at	PPAP2A	0.0011563	11.1595	6.98792	-4.17158
1552910_at	SIGLEC11	0.00226663	10.5851	6.41828	-4.16686
227084_at	DTNA	8.97211e-05	12.6357	8.47097	-4.16471
209488_s_at	RBPMS	0.000251447	8.86793	4.70749	-4.16044
215888_at	PDS5B	0.000283589	8.99276	4.83263	-4.16013
209699_x_at	AKR1C2	0.000328239	10.2864	6.13423	-4.15222
235801_at	---	0.00403334	10.1953	6.04314	-4.15213
219024_at	PLEKHA1	0.000209622	9.28755	5.13862	-4.14893
226663_at	ANKRD10	0.00167807	8.84318	4.69966	-4.14352
222871_at	KLHDC8A	0.00466681	13.2762	9.13357	-4.1426
232138_at	MBNL2	0.00211356	9.84851	5.71054	-4.13797
213295_at	CYLD	0.00447005	10.7989	6.66412	-4.13477
205638_at	BAI3	5.78417e-05	7.66238	3.52796	-4.13442
212096_s_at	MTUS1	0.000141994	12.9697	8.84569	-4.12399
203323_at	CAV2	0.000527987	12.2565	8.136	-4.12052
241255_at	---	0.00356773	7.31204	3.19173	-4.12031
212158_at	SDC2	0.000237124	12.9515	8.83375	-4.11773
231906_at	HOXD8	2.09761e-07	13.8449	9.7468	-4.0981
205414_s_at	RICH2	0.000380665	11.5023	7.41127	-4.09108
208663_s_at	TTC3	0.000201224	9.40499	5.316	-4.08899
236302_at	PPM1E	0.00070851	10.8283	6.74056	-4.08774
204154_at	CDO1	0.000101779	8.71097	4.62422	-4.08675
230987_at	---	0.00057729	9.674	5.58813	-4.08587
219909_at	MMP28	0.00237811	9.05292	4.96738	-4.08553
214235_at	CYP3A5	0.00211878	11.0199	6.93686	-4.08306
226851_at	LYPLAL1	0.00104082	10.9112	6.83581	-4.07536
204301_at	KBTBD11	1.31925e-05	9.44617	5.38296	-4.0632
212607_at	AKT3	0.000109566	11.9687	7.90887	-4.0598
229414_at	PITPNC1	9.05462e-05	12.4565	8.39898	-4.05753
234978_at	SLC36A4	0.000934764	9.52056	5.47967	-4.0409
210479_s_at	RORA	0.000282811	9.44918	5.40875	-4.04043
229623_at	FLJ12993	0.00126875	11.4303	7.39686	-4.03341
219370_at	RPRM	0.000325244	10.3626	6.33587	-4.02669
1559360_at	---	0.000158218	11.8168	7.79788	-4.01893
242002_at	NKAIN2	0.00013284	8.82521	4.80876	-4.01645
219738_s_at	PCDH9	1.6864e-05	11.2844	7.27198	-4.01238
236141_at	NBLA00301	0.000766855	10.1046	6.09325	-4.01137
205498_at	GHR	1.43793e-05	11.5118	7.50337	-4.00841
210612_s_at	SYNJ2	0.00196828	8.97326	4.96831	-4.00495
218901_at	PLSCR4	0.00203723	13.7333	9.73202	-4.00126
204723_at	SCN3B	0.000579591	8.77998	4.78197	-3.99801
229461_x_at	NEGR1	0.000185525	8.72908	4.73261	-3.99647
1558486_at	ZNF493	4.4223e-05	8.8425	4.84936	-3.99314
203485_at	RTN1	0.000794789	13.0562	9.06339	-3.99281
206331_at	CALCRL	0.00173904	8.45136	4.46044	-3.99092
206858_s_at	HOXC4 /// HOXC6	7.12695e-05	13.5581	9.56961	-3.9885
226582_at	LOC400043	0.000686898	13.0734	9.09101	-3.98243
228986_at	OSBPL8	0.000221173	8.15067	4.16944	-3.98123
213169_at	SEMA5A	0.00107704	11.2304	7.24959	-3.98085
213309_at	PLCL2	2.3898e-05	11.9954	8.01496	-3.98041
229193_at	---	0.0039998	8.42287	4.44355	-3.97932
237133_at	---	0.000289066	7.09997	3.12127	-3.9787
242358_at	---	0.000234285	10.3651	6.39003	-3.97507
241450_at	RSPO1	7.84369e-05	12.102	8.13848	-3.96351
241457_at	---	0.00181639	9.91714	5.95639	-3.96075
203060_s_at	PAPSS2	0.000294609	13.2423	9.28598	-3.95628
225946_at	RASSF8	0.00102387	11.2714	7.32642	-3.94502
223623_at	C2orf40	0.00179767	13.372	9.42704	-3.94496
228750_at	---	0.00116375	10.445	6.50302	-3.94201
229858_at	---	0.000563463	9.89947	5.95831	-3.94115
221933_at	NLGN4X	0.000264504	11.6427	7.70711	-3.93561
206391_at	RARRES1	0.00358927	11.15	7.21717	-3.93286
203789_s_at	SEMA3C	0.00431039	13.1957	9.26564	-3.93009
215831_at	---	0.00102231	7.61849	3.6897	-3.92878
219368_at	NAP1L2	0.00454343	11.2398	7.32295	-3.91683
229021_at	---	0.00180581	11.1868	7.27799	-3.9088
235061_at	PPM1K	0.00276353	11.8983	7.99068	-3.90758
221898_at	PDPN	5.45342e-06	10.3984	6.49148	-3.90695
209517_s_at	ASH2L	0.000146298	11.009	7.10354	-3.90541
235652_at	---	0.00176766	9.98063	6.07529	-3.90535
213714_at	CACNB2	4.11137e-06	9.92226	6.01925	-3.90301
205440_s_at	NPY1R	2.78797e-05	10.5893	6.69638	-3.89295
204753_s_at	HLF	0.000700375	9.6167	5.72513	-3.89157
227148_at	PLEKHH2	0.000322747	11.4307	7.54278	-3.88796
229897_at	ZNF641	0.00038637	9.29796	5.41647	-3.88149
213998_s_at	DDX17	0.000237967	11.9468	8.07116	-3.87567
214120_at	RFPL1S	0.000239137	8.24872	4.38126	-3.86746
201893_x_at	DCN	0.000814862	14.2061	10.3486	-3.85756
203680_at	PRKAR2B	4.60546e-06	12.5125	8.65706	-3.85545
230220_at	C2orf21	0.00348306	8.81069	4.96193	-3.84875
201150_s_at	TIMP3	0.00482031	11.2312	7.38344	-3.84774
1560652_at	---	0.00021153	8.8327	4.98556	-3.84714
204072_s_at	FRY	7.54085e-05	12.1377	8.29191	-3.84581
209357_at	CITED2	0.00117039	7.95458	4.11381	-3.84077
242968_at	---	0.000536477	8.29144	4.45525	-3.83618
203074_at	ANXA8 /// ANXA8L1 /// ANXA8L2	3.60695e-06	13.4092	9.57315	-3.83605
236354_at	---	0.00248746	7.08455	3.25049	-3.83406
227497_at	---	0.00179401	11.3779	7.54473	-3.83312
236251_at	---	0.0012109	12.0559	8.22535	-3.83056
203705_s_at	FZD7	0.00185405	11.9947	8.1661	-3.82864
201278_at	DAB2	6.66032e-05	12.9351	9.11512	-3.81999
227209_at	CNTN1	0.000371613	10.4112	6.60097	-3.81023
222288_at	---	0.000791702	12.7652	8.95999	-3.80521
236088_at	NTNG1	6.54764e-05	9.09569	5.2938	-3.80189
229580_at	---	0.00457387	9.58525	5.78361	-3.80164
202555_s_at	MYLK	0.00278484	12.4044	8.6054	-3.79898
202202_s_at	LAMA4	0.000380831	13.8083	10.0142	-3.79404
223178_s_at	NT5DC1	0.0012952	11.4611	7.68662	-3.77449
228425_at	LOC654433	0.00424115	8.55762	4.78547	-3.77215
223796_at	CNTNAP3 /// CNTNAP3B /// LOC643827 /// LOC653355 /// RP11-138L21.1	0.00139942	8.57796	4.80728	-3.77068
209960_at	HGF	0.00138711	7.15056	3.38045	-3.7701
236123_at	ST7L	0.000161996	11.6951	7.92607	-3.76901
226773_at	---	0.000235699	14.2075	10.4391	-3.76836
1556568_a_at	---	0.00116828	8.54529	4.79249	-3.75281
213817_at	---	0.000197193	8.36452	4.61266	-3.75186
205568_at	AQP9	1.26584e-05	12.1677	8.41604	-3.75167
241210_at	---	0.00316125	7.41718	3.66726	-3.74993
209200_at	MEF2C	5.21918e-05	10.2964	6.55786	-3.73856
214102_at	CENTD1	0.000165043	10.2573	6.52211	-3.7352
201831_s_at	USO1	8.6218e-05	8.42776	4.69281	-3.73494
243109_at	MCTP2	0.0036603	11.5317	7.80224	-3.72942
1557961_s_at	LOC100127983	0.00135657	10.9308	7.2026	-3.72823
203131_at	PDGFRA	0.00352307	12.8585	9.13037	-3.7281
241905_at	PIK3C2A	0.000186105	9.53033	5.80386	-3.72647
201116_s_at	CPE	3.20002e-05	10.3417	6.61794	-3.7238
229654_at	ZNF44	0.000222767	8.77536	5.05488	-3.72048
242524_at	CBLN4	0.00032141	9.84504	6.13006	-3.71498
222457_s_at	LIMA1	0.00114185	10.9964	7.28902	-3.7074
230869_at	FAM155A	0.000411601	9.07518	5.36912	-3.70606
231986_at	RIMS1	0.000828118	8.2254	4.52481	-3.7006
229797_at	MCOLN3	0.00358935	12.8601	9.16125	-3.69882
202747_s_at	ITM2A	0.000691342	8.2091	4.51102	-3.69808
240992_at	---	2.20056e-05	7.15438	3.46023	-3.69415
205656_at	PCDH17	0.000337525	12.2171	8.52836	-3.68874
210002_at	GATA6	0.0036493	12.552	8.86665	-3.6853
203845_at	KAT2B	0.00350789	11.2358	7.55399	-3.68186
229288_at	---	0.000104106	8.63725	4.96093	-3.67631
1561206_at	KLHL8	0.00229257	6.94257	3.27026	-3.67232
233386_at	---	0.000714519	7.24674	3.57523	-3.67152
242519_at	CCDC152	0.000242475	6.99289	3.32385	-3.66904
227202_at	CNTN1	0.000193534	10.2382	6.5693	-3.66889
213228_at	PDE8B	0.0023061	11.7572	8.08978	-3.66743
213156_at	---	0.00137758	12.8098	9.1443	-3.6655
228320_x_at	CCDC64	0.000947933	13.1455	9.48194	-3.66355
236290_at	DOK6	2.22615e-05	8.31553	4.65525	-3.66029
203887_s_at	THBD	0.000600757	11.6413	7.98955	-3.65177
204412_s_at	NEFH	0.00170807	9.66915	6.02166	-3.64749
214036_at	EFNA5	0.000230204	11.9112	8.26394	-3.64727
1553796_at	FLJ30594	3.89599e-05	9.82922	6.18302	-3.6462
202156_s_at	CUGBP2	0.000218194	10.7544	7.11228	-3.64215
231856_at	KIAA1244	0.000111293	7.74233	4.10131	-3.64103
207761_s_at	METTL7A	4.33006e-05	14.7083	11.0711	-3.63722
206101_at	ECM2	0.00323244	11.9893	8.35262	-3.63665
237252_at	THBD	0.000130013	9.29066	5.6624	-3.62825
232903_at	---	0.00310455	9.23992	5.62102	-3.6189
228564_at	LOC375295	7.55569e-05	12.3681	8.74942	-3.61872
228509_at	SPHKAP	0.00272781	8.15967	4.54267	-3.617
227708_at	EEF1A1	0.00033489	12.9714	9.35563	-3.61576
242751_at	---	0.00218171	7.35573	3.75214	-3.60359
221879_at	CALML4	1.99775e-05	9.08989	5.48862	-3.60126
222790_s_at	RSBN1	0.00367541	10.9843	7.38306	-3.60123
204897_at	PTGER4	0.000161427	12.6246	9.02415	-3.60048
236576_at	---	0.000199793	8.87903	5.27999	-3.59904
202468_s_at	CTNNAL1	0.00150726	12.7357	9.13941	-3.59628
241471_at	LOC730236	0.000213967	9.54043	5.94967	-3.59076
242171_at	---	0.00251022	8.59178	5.00724	-3.58454
230012_at	C17orf44	0.000530447	8.28938	4.70703	-3.58235
205158_at	RNASE4	0.00461718	8.28037	4.7027	-3.57767
212487_at	GPATCH8	0.00438395	10.5758	6.99925	-3.57651
242146_at	SNRPA1	0.00436422	9.9827	6.4106	-3.5721
202158_s_at	CUGBP2	4.42054e-06	11.999	8.43118	-3.56786
204048_s_at	PHACTR2	0.000491786	12.0204	8.4536	-3.56682
209160_at	AKR1C3	0.000322874	9.3123	5.75388	-3.55842
201534_s_at	UBL3	0.000292197	10.2247	6.66914	-3.55557
207010_at	GABRB1	0.00240565	7.96593	4.41959	-3.54633
238963_at	---	0.00393674	8.38882	4.84306	-3.54576
222826_at	PLDN	0.00115709	9.91962	6.38992	-3.5297
233996_x_at	LOC727945	0.000556402	5.30195	1.78056	-3.5214
230180_at	---	0.0015775	11.794	8.27286	-3.52109
223263_s_at	FGFR1OP2	7.00358e-06	7.67909	4.16731	-3.51178
225575_at	LIFR	3.57102e-05	12.7545	9.24541	-3.50908
222357_at	ZBTB20	0.00162577	9.43671	5.92933	-3.50738
217762_s_at	RAB31	2.10228e-05	12.6058	9.1	-3.50584
230174_at	LYPLAL1	0.00255259	11.5971	8.09453	-3.50261
210372_s_at	TPD52L1	0.000170223	10.2694	6.7699	-3.49947
227193_at	---	6.83775e-07	12.8617	9.36638	-3.49532
222881_at	HPSE	0.00353794	9.93812	6.4456	-3.49252
238356_at	DOCK11	0.000214771	8.85575	5.37199	-3.48375
220543_at	C21orf62	0.00142863	11.5445	8.06359	-3.48086
240245_at	---	0.00223213	9.80003	6.32015	-3.47989
235210_s_at	RPESP	1.1358e-05	14.2206	10.7449	-3.47565
1564164_at	DENND1B	0.000535968	8.82112	5.34728	-3.47385
232726_at	---	0.00486342	9.34422	5.87214	-3.47208
232662_x_at	C10orf58	0.00052722	10.9941	7.52937	-3.46476
206363_at	MAF	0.000770771	11.525	8.06046	-3.46458
219747_at	C4orf31	4.59652e-05	11.5183	8.0613	-3.457
241365_at	---	0.000879948	9.70201	6.249	-3.45302
231110_at	---	0.00379092	9.28148	5.83274	-3.44873
228214_at	---	0.00440361	11.3696	7.9215	-3.44806
229427_at	SEMA5A	0.00352757	9.52628	6.07891	-3.44737
242443_at	EML5	0.00253669	8.92219	5.47832	-3.44387
204749_at	NAP1L3	0.0002507	12.8228	9.38064	-3.44218
239451_at	---	2.89019e-05	8.18787	4.74936	-3.43851
1555869_a_at	LOC729070	0.0007049	8.41609	4.97876	-3.43733
219640_at	CLDN15	0.00426248	12.6131	9.1768	-3.43632
225166_at	ARHGAP18	4.7146e-05	11.2052	7.76988	-3.43528
244420_at	---	0.000601348	10.3103	6.87732	-3.43295
226448_at	FAM89A	0.000195238	11.4444	8.02139	-3.423
235874_at	PRSS35	0.00212177	11.4452	8.03013	-3.41502
223384_s_at	TRIM4	0.00246539	11.6816	8.26803	-3.41357
238458_at	EFHA2	0.00267383	10.7176	7.30473	-3.41286
226321_at	LYSMD3	0.000748365	12.4305	9.02424	-3.40622
204602_at	DKK1	0.00101397	8.4353	5.02916	-3.40614
214712_at	RUNDC2B	0.000934066	8.20027	4.79456	-3.40571
232027_at	SYNE1	0.000758623	8.23361	4.83147	-3.40214
1557246_at	KIDINS220	0.000768626	8.83894	5.44123	-3.39772
233957_at	---	8.10811e-05	7.34443	3.94968	-3.39475
222853_at	FLRT3	0.00099577	12.7076	9.31588	-3.39173
213429_at	---	3.6674e-05	10.4229	7.03232	-3.39054
210832_x_at	PTGER3	9.33641e-05	8.11512	4.72485	-3.39027
206295_at	IL18	0.00223546	10.4113	7.02175	-3.38955
231793_s_at	CAMK2D	0.00432573	9.11344	5.72842	-3.38501
235634_at	PURG	5.76426e-05	8.80273	5.42021	-3.38251
206033_s_at	DSC3	0.0028336	9.42356	6.04395	-3.37961
220586_at	CHD9	5.21097e-05	6.72026	3.34145	-3.37881
201340_s_at	ENC1	0.00133424	9.27577	5.89707	-3.37869
236331_at	CDKL2	0.000361244	9.82295	6.4445	-3.37845
201728_s_at	KIAA0100	4.10727e-06	8.71243	5.33551	-3.37691
237198_at	---	0.00274406	8.22452	4.84783	-3.37669
213375_s_at	N4BP2L1	0.000459343	11.8162	8.44527	-3.37095
224435_at	C10orf58	0.000578771	12.854	9.48538	-3.36861
227167_s_at	---	3.8321e-06	10.9679	7.59983	-3.36805
228335_at	CLDN11	1.27789e-05	12.2519	8.88421	-3.36766
233912_x_at	---	0.000245382	7.41765	4.05111	-3.36654
214320_x_at	CYP2A6	3.6311e-05	7.59707	4.23229	-3.36478
203980_at	FABP4	6.57699e-05	9.7938	6.43125	-3.36255
213933_at	PTGER3	0.00300796	10.379	7.01865	-3.36031
231735_s_at	MALAT1	0.000709798	12.3204	8.96126	-3.35918
203786_s_at	TPD52L1	2.32328e-06	15.0359	11.6772	-3.35867
228959_at	---	0.00108276	12.6875	9.33648	-3.35101
1557353_at	---	0.00158704	9.27052	5.92294	-3.34758
234075_at	---	3.49402e-05	6.97362	3.62707	-3.34655
217230_at	EZR	0.000204401	8.50648	5.16309	-3.34338
215294_s_at	SMARCA1	1.45568e-06	7.45856	4.11668	-3.34188
216733_s_at	GATM	0.00425658	9.66984	6.33106	-3.33878
204457_s_at	GAS1	0.00232825	14.5902	11.2526	-3.33762
227671_at	XIST	0.00362194	11.7145	8.37703	-3.33748
204049_s_at	PHACTR2	0.000680996	11.7022	8.36671	-3.33545
232054_at	PCDH20	0.00129919	8.05441	4.72464	-3.32977
201185_at	HTRA1	0.000297296	14.3196	10.9904	-3.32925
209384_at	PROSC	0.0037956	11.3296	8.00316	-3.32641
243233_at	---	0.00230573	8.21615	4.89257	-3.32359
207808_s_at	PROS1	0.000407861	12.9869	9.6637	-3.32321
213407_at	PHLPPL	0.000613917	10.9698	7.65061	-3.31915
243964_at	---	0.00296904	9.40479	6.08608	-3.31871
210946_at	PPAP2A	6.98039e-06	14.2202	10.9019	-3.31831
225782_at	MSRB3	0.00185307	12.0146	8.69734	-3.31726
205715_at	BST1	0.00169822	8.4391	5.12251	-3.31659
205259_at	NR3C2	0.00188231	10.7474	7.43812	-3.30931
227618_at	---	0.000110653	9.69441	6.38555	-3.30886
232210_at	---	0.0034316	10.6116	7.30383	-3.30781
233035_at	---	0.000892754	8.33964	5.03246	-3.30718
230251_at	C6orf176	0.0011664	7.93886	4.63578	-3.30308
226035_at	USP31	0.00170612	10.6522	7.35323	-3.29895
203178_at	GATM	0.00242686	10.9341	7.63626	-3.29786
203881_s_at	DMD	0.000450862	12.1593	8.8634	-3.29589
1554182_at	TRIM73 /// TRIM74	0.00319427	8.44036	5.14687	-3.29348
212097_at	CAV1	3.5364e-05	14.3088	11.0154	-3.29341
214670_at	ZKSCAN1	0.0015754	8.76439	5.47193	-3.29247
214553_s_at	ARPP-19	0.000118626	7.53062	4.24073	-3.28988
234088_at	---	0.000821167	7.68202	4.3973	-3.28472
231175_at	C6orf65	0.00266606	8.79189	5.50718	-3.28471
1560171_at	---	0.000235403	6.57065	3.28955	-3.28111
231213_at	PDE1A	9.07607e-05	9.31886	6.04143	-3.27743
216840_s_at	LAMA2	0.000286273	10.8922	7.61479	-3.2774
1558754_at	ZNF763	0.00123842	6.63842	3.36645	-3.27198
228027_at	GPRASP2	0.00109849	12.8506	9.5824	-3.26817
208848_at	ADH5	0.00352984	12.0936	8.827	-3.26663
240939_x_at	---	0.000341819	8.90649	5.64475	-3.26174
226425_at	CLIP4	0.000257798	13.463	10.2038	-3.25922
220922_s_at	SPANXA1 /// SPANXA2 /// SPANXB1 /// SPANXB2 /// SPANXC /// SPANXF1	0.00207843	9.40499	6.14751	-3.25748
228973_at	DLG2	0.00346556	8.74737	5.49004	-3.25733
214724_at	DIXDC1	1.70655e-06	10.2379	6.99045	-3.24746
237290_at	---	0.00182533	7.87966	4.63433	-3.24533
231043_at	hCG_17324	4.69359e-05	9.66416	6.42533	-3.23883
233039_at	---	0.00055134	6.35226	3.11506	-3.2372
213093_at	PRKCA	0.000527542	12.4448	9.21234	-3.23251
214162_at	LOC284244	0.00209267	9.15268	5.92105	-3.23163
235267_at	---	0.000649743	7.65085	4.42001	-3.23084
221988_at	C19orf42	0.00228765	11.218	7.98787	-3.2301
229781_at	---	4.90608e-06	7.70462	4.47453	-3.23009
228728_at	C7orf58	6.98682e-05	11.991	8.76283	-3.22814
220595_at	PDZRN4	9.38333e-05	8.26197	5.03449	-3.22748
230068_s_at	PEG3	0.00173479	9.01703	5.7906	-3.22643
213800_at	CFH	0.00231758	12.8239	9.59783	-3.22602
225856_at	---	0.00482449	10.404	7.17934	-3.22469
203058_s_at	PAPSS2	4.74549e-05	10.6117	7.39	-3.22167
244818_at	LOC390933	9.66743e-05	6.90868	3.68809	-3.22059
202742_s_at	PRKACB	0.000138218	7.85794	4.63846	-3.21948
232668_at	---	0.00272952	9.34906	6.13312	-3.21594
228827_at	---	7.98935e-06	12.0658	8.85197	-3.21382
236796_at	BACH2	0.000226685	9.74213	6.52933	-3.21279
228740_at	---	0.00338702	11.0136	7.80674	-3.2069
203408_s_at	SATB1	0.000300526	11.1016	7.89638	-3.2052
205882_x_at	ADD3	0.000191186	9.16195	5.96096	-3.20099
209869_at	ADRA2A	0.000139223	10.1785	6.97851	-3.2
203650_at	PROCR	9.63758e-05	11.2814	8.08138	-3.2
242803_at	---	0.00451252	9.54177	6.34227	-3.1995
224022_x_at	WNT16	1.64455e-05	9.1869	5.99652	-3.19038
1564841_at	---	0.00197814	7.45702	4.26708	-3.18993
230285_at	SVIP	0.00402357	9.95588	6.76595	-3.18993
215643_at	---	0.00155466	8.34666	5.15937	-3.18729
233375_at	EFCAB2	0.00142471	8.59104	5.40478	-3.18625
241703_at	RUNDC3B	0.000486238	9.62469	6.45005	-3.17464
213865_at	DCBLD2	0.00200194	8.43666	5.26278	-3.17388
222108_at	AMIGO2	0.00442444	13.2948	10.1235	-3.17126
215469_at	---	0.00381328	7.9916	4.82302	-3.16858
242248_at	PHKB	0.00110151	7.0639	3.89579	-3.16811
243036_at	RP4-692D3.1	0.00464789	7.81728	4.6515	-3.16577
228411_at	PARD3B	0.000860405	11.3558	8.19067	-3.16512
232958_at	---	3.51297e-05	6.39145	3.22896	-3.16248
229715_at	---	0.000375061	8.50091	5.33969	-3.16122
227727_at	MRGPRF	0.00208891	8.42807	5.26953	-3.15853
229254_at	MFSD4	0.000851201	11.4516	8.29442	-3.15723
206001_at	NPY	0.00257114	9.45683	6.3018	-3.15503
201986_at	MED13	0.00296433	11.0862	7.93305	-3.1531
1559993_at	SFXN3	6.61132e-05	7.87293	4.7215	-3.15143
218031_s_at	FOXN3	0.000159358	8.43779	5.28679	-3.15099
212157_at	SDC2	2.11912e-05	9.55746	6.40657	-3.15089
227048_at	LAMA1	0.000427132	8.31124	5.1616	-3.14964
204703_at	IFT88	5.25194e-05	10.3123	7.16384	-3.14847
238909_at	S100A10	0.000102275	9.57583	6.42957	-3.14626
241727_x_at	DHFRL1	0.00478845	11.088	7.94252	-3.14546
210375_at	PTGER3	0.00116232	10.3967	7.25419	-3.14248
229135_at	---	0.00127004	8.80324	5.66288	-3.14036
207173_x_at	CDH11	0.0010507	12.4169	9.28169	-3.13519
238447_at	RBMS3	0.000772463	11.6734	8.54077	-3.13259
201535_at	UBL3	7.6594e-06	12.8783	9.74588	-3.13239
219670_at	C1orf165	0.000153475	8.90361	5.77187	-3.13174
231565_at	C4orf22	0.00244213	7.20171	4.07035	-3.13136
201117_s_at	CPE	0.000201835	13.4457	10.3153	-3.13046
226789_at	LOC647121	0.000109922	11.6727	8.54464	-3.12811
210426_x_at	RORA	0.00199406	9.24568	6.11771	-3.12797
209335_at	DCN	0.000242391	13.9625	10.8519	-3.1106
240236_at	STXBP5L	9.86754e-05	7.05648	3.95077	-3.10571
242142_at	---	0.000368804	10.8595	7.75421	-3.10525
1559116_s_at	---	5.96921e-05	7.77806	4.67666	-3.1014
204959_at	MNDA	0.00020826	12.5737	9.47245	-3.10124
228706_s_at	CLDN23	0.000525583	6.93982	3.8434	-3.09642
201141_at	GPNMB	0.00302959	12.5073	9.41176	-3.0955
1566163_at	---	0.00342979	8.02089	4.92575	-3.09514
204204_at	SLC31A2	0.00475392	10.2532	7.16165	-3.09154
243357_at	NEGR1	0.000147543	8.57842	5.48702	-3.09141
1556923_at	---	0.00469843	7.58502	4.49635	-3.08867
238022_at	hCG_1815491	0.00147028	9.58332	6.49635	-3.08697
240138_at	---	0.00277482	9.00286	5.91666	-3.0862
209493_at	PDZD2	0.00223752	11.711	8.62517	-3.08587
213425_at	WNT5A	0.000598448	11.9519	8.86895	-3.08296
209570_s_at	D4S234E	0.000603257	13.8047	10.7222	-3.08252
229400_at	HOXD10	0.000149724	11.6584	8.57628	-3.08211
221718_s_at	AKAP13	0.000389244	9.14893	6.06724	-3.08169
242263_at	TMED5	0.000168353	8.67762	5.59708	-3.08054
203304_at	BAMBI	0.000515896	12.0342	8.95502	-3.07922
209447_at	SYNE1	0.000685167	9.55181	6.47686	-3.07495
1559970_at	LOC730034	0.00191681	6.61484	3.54402	-3.07082
225219_at	SMAD5	0.000621676	11.6808	8.61042	-3.0704
242404_at	---	0.00201966	8.50898	5.43918	-3.0698
225895_at	SYNPO2	4.74526e-06	11.2164	8.15181	-3.06457
209385_s_at	PROSC	4.61253e-06	11.2721	8.21315	-3.059
1553909_x_at	FAM178A	0.00269495	8.31028	5.2576	-3.05268
1560225_at	CNR1	0.000627485	8.17036	5.11862	-3.05174
212586_at	CAST	6.28799e-06	13.5044	10.4527	-3.05168
226675_s_at	MALAT1	0.00407158	14.0885	11.0369	-3.05163
213015_at	---	0.000100094	11.3758	8.32451	-3.05125
229327_s_at	---	0.00014741	8.56732	5.51755	-3.04978
213411_at	ADAM22	0.0012713	7.91041	4.86773	-3.04268
221726_at	RPL22	0.00312135	14.4238	11.3818	-3.04199
213388_at	PDE4DIP	8.9145e-05	11.6326	8.59149	-3.04113
223380_s_at	LATS2	0.00119937	11.2099	8.17035	-3.03956
203799_at	CD302	0.00389811	10.5119	7.47253	-3.03934
240094_at	---	0.00050865	9.25926	6.22569	-3.03357
204151_x_at	AKR1C1	0.00284306	10.9197	7.88723	-3.03244
203889_at	SCG5	2.64649e-07	13.9657	10.9336	-3.03214
206281_at	ADCYAP1	0.0045054	7.96497	4.93708	-3.02789
243619_at	FGFR1OP2	0.000722923	7.19337	4.16631	-3.02705
212921_at	SMYD2	2.22594e-05	8.35103	5.32458	-3.02644
205990_s_at	WNT5A	0.000458168	11.8454	8.82148	-3.02394
232458_at	COL3A1	0.000654508	11.8511	8.82862	-3.02247
240425_x_at	ROBO2	0.000984814	8.11225	5.09078	-3.02147
1556049_at	RTN4	0.00214663	8.82412	5.80508	-3.01904
240153_at	---	0.00176702	7.74771	4.72952	-3.01819
210570_x_at	MAPK9	2.1312e-05	7.81468	4.79752	-3.01716
235570_at	---	5.99928e-05	11.2924	8.27923	-3.01321
203065_s_at	CAV1	0.000437079	12.2278	9.21483	-3.01292
222150_s_at	PION	0.0028079	10.3888	7.37831	-3.01048
238478_at	BNC2	0.00105608	12.3127	9.30337	-3.00929
209487_at	RBPMS	0.00202074	13.1899	10.1866	-3.00336
236634_at	C8orf48	0.00423031	8.25035	5.24957	-3.00078
240824_at	---	0.00230113	7.98881	4.99023	-2.99858
224763_at	RPL37	0.000167222	12.4445	9.44913	-2.99534
243237_at	---	5.97398e-05	10.3323	7.34327	-2.989
213139_at	SNAI2	0.000169688	9.82033	6.83226	-2.98807
222558_at	RPRD1A	0.00351318	6.59682	3.61033	-2.98649
218346_s_at	SESN1	0.00240311	9.96825	6.98292	-2.98532
226534_at	KITLG	0.000209528	12.6542	9.66912	-2.98507
1569916_at	---	0.00172444	5.88832	2.90479	-2.98353
215992_s_at	RAPGEF2	0.0021599	8.44685	5.46381	-2.98304
212244_at	GCOM1 /// GRINL1A	0.00026656	13.4265	10.4474	-2.97912
204881_s_at	UGCG	0.00201974	11.3787	8.39985	-2.97881
229385_s_at	PLAC2	0.000360936	7.41046	4.4336	-2.97686
222111_at	---	0.0033411	9.08899	6.1126	-2.97639
209227_at	TUSC3	0.000116359	10.5191	7.54521	-2.97392
242408_at	LOC730432 /// STYX	0.00394387	7.03551	4.06546	-2.97005
228582_x_at	---	0.000624029	10.1734	7.20416	-2.96926
205707_at	IL17RA	0.000987012	9.12087	6.15235	-2.96852
201070_x_at	SF3B1	0.000584719	9.22361	6.25535	-2.96825
226365_at	---	0.00372728	9.34165	6.37371	-2.96794
240121_x_at	---	0.00112612	9.69747	6.73189	-2.96558
236351_at	LOC389023	0.00313832	9.9585	6.99562	-2.96288
1557094_at	LOC728449	0.00130201	12.2744	9.31402	-2.96033
225820_at	PHF17	0.00387454	10.2922	7.33217	-2.96
208933_s_at	LGALS8	6.06041e-06	13.2366	10.2783	-2.95835
244354_at	---	0.000578414	9.85938	6.90137	-2.95801
227013_at	LATS2	0.000279159	13.9605	11.0037	-2.95683
225092_at	RABEP1	0.00233477	11.3169	8.3601	-2.95676
230003_at	---	0.000195772	9.49549	6.53929	-2.9562
204969_s_at	RDX	0.00422783	7.00964	4.05869	-2.95095
225688_s_at	PHLDB2 /// PLCXD2	0.00368622	12.5847	9.63537	-2.94936
215301_at	LOC100130958	0.004423	6.63539	3.68819	-2.94721
223501_at	TNFSF13B	0.000861559	11.9	8.95424	-2.94572
207480_s_at	MEIS2	0.0028226	12.9711	10.0282	-2.94292
238558_at	---	0.00194247	8.7676	5.8275	-2.9401
210807_s_at	SLC16A7	0.00211944	7.38616	4.44838	-2.93778
209828_s_at	IL16	0.00263812	9.56178	6.62402	-2.93776
205097_at	SLC26A2	0.00163111	10.0983	7.16095	-2.93734
235350_at	C4orf19	0.0011797	9.33184	6.39464	-2.93719
237420_at	ODF2L	4.18887e-05	7.3855	4.453	-2.9325
208965_s_at	IFI16	0.000278981	11.7041	8.7718	-2.93233
236395_at	---	0.0015837	8.41504	5.4829	-2.93214
226977_at	LOC492311	0.0026772	12.3555	9.42348	-2.93205
228260_at	ELAVL2	0.000319511	8.8314	5.90043	-2.93097
222791_at	RSBN1	0.0013373	9.96702	7.04324	-2.92379
229585_at	ADAMTSL1	0.000701879	8.22194	5.29978	-2.92216
230030_at	HS6ST2	8.87246e-05	9.14872	6.22669	-2.92203
238783_at	TMEM161B	0.00339534	9.33149	6.41145	-2.92004
229230_at	OSTalpha	0.00234311	7.917	4.99749	-2.91951
209992_at	PFKFB2	0.00130264	6.94323	4.02386	-2.91938
206601_s_at	HOXD3	0.00400584	12.1205	9.20153	-2.91897
240777_at	SYNE2	0.000861746	8.65621	5.73979	-2.91642
230292_at	LOC100131993	0.00106556	8.97494	6.05882	-2.91612
204260_at	CHGB	0.000526899	11.0192	8.10329	-2.91592
201009_s_at	TXNIP	0.0029584	12.5434	9.62891	-2.91448
215611_at	TCF12	0.00188245	7.52877	4.61903	-2.90973
241425_at	NUPL1	0.00265696	10.4806	7.57226	-2.90837
208146_s_at	CPVL	0.000207361	12.0828	9.17459	-2.90826
240601_at	---	0.000620415	8.29686	5.39307	-2.90379
241018_at	TMEM59	0.00131963	6.83061	3.93095	-2.89966
201540_at	FHL1	0.000207489	14.5355	11.6388	-2.89667
228051_at	LOC202451	0.0015405	10.1514	7.25672	-2.89469
235784_at	---	8.07699e-05	7.7827	4.88836	-2.89434
212764_at	ZEB1	1.5361e-05	12.0256	9.13161	-2.89399
1558678_s_at	MALAT1	0.000244699	14.3451	11.4542	-2.89095
225334_at	C10orf32	6.84573e-05	12.7416	9.86193	-2.87964
224901_at	SCD5	0.00331971	12.442	9.56539	-2.87666
218499_at	RP6-213H19.1	2.02255e-07	13.3102	10.4344	-2.87571
235471_at	C10orf72	0.00109254	8.8577	5.98218	-2.87551
208670_s_at	EID1	0.000716026	10.9256	8.05165	-2.87394
224352_s_at	CFL2	0.00307691	12.1908	9.31754	-2.87326
214889_at	FAM149A	0.000369731	8.17652	5.30349	-2.87302
201101_s_at	BCLAF1	0.00281564	9.09154	6.22209	-2.86945
1563845_at	FAM153B	0.0036169	9.58635	6.71754	-2.86881
219038_at	MORC4	0.000962326	11.0261	8.15891	-2.86723
241542_at	---	0.00344174	7.99702	5.13821	-2.85882
210664_s_at	TFPI	0.00176551	9.59948	6.74831	-2.85116
239469_at	---	0.000799348	7.59676	4.74599	-2.85076
215506_s_at	DIRAS3	0.00277269	10.0383	7.18974	-2.84856
225551_at	C1orf71	0.00176498	10.8232	7.97723	-2.84598
1565149_at	DYNC2H1	0.00113988	10.5305	7.68557	-2.84493
202291_s_at	MGP	0.00293023	11.0466	8.20211	-2.84448
212332_at	RBL2	0.000250215	8.44909	5.6064	-2.84269
203501_at	PGCP	0.000178119	10.7388	7.89628	-2.84248
204235_s_at	GULP1	0.00384024	11.6234	8.78096	-2.84243
202003_s_at	ACAA2	0.0023783	11.622	8.77978	-2.84223
209348_s_at	MAF	0.000299201	12.0365	9.1976	-2.83888
224417_at	---	0.00042111	7.51549	4.67729	-2.8382
226879_at	HVCN1	0.000686509	8.99575	6.15944	-2.83631
201616_s_at	CALD1	0.00142624	10.5796	7.7434	-2.83624
212601_at	ZZEF1	0.00380161	9.5619	6.72754	-2.83436
221555_x_at	CDC14B /// CDC14C	0.00192536	10.2974	7.46548	-2.83187
239349_at	C1QTNF7	0.000204249	10.3587	7.52851	-2.83016
201602_s_at	PPP1R12A	0.00258601	9.90798	7.07981	-2.82817
235561_at	---	4.99744e-05	10.6329	7.80668	-2.82626
225633_at	DPY19L3	0.00336714	12.1776	9.35189	-2.8257
204324_s_at	GOLIM4	0.00155928	10.2378	7.41216	-2.8256
233148_at	PODN	0.00208714	8.0758	5.25104	-2.82476
221043_at	---	0.00116435	7.32202	4.50045	-2.82157
200920_s_at	BTG1	0.00251216	10.9903	8.16937	-2.82096
201810_s_at	SH3BP5	8.18e-06	11.4669	8.65083	-2.81604
225060_at	LRP11	0.000375883	12.643	9.828	-2.81498
205480_s_at	UGP2	0.0020942	13.993	11.1787	-2.81429
229891_x_at	KIAA1704	0.000609796	10.7348	7.92099	-2.81377
204722_at	SCN3B	0.000500374	9.17702	6.36454	-2.81249
230083_at	USP53	0.00195787	13.4154	10.6031	-2.81233
235209_at	RPESP	0.000812701	12.8995	10.0896	-2.80982
211548_s_at	HPGD	0.000144038	10.8354	8.02682	-2.80859
1569052_at	---	0.00470335	6.56157	3.75351	-2.80806
226766_at	ROBO2	0.00320057	8.32961	5.52306	-2.80655
203854_at	CFI	0.00043553	13.8403	11.0351	-2.80525
202552_s_at	CRIM1	0.00334662	13.6205	10.8174	-2.80303
235318_at	FBN1	0.00265637	9.49438	6.69153	-2.80285
206039_at	RAB33A	0.00179044	9.58465	6.78208	-2.80258
232156_at	---	0.00160121	9.40169	6.60041	-2.80129
218824_at	PNMAL1	5.88832e-06	13.3972	10.5976	-2.79953
215321_at	RUNDC3B	0.000272365	8.59069	5.79226	-2.79842
202305_s_at	FEZ2	4.8458e-07	11.6612	8.86312	-2.79804
1557553_at	PPP1R12B	0.000839529	7.76406	4.9669	-2.79716
232568_at	MGC24103	0.0032753	11.9474	9.15119	-2.79624
207754_at	RASSF8	0.00106651	8.36705	5.57229	-2.79476
227692_at	GNAI1	3.10684e-05	11.7555	8.9608	-2.79469
209068_at	HNRPDL	0.00163361	12.3712	9.57754	-2.79362
1560145_at	MKLN1	0.000101121	7.77535	4.98175	-2.79359
207839_s_at	C9orf127	0.00147111	9.8679	7.07552	-2.79239
231113_at	---	0.00187066	7.67112	4.88354	-2.78758
229019_at	ZNF385B	0.00389732	9.63718	6.85083	-2.78635
203542_s_at	KLF9	0.000554556	11.525	8.74131	-2.78367
217862_at	PIAS1	0.00397953	10.8506	8.06845	-2.78215
227662_at	SYNPO2	0.00072037	11.2984	8.51686	-2.78154
235155_at	BDH2	0.000508218	10.4976	7.71709	-2.78052
211067_s_at	GAS7	0.00401597	8.8902	6.10971	-2.7805
212926_at	SMC5	0.00165136	8.49968	5.7214	-2.77828
223940_x_at	MALAT1	0.000474903	12.0654	9.28723	-2.77814
207124_s_at	GNB5	0.00180784	8.29113	5.51338	-2.77775
224722_at	MIB1	0.000617872	10.6746	7.89822	-2.77634
239568_at	PLEKHH2	0.00303324	8.16969	5.39422	-2.77547
224563_at	WASF2	0.00175137	7.29872	4.52401	-2.77471
230875_s_at	ATP11A	0.00318467	13.1274	10.3534	-2.77395
239484_at	---	0.000399726	9.01902	6.24544	-2.77359
229498_at	---	9.44464e-08	14.2483	11.4752	-2.77303
233827_s_at	SUPT16H	0.000300175	7.95826	5.18688	-2.77138
212636_at	QKI	6.26166e-05	12.9336	10.1644	-2.76914
210757_x_at	DAB2	7.4163e-05	11.065	8.29685	-2.76813
202204_s_at	AMFR	0.00287455	7.71306	4.94654	-2.76653
228555_at	CAMK2D	0.0030219	9.17692	6.41424	-2.76268
204422_s_at	FGF2	0.00138352	8.05076	5.28943	-2.76132
224588_at	XIST	0.00203767	14.727	11.9658	-2.76121
243843_at	N4BP2L1	0.000367396	10.0606	7.30161	-2.75899
212570_at	ENDOD1	0.00343909	8.85403	6.09572	-2.7583
219569_s_at	TMEM22	0.0006252	10.1325	7.37459	-2.75792
225246_at	STIM2	0.000967781	7.84805	5.09086	-2.75719
234949_at	FRG1B	0.00451106	8.36469	5.60766	-2.75702
218854_at	DSE	0.000119314	12.2254	9.46858	-2.75677
241805_at	GABRG1	0.00162749	10.8177	8.06132	-2.75639
224973_at	FAM46A	0.00394657	9.58554	6.82933	-2.7562
222358_x_at	---	0.00468083	9.34916	6.59544	-2.75372
233799_at	---	0.00405792	8.69754	5.94398	-2.75356
212526_at	SPG20	0.00225308	11.6907	8.93762	-2.75306
236557_at	ZBTB38	0.000392223	7.73019	4.97912	-2.75107
200866_s_at	PSAP	0.00183398	7.90468	5.15447	-2.75021
216456_at	---	0.000429272	7.06914	4.31929	-2.74985
231293_at	---	0.00111863	7.09765	4.35133	-2.74632
240655_at	---	0.00409195	9.15202	6.4074	-2.74462
203684_s_at	BCL2	4.56699e-05	7.7824	5.04023	-2.74218
205076_s_at	MTMR11	0.00349619	7.95071	5.21017	-2.74055
227370_at	FAM171B	0.00106329	11.5388	8.79915	-2.7397
232095_at	---	0.000191845	8.24996	5.51165	-2.73831
226492_at	SEMA6D	0.00148031	11.5612	8.82373	-2.73749
243864_at	CCDC80	0.00165074	9.34781	6.61033	-2.73748
225452_at	MED1	0.000636454	8.78135	6.0472	-2.73416
205070_at	ING3	0.0030684	11.3186	8.58653	-2.73209
1552767_a_at	HS6ST2	0.00039213	10.744	8.01341	-2.7306
220303_at	PDZD3	0.00330036	8.71648	5.98763	-2.72886
219658_at	PTCD2	0.000905152	7.38426	4.65895	-2.72531
236179_at	CDH11	0.000680299	9.10523	6.38423	-2.721
202660_at	ITPR2	0.000690466	12.4713	9.75219	-2.71907
232898_at	DAB2	0.00495944	7.0366	4.31776	-2.71883
223119_s_at	USP47	0.00394962	9.7505	7.03258	-2.71792
222942_s_at	TIAM2	0.00137098	8.07305	5.3563	-2.71675
235867_at	GSTM3	0.00366005	9.57407	6.85779	-2.71628
230443_at	NHP2L1	0.000417633	8.41861	5.70245	-2.71615
206555_s_at	THUMPD1	0.0016332	11.9627	9.25064	-2.71202
205939_at	CYP3A7	0.000823616	7.46834	4.75657	-2.71177
243310_at	---	0.00281664	8.77111	6.06354	-2.70757
1568680_s_at	YTHDC2	0.00201769	11.4943	8.78744	-2.70683
227265_at	FGL2	6.03571e-06	11.2752	8.5707	-2.70454
220432_s_at	CYP39A1	0.000965691	10.6717	7.97001	-2.70169
244008_at	---	9.63057e-05	11.7917	9.09235	-2.69939
225387_at	TSPAN5	0.00109608	11.3285	8.62972	-2.69877
1556037_s_at	HHIP	0.00135023	10.1511	7.45428	-2.69681
205428_s_at	CALB2	0.00366243	11.5325	8.83715	-2.6953
227058_at	C13orf33	0.00256647	11.3145	8.62043	-2.69406
225728_at	SORBS2	0.00119691	12.1062	9.41277	-2.6934
240788_at	---	0.000195351	7.53355	4.84162	-2.69193
238688_at	TPM1	0.000515894	8.65201	5.96358	-2.68843
224567_x_at	MALAT1	0.00075684	15.0796	12.3922	-2.68744
243514_at	---	0.00334813	6.51806	3.83326	-2.6848
222314_x_at	EGO	0.0036336	7.91029	5.22863	-2.68166
203688_at	PKD2	0.000331326	11.2051	8.52687	-2.6782
231841_s_at	KIAA1462	0.000676748	7.45268	4.77529	-2.6774
212385_at	TCF4	0.001503	9.59426	6.9175	-2.67676
221756_at	PIK3IP1	0.000625029	11.3177	8.64268	-2.67505
234996_at	CALCRL	9.53509e-05	10.0739	7.40031	-2.6736
214234_s_at	CYP3A5	0.000203697	8.51981	5.84913	-2.67068
1559355_at	NXPH2	0.00372192	6.84208	4.17161	-2.67047
243030_at	---	0.00139382	10.056	7.38757	-2.66844
214596_at	CHRM3	0.000124201	8.49088	5.82432	-2.66657
1569659_at	---	0.00243187	6.98295	4.31985	-2.6631
236491_at	BCL2L10	0.00440015	7.59604	4.9338	-2.66224
221567_at	NOL3	0.000844549	6.89766	4.23624	-2.66142
240642_at	---	0.000167528	7.59775	4.93951	-2.65824
223287_s_at	FOXP1	0.00381851	10.4354	7.77751	-2.6579
200911_s_at	TACC1	5.98334e-05	13.6502	10.9925	-2.65769
205559_s_at	PCSK5	0.00277831	10.83	8.17305	-2.65691
232197_x_at	ARSB	0.00480921	7.04658	4.39024	-2.65634
219048_at	PIGN	0.00123126	9.21202	6.55616	-2.65586
213661_at	DKFZP586H2123	0.00426678	7.17635	4.52074	-2.65562
240173_at	---	0.00336185	7.85644	5.20091	-2.65553
226751_at	CNRIP1	0.000378596	11.5375	8.8838	-2.65375
209242_at	PEG3	0.00192616	14.8877	12.2341	-2.65365
215058_at	DENND5B	0.00240401	7.89564	5.24241	-2.65323
1561690_at	---	0.000462271	7.03872	4.38592	-2.6528
204237_at	GULP1	0.00279022	11.0669	8.41458	-2.65232
1553102_a_at	CCDC69	0.00323686	7.15038	4.49845	-2.65193
222465_at	C15orf15	0.00446283	13.525	10.8734	-2.65163
227674_at	ZNF585A	3.60962e-05	8.30682	5.6552	-2.65162
212738_at	ARHGAP19	0.00103002	9.70789	7.05918	-2.64871
238992_at	POLI	0.000857309	11.2052	8.5609	-2.64432
235500_at	HNRNPC	2.06508e-05	9.21153	6.56822	-2.64331
208661_s_at	TTC3	0.000229245	12.2737	9.63234	-2.64136
212979_s_at	FAM115A	0.000697726	9.5797	6.93896	-2.64073
239999_at	C21orf34	0.00481371	10.2668	7.62614	-2.64069
235590_at	FAM178A	0.000634633	8.05414	5.41456	-2.63958
228108_at	---	0.00115066	9.83314	7.19939	-2.63375
204793_at	GPRASP1	4.11102e-05	11.7893	9.16024	-2.62903
228218_at	---	0.00196069	10.102	7.47626	-2.62576
224471_s_at	BTRC	0.0022127	9.84307	7.21863	-2.62445
239942_at	---	0.000114431	9.3553	6.73089	-2.62441
204182_s_at	ZBTB43	0.000296448	8.36861	5.74552	-2.62309
225242_s_at	CCDC80	0.000574711	12.1547	9.53644	-2.61824
230263_s_at	DOCK5	0.000210373	10.7245	8.11103	-2.61344
1555419_a_at	ASAH1	0.00186942	9.30957	6.69627	-2.6133
227929_at	---	0.000729572	9.94151	7.32823	-2.61328
205206_at	KAL1	0.00263445	11.7219	9.11285	-2.609
209479_at	CCDC28A	0.000602426	11.6611	9.05471	-2.60644
223309_x_at	PNPLA8	0.000761268	8.33692	5.73274	-2.60418
243650_at	PLEKHH2	0.000818252	7.45593	4.85301	-2.60291
202842_s_at	DNAJB9	0.000562247	13.6361	11.0351	-2.60101
203139_at	DAPK1	0.00064415	12.3792	9.77959	-2.59963
201578_at	PODXL	0.000164698	13.77	11.1705	-2.59949
215599_at	SMA4	0.00454186	6.15977	3.56121	-2.59855
229018_at	C12orf26	0.000222112	11.8496	9.25189	-2.59772
230779_at	TNRC6B	0.00446032	10.295	7.69755	-2.59749
204417_at	GALC	1.92809e-05	12.5497	9.95364	-2.59606
242605_at	---	0.000185023	8.40622	5.81247	-2.59374
236336_at	---	0.00426806	6.39124	3.79997	-2.59127
242374_at	---	0.00435607	7.23589	4.64515	-2.59074
214434_at	HSPA12A	1.70776e-05	11.4184	8.82887	-2.58954
224370_s_at	CAPS2	0.004405	7.8397	5.25435	-2.58534
226748_at	LYSMD2	0.000704638	11.8583	9.27371	-2.58462
1555514_a_at	PIAS2	0.00071014	7.08897	4.50491	-2.58407
226439_s_at	NBEA	0.0019225	9.87546	7.29333	-2.58213
1554586_a_at	RHOBTB2	0.002673	7.29399	4.71304	-2.58096
233882_s_at	SEMA6D	0.000297713	7.39714	4.81738	-2.57976
225996_at	LONRF2	0.00274906	13.1009	10.5226	-2.57834
235164_at	ZNF25	3.89055e-05	9.14162	6.56357	-2.57805
230264_s_at	AP1S2	0.00016985	11.6146	9.03744	-2.57712
232267_at	GPR133	0.00284824	9.68423	7.10806	-2.57616
223084_s_at	CCNDBP1	0.00459923	11.783	9.20694	-2.57609
203788_s_at	SEMA3C	0.000777273	10.3598	7.78409	-2.57572
223092_at	ANKH	0.00295438	12.5119	9.93673	-2.57516
221905_at	CYLD	0.00156355	8.63	6.05644	-2.57356
212130_x_at	EIF1	0.00438527	13.3922	10.8189	-2.57326
226671_at	LAMP2	0.00131841	11.474	8.90152	-2.57249
215754_at	SCARB2	0.000899429	9.45329	6.8828	-2.57049
242372_s_at	MFSD4	0.00480623	7.72542	5.15737	-2.56805
218196_at	OSTM1	0.00217952	11.2244	8.65757	-2.56682
202304_at	FNDC3A	0.00344696	12.3893	9.82421	-2.56509
1552330_at	MGC16385	0.00166347	8.93845	6.37551	-2.56294
1559957_a_at	LOC642852	0.000181796	9.47292	6.91096	-2.56196
209031_at	CADM1	0.000692057	12.7501	10.1903	-2.55986
211675_s_at	MDFIC	0.00213854	11.5116	8.95292	-2.55865
222404_x_at	PTPLAD1	0.000511832	12.8732	10.3151	-2.55812
222628_s_at	REV1	0.000155644	10.484	7.92608	-2.5579
221760_at	MAN1A1	0.00141054	11.3285	8.77115	-2.55731
219414_at	CLSTN2	0.00211104	6.82907	4.27266	-2.55641
230917_at	---	0.000577637	8.68548	6.12928	-2.5562
219570_at	KIF16B	0.00052151	9.57761	7.02248	-2.55513
230918_at	---	0.00110624	10.4242	7.87169	-2.55255
242300_at	---	0.000497037	10.0301	7.47977	-2.55038
1560404_a_at	ATPBD4	0.000898289	6.4606	3.9143	-2.54631
232118_at	---	0.000911969	11.2673	8.72172	-2.54557
223261_at	POLK	0.00407351	10.7553	8.20991	-2.54537
222161_at	NAALAD2	0.00269643	7.97923	5.43386	-2.54537
234000_s_at	PTPLAD1	0.000255195	13.246	10.7043	-2.54172
244057_s_at	C10orf72	0.00235285	8.54829	6.01167	-2.53662
210667_s_at	C21orf33	0.00374236	7.58586	5.04974	-2.53612
1559716_at	INO80C	0.000155157	7.41448	4.88121	-2.53327
209071_s_at	RGS5	0.00343067	11.9402	9.40714	-2.53306
222538_s_at	APPL1	0.00075545	8.66144	6.13022	-2.53122
227719_at	SMAD9	0.000105804	11.0381	8.50746	-2.53059
224976_at	NFIA	0.000323082	8.19733	5.66814	-2.52919
209090_s_at	SH3GLB1	0.00406207	12.0795	9.55124	-2.52822
206898_at	CDH19	0.0014621	8.20997	5.68357	-2.5264
201301_s_at	ANXA4	0.000337333	13.7219	11.1998	-2.52211
223529_at	SYT4	0.000862862	10.7283	8.20685	-2.5214
1554789_a_at	PDE8B	0.00102222	8.71999	6.2008	-2.51919
213426_s_at	CAV2	0.00148351	7.51843	4.99936	-2.51907
235065_at	---	0.00426393	8.80292	6.28493	-2.51799
232614_at	---	0.00302644	8.57545	6.05917	-2.51628
203324_s_at	CAV2	0.00107136	13.1533	10.6392	-2.5141
227484_at	---	0.00183025	11.2202	8.70687	-2.51338
210438_x_at	TROVE2	7.17278e-05	10.5866	8.07696	-2.50964
207040_s_at	ST13	4.39968e-05	14.4716	11.9621	-2.5095
205765_at	CYP3A5	0.00445793	9.15488	6.64543	-2.50945
223007_s_at	C9orf5	0.00278131	11.2862	8.77675	-2.50944
212609_s_at	AKT3	7.10678e-05	11.7468	9.24085	-2.50598
1568867_x_at	---	0.00165603	5.65476	3.14969	-2.50506
204338_s_at	RGS4	0.00349668	7.65522	5.15121	-2.50401
203156_at	AKAP11	0.000143279	11.7298	9.22809	-2.50166
240456_at	ANKRD55	0.00395325	7.69698	5.19957	-2.49741
204032_at	BCAR3	0.00204127	10.7771	8.28309	-2.49398
236248_x_at	MGC21874	0.000196474	11.8289	9.33538	-2.49354
224690_at	C20orf108	0.000956863	12.845	10.3516	-2.49343
229187_at	ZNF542	0.000954793	7.99072	5.49976	-2.49096
202741_at	PRKACB	0.000580706	12.6422	10.1516	-2.49054
224854_s_at	SLAIN2	0.00101311	7.56638	5.0787	-2.48769
209368_at	EPHX2	0.00185313	7.10796	4.62184	-2.48612
215192_at	PMS2L4	0.00404748	7.23536	4.74985	-2.48552
211538_s_at	HSPA2	0.00386108	11.9709	9.4859	-2.48495
203029_s_at	PTPRN2	0.00141012	10.0801	7.59607	-2.48407
232788_at	---	0.00479216	7.43249	4.94932	-2.48318
235698_at	ZFP90	0.00022891	9.83764	7.3582	-2.47944
226587_at	---	0.00405256	11.3039	8.82583	-2.47807
206562_s_at	CSNK1A1	0.000899784	10.0935	7.6175	-2.47595
226380_at	PTPN21	4.36145e-06	11.0849	8.60896	-2.4759
208935_s_at	LGALS8	0.00239926	12.2967	9.82274	-2.47395
227536_at	ZC3H13	0.00234233	11.6343	9.16039	-2.47394
224595_at	SLC44A1	0.000440403	11.9149	9.4416	-2.47328
205501_at	PDE10A	0.00313205	8.77358	6.30336	-2.47021
212368_at	ZNF292	0.000223494	11.3211	8.85113	-2.47
217027_x_at	KPNB1	0.0012672	7.55026	5.08096	-2.4693
202594_at	LEPROTL1	0.000145379	12.8506	10.3821	-2.46848
224983_at	SCARB2	0.00159037	14.8299	12.3616	-2.46834
236649_at	DTWD1	0.00146704	12.1858	9.71817	-2.46759
208788_at	ELOVL5	0.00307614	13.6011	11.1346	-2.46649
235122_at	HIVEP3	0.00104712	10.4421	7.97621	-2.46585
218775_s_at	WWC2	0.000360743	9.76104	7.29609	-2.46495
219814_at	MBNL3	4.21922e-05	10.1261	7.66191	-2.46423
210731_s_at	LGALS8	0.000305756	10.881	8.41801	-2.46303
209084_s_at	RAB28	0.0022725	9.32514	6.86454	-2.4606
223606_x_at	KIAA1704	0.0011596	11.1462	8.68644	-2.45973
201174_s_at	TERF2IP	0.00163415	12.4653	10.0065	-2.45878
228568_at	GCOM1 /// GRINL1A	0.000517557	10.5099	8.05202	-2.45791
217764_s_at	RAB31	0.000144953	13.2774	10.8211	-2.45627
242920_at	---	0.00250176	11.0058	8.55107	-2.45475
226037_s_at	LOC728198 /// TAF9B	3.43187e-06	12.2686	9.8146	-2.45401
208966_x_at	IFI16	0.00181198	13.8344	11.3833	-2.45113
244360_at	FBXL17 /// LOC100130089	0.00474261	7.89777	5.45224	-2.44553
233212_at	---	0.00116409	6.92232	4.47778	-2.44454
1557578_at	PHLDB2	0.00256831	7.96329	5.52116	-2.44213
236846_at	LOC284757	0.00299765	8.79435	6.35249	-2.44186
225957_at	C5orf41	0.000802756	11.5967	9.15531	-2.44143
228834_at	TOB1	0.000269389	9.0157	6.57557	-2.44013
227620_at	SLC44A1	0.00162098	9.75893	7.31888	-2.44005
225876_at	NPAL3	0.00128705	11.5538	9.11865	-2.43514
225283_at	ARRDC4	0.00356831	11.6451	9.21185	-2.43325
220666_at	---	0.000499612	6.47005	4.03755	-2.4325
224707_at	C5orf32	0.00474368	13.5274	11.0971	-2.43027
213194_at	ROBO1	0.00228757	12.2365	9.80867	-2.42788
203355_s_at	PSD3	9.56029e-05	12.2035	9.77688	-2.42665
235754_at	HFE	9.22933e-06	7.39843	4.97236	-2.42607
1556809_a_at	---	0.00159402	8.06788	5.64421	-2.42366
219855_at	NUDT11	0.000897305	8.34308	5.92087	-2.42221
227627_at	SGK3	0.00436207	10.4461	8.02467	-2.42144
201730_s_at	TPR	0.000227197	11.9395	9.51818	-2.42134
213939_s_at	RUFY3	0.0022117	12.3084	9.8874	-2.42097
225481_at	FRMD6	0.00358726	11.1254	8.7109	-2.41447
230571_at	---	0.00495826	8.38411	5.97072	-2.41339
201959_s_at	MYCBP2	0.00200794	11.2741	8.86371	-2.41037
238722_x_at	NAPEPLD	0.000463029	10.592	8.18214	-2.40989
203716_s_at	DPP4	0.00255973	7.65454	5.24595	-2.40859
225710_at	GNB4	0.000505529	12.72	10.3122	-2.40783
205112_at	PLCE1	0.00454738	9.41122	7.00431	-2.40691
235654_at	---	0.0013894	6.74042	4.33387	-2.40655
209292_at	ID4	0.000158235	12.4856	10.0794	-2.40621
201302_at	ANXA4	7.37319e-05	13.4932	11.0874	-2.40583
213135_at	TIAM1	0.000973182	12.8038	10.3996	-2.40428
218699_at	RAB7L1	0.000427173	10.3432	7.94011	-2.40305
1554112_a_at	ULK2	0.00159147	7.4278	5.02924	-2.39856
221234_s_at	BACH2	0.00364591	8.53913	6.1442	-2.39493
1552733_at	KLHDC1	0.00231237	10.1505	7.756	-2.39454
240869_at	---	0.000198492	10.6439	8.24973	-2.39413
201599_at	OAT	0.000213963	14.0333	11.6456	-2.38775
1555793_a_at	ZFP82	0.00105178	8.20106	5.814	-2.38706
202166_s_at	PPP1R2	0.00493489	9.91975	7.53408	-2.38568
203243_s_at	PDLIM5	3.29771e-05	10.4876	8.10194	-2.38563
212382_at	TCF4	0.000465819	10.6614	8.27986	-2.38153
209656_s_at	TMEM47	0.000449977	11.7422	9.36156	-2.38065
202948_at	IL1R1	0.00155282	12.7954	10.4156	-2.37985
201333_s_at	ARHGEF12	0.000283938	8.48275	6.10324	-2.37951
237560_at	MRPS5	0.000252367	9.35827	6.97895	-2.37933
226682_at	LOC283666	0.000108845	11.0475	8.66906	-2.37847
224663_s_at	CFL2	0.000732566	12.0549	9.67917	-2.3757
242425_at	---	0.00221902	7.87639	5.50125	-2.37513
1554547_at	FAM13C1	0.00164746	10.6885	8.31535	-2.3731
222834_s_at	GNG12	0.00026852	11.3808	9.00907	-2.3717
209900_s_at	SLC16A1	0.00172604	12.7735	10.4067	-2.36681
1555841_at	C9orf30 /// TMEFF1	0.00431522	10.0776	7.71102	-2.36655
232935_at	---	0.00195566	8.02327	5.65711	-2.36616
201067_at	PSMC2	0.00093908	10.425	8.05893	-2.3661
236703_at	---	0.00198364	8.6427	6.27713	-2.36557
234941_s_at	GPHN	0.00205018	6.98927	4.62453	-2.36474
201847_at	LIPA	0.000522285	12.6209	10.2567	-2.36417
1566040_at	---	0.00273314	7.70979	5.34571	-2.36408
243711_at	DDAH1	0.0013152	7.11194	4.75133	-2.3606
201617_x_at	CALD1	0.00424675	10.2326	7.87245	-2.36016
34031_i_at	KRIT1	0.00050007	6.87095	4.5114	-2.35955
201751_at	JOSD1	0.00226606	9.68028	7.3224	-2.35788
212195_at	IL6ST	0.00109792	14.0847	11.7309	-2.35375
215000_s_at	FEZ2	0.0022931	14.315	11.9614	-2.35356
225892_at	IREB2	0.00496403	11.4808	9.12729	-2.35352
235461_at	TET2	0.00443298	8.11816	5.76512	-2.35304
211871_x_at	GNB5	0.00132022	7.34839	4.99607	-2.35233
232386_at	VPS13C	0.00191042	7.49337	5.14175	-2.35162
223028_s_at	SNX9	0.00160451	10.9924	8.64209	-2.35034
227554_at	---	0.00100388	10.9688	8.61975	-2.3491
235591_at	SSTR1	0.00425933	8.0566	5.70813	-2.34847
201234_at	ILK	0.00267856	7.90768	5.56282	-2.34486
231130_at	---	0.000540831	9.96859	7.62557	-2.34302
214725_at	RPESP	0.00244069	9.43733	7.09731	-2.34002
231024_at	LOC572558	0.00157032	10.0553	7.71535	-2.33992
206874_s_at	---	1.19881e-05	13.3335	10.9957	-2.33784
236600_at	SPG20	0.000992182	9.95292	7.61606	-2.33686
213655_at	---	0.00113015	12.9366	10.6017	-2.33492
242697_at	ZNF540	0.00139082	7.93592	5.60348	-2.33245
224720_at	MIB1	0.000506434	11.5073	9.17503	-2.33227
226430_at	RELL1	0.00172667	13.3389	11.0087	-2.33016
203348_s_at	ETV5	0.00337641	7.53134	5.20353	-2.32781
239848_at	---	0.00143681	10.0375	7.71141	-2.32604
236545_at	---	0.00194399	8.74337	6.418	-2.32537
216252_x_at	FAS	0.000576999	6.82332	4.49921	-2.3241
215966_x_at	GK3P	0.000516898	6.40268	4.07867	-2.32401
203884_s_at	RAB11FIP2	0.00245058	11.9985	9.68302	-2.31546
230265_at	SEL1L	0.00349692	8.11601	5.80056	-2.31545
223588_at	THAP2	0.00441717	7.74575	5.43654	-2.30921
224590_at	XIST	0.00270677	10.5286	8.22222	-2.30642
1569201_a_at	---	0.00465377	7.45163	5.1453	-2.30633
201581_at	TXNDC13	0.00109558	13.2127	10.9065	-2.30617
210968_s_at	RTN4	0.000351214	13.9237	11.6178	-2.3059
212582_at	OSBPL8	4.55214e-06	11.1126	8.81003	-2.30256
237681_at	---	0.000202622	8.07826	5.77757	-2.30069
1564240_at	LOC100130856	0.00413422	6.63493	4.3352	-2.29974
222317_at	PDE3B	0.00154406	9.30486	7.00644	-2.29842
213286_at	ZFR	0.00141168	9.60352	7.30604	-2.29748
212530_at	NEK7	0.00136634	13.9678	11.6708	-2.29694
231112_at	SNRPE	0.000332166	8.63945	6.3435	-2.29595
228013_at	---	0.00284697	10.0152	7.72014	-2.29503
225019_at	CAMK2D	5.29383e-05	12.3571	10.0623	-2.29475
228545_at	ZNF148	0.000657072	12.195	9.90212	-2.2929
1556646_at	---	0.00263274	9.59315	7.30164	-2.29151
44790_s_at	C13orf18 /// LOC728970	8.60506e-05	9.6867	7.39941	-2.28729
222662_at	PPP1R3B	0.00235827	11.0373	8.75405	-2.28321
210665_at	TFPI	0.00329648	8.67331	6.39023	-2.28308
239049_at	---	0.00313011	9.56707	7.28625	-2.28081
227454_at	TAOK1	0.00264614	9.39642	7.11749	-2.27893
220746_s_at	UIMC1	0.00100315	10.5305	8.25245	-2.27801
215013_s_at	USP34	0.00172342	6.99169	4.71575	-2.27593
228772_at	HNMT	0.000139123	11.2374	8.96488	-2.27255
219625_s_at	COL4A3BP	0.00117827	11.1377	8.86529	-2.27242
225793_at	LIX1L	4.28136e-05	11.6364	9.37012	-2.26624
227534_at	C9orf21	0.0033302	9.50964	7.24354	-2.2661
226974_at	---	5.24875e-05	9.27241	7.00762	-2.26479
215046_at	C2orf67	0.00110435	7.86123	5.59649	-2.26474
233141_s_at	ST7L	3.81937e-05	8.08755	5.8257	-2.26184
1553693_s_at	CBR4	0.00499613	8.21694	5.95558	-2.26137
230722_at	BNC2	0.00388619	12.3994	10.1402	-2.25925
1569652_at	MLLT3	0.00294351	8.56743	6.3083	-2.25912
201811_x_at	SH3BP5	0.000526017	14.2996	12.0438	-2.25584
241680_at	---	0.00134361	7.12927	4.87456	-2.25471
224755_at	TM9SF3	0.000781555	13.1634	10.9091	-2.25431
227031_at	---	0.000874761	11.957	9.70689	-2.25013
219696_at	DENND1B	6.61555e-05	10.9896	8.73953	-2.25008
228365_at	CPNE8	5.68228e-05	9.2461	6.99822	-2.24787
227178_at	CUGBP2	0.000144663	11.2706	9.02306	-2.2475
229285_at	RNASEL	0.000273114	10.9763	8.73102	-2.24532
225720_at	SYNPO2	0.000241551	10.0349	7.79209	-2.24277
224998_at	CMTM4	0.000189784	12.7628	10.5206	-2.24213
202386_s_at	KIAA0430	0.00140266	10.7338	8.49465	-2.23916
210355_at	PTHLH	0.00460489	9.34164	7.1025	-2.23914
224560_at	TIMP2	0.00341072	12.1698	9.93309	-2.23675
212690_at	DDHD2	0.000721697	12.6644	10.4286	-2.23576
208752_x_at	NAP1L1	0.00110964	13.4904	11.2579	-2.23254
203137_at	WTAP	0.00364242	11.9647	9.73364	-2.23108
205020_s_at	ARL4A	7.70589e-05	11.0256	8.79551	-2.23007
208127_s_at	SOCS5	0.00177423	11.639	9.40988	-2.2291
234192_s_at	GKAP1	0.00183444	11.6357	9.40841	-2.22724
209318_x_at	PLAGL1	0.00421931	10.1948	7.96941	-2.22541
205404_at	HSD11B1	0.00354305	9.463	7.23824	-2.22476
227791_at	SLC9A9	0.00059906	8.6059	6.38117	-2.22472
228011_at	FAM92A1	0.00234953	10.6995	8.47491	-2.22462
213158_at	---	0.00161716	12.0551	9.83131	-2.22381
226865_at	---	0.00293129	11.294	9.07123	-2.22278
236936_at	---	0.00088056	9.18711	6.96732	-2.21978
227955_s_at	EFNA5	0.000117313	11.4741	9.25716	-2.21693
235300_x_at	RCHY1	0.00199583	9.53574	7.32105	-2.2147
218362_s_at	DIS3	0.00179991	8.30072	6.08644	-2.21428
1558466_at	---	0.000668955	7.29217	5.07835	-2.21382
217763_s_at	RAB31	0.000315892	10.9237	8.71072	-2.21297
230863_at	LRP2	0.00418274	11.2675	9.05573	-2.2118
225771_at	AP1G1	0.000861825	10.1378	7.92609	-2.21175
217779_s_at	LOC100132235 /// PNRC2	0.000113385	14.0652	11.8558	-2.20944
1566509_s_at	FBXO9	4.29334e-05	12.0542	9.84633	-2.2079
222731_at	ZDHHC2	0.000203466	12.0921	9.8854	-2.20671
229511_at	SMARCE1	6.05983e-05	10.3545	8.14813	-2.20633
204201_s_at	PTPN13	0.00284324	11.0089	8.80445	-2.2044
215143_at	DPY19L2P2	0.00305154	10.981	8.77714	-2.20382
213624_at	SMPDL3A	0.00192348	9.29813	7.09746	-2.20067
213446_s_at	IQGAP1	6.08628e-05	9.91041	7.71017	-2.20024
1570078_a_at	DOCK5	0.000694385	7.79813	5.60068	-2.19744
230466_s_at	---	0.00219694	10.5051	8.30802	-2.19707
202020_s_at	LANCL1	0.00444292	12.9077	10.7107	-2.19702
201865_x_at	NR3C1	0.00477927	12.5719	10.3765	-2.19548
227934_at	KPNA5	0.00236253	11.5406	9.34522	-2.19533
238937_at	ZNF420	0.00237969	8.92702	6.73285	-2.19417
1556696_s_at	FLJ42709	0.000543621	9.61453	7.42207	-2.19246
225388_at	TSPAN5	0.000572841	8.28676	6.09586	-2.1909
228170_at	OLIG1	0.00184944	6.30317	4.11314	-2.19003
227116_at	---	7.00512e-05	11.9093	9.72674	-2.18255
212412_at	PDLIM5	3.26125e-06	14.1472	11.9681	-2.17909
203386_at	TBC1D4	0.0036526	12.0146	9.83604	-2.1786
204082_at	PBX3	0.000362939	10.6499	8.47258	-2.1773
224605_at	LOC401152	0.00270987	10.1962	8.0198	-2.17645
207557_s_at	RYR2	0.00108047	8.13441	5.95958	-2.17484
209631_s_at	GPR37	0.00304968	9.6636	7.49203	-2.17157
225956_at	C5orf41	5.66177e-05	10.1903	8.02581	-2.16449
1563467_at	---	0.000642247	11.4539	9.28957	-2.16432
225912_at	TP53INP1	0.000862046	12.8838	10.7199	-2.16394
201922_at	TINP1	0.00135844	14.6135	12.4509	-2.16263
201432_at	CAT	0.00108632	12.453	10.2904	-2.16255
1554690_a_at	TACC1	0.000131937	8.14809	5.98722	-2.16087
238619_at	---	0.000931252	9.65272	7.49347	-2.15925
234491_s_at	SAV1	0.000542063	10.2219	8.06262	-2.15925
224838_at	FOXP1	0.00200542	13.3687	11.2105	-2.15817
236160_at	TRIP11	0.00176762	9.12025	6.96346	-2.15679
213574_s_at	---	7.73371e-05	12.645	10.4895	-2.15551
241917_at	---	0.000845695	7.49056	5.33612	-2.15444
226863_at	FAM110C	0.00162074	12.5882	10.434	-2.15421
202630_at	APPBP2	0.00352535	12.7828	10.6288	-2.15409
208949_s_at	LGALS3	0.00386045	13.5648	11.413	-2.15182
214429_at	MTMR6	0.00124021	11.6622	9.51082	-2.15137
202393_s_at	KLF10	0.000964592	12.6825	10.5345	-2.14809
235242_at	---	0.00203524	8.45578	6.3079	-2.14789
229280_s_at	FLJ22536	0.00295676	8.35119	6.20362	-2.14756
226310_at	RICTOR	0.00205745	7.92438	5.77716	-2.14722
201990_s_at	CREBL2	3.90109e-05	12.3847	10.2398	-2.14488
214719_at	SLC46A3	0.000689349	11.4187	9.27529	-2.14341
242663_at	LOC148189	0.00162682	7.86789	5.72491	-2.14298
205296_at	RBL1	0.00300879	6.94129	4.79848	-2.14282
243648_at	LOC100131402	0.00321903	8.86964	6.73087	-2.13877
222244_s_at	TUG1	0.000555531	12.8775	10.7394	-2.13803
1557137_at	TMEM17	0.00461725	8.86434	6.728	-2.13634
240383_at	UBE2D3	0.00100482	8.69638	6.56355	-2.13283
45288_at	ABHD6 /// LOC643635	0.00290844	9.62159	7.49036	-2.13124
204720_s_at	DNAJC6	0.00123563	10.2403	8.10928	-2.131
225240_s_at	MSI2	0.00144774	11.5755	9.4448	-2.13072
212262_at	QKI	4.19331e-06	10.3991	8.26993	-2.12921
238497_at	TMEM136	0.00424414	8.75783	6.62963	-2.1282
228927_at	ZNF397	0.000417016	11.7376	9.60983	-2.12775
218694_at	ARMCX1	0.00123246	13.1029	10.9755	-2.12742
204573_at	CROT	0.000960609	11.4618	9.33598	-2.12585
212243_at	GCOM1 /// GRINL1A	0.000232125	11.3036	9.18607	-2.11752
228391_at	CYP4V2	0.00172003	10.2729	8.15725	-2.1156
226713_at	CCDC50	0.000455243	10.8855	8.77316	-2.11234
230900_at	CCDC110	0.000566403	7.73108	5.61954	-2.11154
209841_s_at	LRRN3	0.0024938	9.77026	7.66021	-2.11005
214659_x_at	YLPM1	0.00367628	9.18144	7.07192	-2.10951
204059_s_at	ME1	0.000163508	11.517	9.41093	-2.10607
218370_s_at	S100PBP	0.000330751	11.4438	9.3399	-2.1039
212852_s_at	TROVE2	2.39988e-06	13.0835	10.9815	-2.10201
223577_x_at	MALAT1	0.000507805	10.9434	8.84969	-2.0937
230741_at	---	0.00138036	11.0835	8.9942	-2.0893
227444_at	ARMCX4	0.00428479	9.16075	7.07257	-2.08819
229705_at	---	0.00118049	10.8333	8.74728	-2.08601
201917_s_at	SLC25A36	0.0011327	12.0335	9.95036	-2.08316
208656_s_at	CCNI	1.36785e-06	12.9812	10.8996	-2.08151
221008_s_at	AGXT2L1	0.00132289	8.31787	6.24017	-2.0777
209740_s_at	PNPLA4	0.00227561	10.6915	8.61477	-2.07674
225009_at	CMTM4	0.00374425	11.1932	9.11762	-2.07559
231989_s_at	LOC440345 /// LOC641298	0.00132343	7.4854	5.41091	-2.07448
218535_s_at	RIOK2	0.00371489	9.5163	7.44493	-2.07137
225225_at	LOC729082	0.00133421	12.9472	10.8785	-2.06872
202723_s_at	FOXO1	0.00414656	10.2312	8.16374	-2.06742
229454_at	BCLAF1	0.000871302	7.84202	5.77802	-2.064
225875_s_at	NPAL3	0.00218754	8.85983	6.79708	-2.06275
227911_at	ARHGAP28	0.00269449	10.1779	8.1152	-2.06272
1556817_a_at	---	0.000237512	6.08038	4.01805	-2.06233
203740_at	MPHOSPH6	0.000474006	12.2894	10.2294	-2.05998
226979_at	MAP3K2	9.82803e-06	12.1042	10.0472	-2.05696
212103_at	KPNA6	0.000123891	9.07893	7.02328	-2.05565
201124_at	ITGB5	0.000129375	10.7349	8.68102	-2.0539
206069_s_at	ACADL	0.00290766	7.47328	5.41986	-2.05341
222761_at	BIVM	4.86926e-05	11.4474	9.3965	-2.05085
223658_at	KCNK6	0.00146722	8.41304	6.36357	-2.04948
235830_at	---	0.00308088	8.63239	6.58344	-2.04895
240868_at	LOC100129406	0.000150863	7.40109	5.3593	-2.04179
238738_at	PSMD7	0.00491242	8.27173	6.23258	-2.03915
200762_at	DPYSL2	0.00015426	12.7739	10.7351	-2.03883
213899_at	METAP2	0.00157679	8.52384	6.48859	-2.03525
217995_at	SQRDL	0.00109653	11.9608	9.92763	-2.03321
222237_s_at	ZFP112	0.0039868	11.2071	9.17442	-2.03267
225817_at	CGNL1	0.00024083	11.5398	9.50917	-2.03064
207966_s_at	GLG1	0.00397867	9.81796	7.78764	-2.03032
212698_s_at	SEPT10	0.00478196	13.1199	11.099	-2.02097
200940_s_at	RERE	0.000840413	11.8859	9.86614	-2.01978
207387_s_at	GK	0.00123005	7.21277	5.19309	-2.01968
222620_s_at	DNAJC1	0.00107262	13.3606	11.341	-2.0196
209790_s_at	CASP6	0.00205008	9.75681	7.74193	-2.01489
235071_at	WDR92	0.000611992	8.68153	6.66808	-2.01345
213552_at	GLCE	0.00308551	9.41252	7.39932	-2.0132
210473_s_at	GPR125	0.000469812	10.4185	8.40666	-2.01183
223275_at	PRMT6	0.00363553	9.00346	6.99305	-2.01042
229632_s_at	INTS10	0.000683615	12.2548	10.2448	-2.01007
200847_s_at	TMEM66	0.00137561	14.6014	12.5931	-2.00829
240112_at	---	0.00295764	7.82366	5.8179	-2.00576
209004_s_at	FBXL5	8.10007e-05	13.2905	11.291	-1.99944
204137_at	GPR137B	0.00177185	11.7956	9.80288	-1.99275
212819_at	ASB1	0.000278833	6.95988	4.96892	-1.99096
209723_at	SERPINB9	0.00060618	12.8648	10.883	-1.9818
201753_s_at	ADD3	7.52921e-05	12.508	10.5282	-1.9798
223460_at	CAMKK1	0.00439098	8.5114	6.53211	-1.97929
220076_at	ANKH	0.00371476	8.33622	6.35843	-1.97779
227607_at	STAMBPL1	0.000672382	11.0441	9.07198	-1.97213
236560_at	LOC100129884	0.00260282	8.3146	6.34307	-1.97153
218170_at	ISOC1	0.000494292	13.0837	11.1129	-1.97076
212616_at	CHD9	0.000203774	12.4572	10.4877	-1.96952
235526_at	SOX6	0.00457001	10.2039	8.23498	-1.96888
210980_s_at	ASAH1	0.000312542	12.3373	10.3686	-1.96871
238880_at	GTF3A	0.000783583	10.044	8.07645	-1.96753
1556936_at	---	0.0011761	9.29092	7.3259	-1.96501
218006_s_at	ZNF22	0.00347959	7.42315	5.4611	-1.96205
212119_at	RHOQ	6.40192e-06	11.2069	9.24615	-1.9608
223155_at	HDHD2	8.10895e-05	12.9436	10.9829	-1.96071
204004_at	PAWR	0.00250739	10.0707	8.11279	-1.95796
226621_at	---	0.00358582	12.1772	10.2249	-1.95235
225662_at	ZAK	0.00377497	12.362	10.4134	-1.94862
204630_s_at	GOSR1	0.00363955	11.2592	9.31249	-1.94666
238026_at	RPL35A	0.00111368	11.7258	9.78143	-1.94442
210105_s_at	FYN	0.00207159	10.6475	8.70342	-1.94405
212967_x_at	NAP1L1	0.000916373	13.9779	12.0343	-1.94365
1569608_x_at	LOC643187	0.00262722	7.86705	5.92479	-1.94226
232876_at	---	0.00209627	7.34333	5.40184	-1.94149
201566_x_at	ID2	0.000232954	9.85667	7.92046	-1.93621
222811_at	FTSJD1	0.00152035	10.8401	8.90797	-1.9321
212792_at	DPY19L1	0.00313102	11.0785	9.14696	-1.93155
203597_s_at	WBP4	0.00106554	8.9395	7.00842	-1.93108
204020_at	PURA	0.00259893	12.844	10.9147	-1.92939
208741_at	SAP18	0.00010637	11.0019	9.07311	-1.9288
240172_at	ERGIC2	0.00144374	7.74103	5.81316	-1.92787
235556_at	---	0.000235897	11.5381	9.61152	-1.92657
236808_at	FGFR1OP2	0.00476135	8.54978	6.62337	-1.92641
234326_at	---	0.00456036	6.5768	4.65139	-1.92541
205308_at	FAM164A	0.00344716	11.0077	9.08401	-1.9237
200005_at	EIF3D	0.0042025	13.595	11.6721	-1.92289
217122_s_at	RP11-345P4.4 /// SLC35E2	0.00146752	12.0065	10.0858	-1.92071
235374_at	MDH1	0.00301192	10.1101	8.18999	-1.92011
226680_at	IKZF5	0.00196244	10.4547	8.53652	-1.9182
201779_s_at	RNF13	0.00172623	11.555	9.63785	-1.91717
243023_at	---	0.00433424	10.3002	8.38399	-1.91622
227026_at	MPHOSPH8	0.0029528	12.046	10.13	-1.91602
223008_s_at	C9orf5	0.00470653	13.8947	11.9792	-1.91554
230178_s_at	---	0.000910755	11.2221	9.30997	-1.91213
224970_at	NFIA	3.21215e-05	11.4895	9.57794	-1.91157
229984_at	---	0.00200551	10.3503	8.43949	-1.91079
213891_s_at	TCF4	0.000616494	13.7881	11.883	-1.90517
1556283_s_at	FGFR1OP2	0.00243295	11.0622	9.16068	-1.90152
55662_at	C10orf76	0.00356846	8.66446	6.76346	-1.90099
223340_at	SPG3A	0.00049664	10.4099	8.51172	-1.89816
212326_at	VPS13D	0.000230323	8.54888	6.65139	-1.89749
202082_s_at	SEC14L1	0.00110893	9.29514	7.39816	-1.89698
228375_at	IGSF11	0.00483695	8.8536	6.95753	-1.89607
227227_at	---	0.00426208	11.4375	9.54163	-1.89588
244779_at	---	0.00481148	10.4279	8.53333	-1.89462
204314_s_at	CREB1	7.46261e-05	11.2716	9.37805	-1.89358
207757_at	ZFP2	0.00232553	7.36283	5.47062	-1.89221
217982_s_at	MORF4L1	5.33604e-05	14.5246	12.6327	-1.8919
225378_at	VPS37A	0.00474359	10.6045	8.71372	-1.89078
223618_at	FMN2	0.00172405	8.30226	6.41257	-1.88969
213702_x_at	ASAH1	0.00119946	13.844	11.9557	-1.8883
217979_at	TSPAN13	4.70787e-06	14.9969	13.1113	-1.8856
208754_s_at	NAP1L1	0.00165148	12.7827	10.8972	-1.88547
238174_at	---	0.00358583	9.6028	7.71749	-1.88531
218050_at	UFM1	0.00249127	11.8969	10.015	-1.88189
48031_r_at	C5orf4	0.00211995	10.5212	8.63971	-1.8815
202432_at	PPP3CB	0.000176849	12.9198	11.0396	-1.88025
201944_at	HEXB	0.00044914	11.7225	9.84346	-1.87901
235051_at	CCDC50	0.000117524	9.84494	7.96595	-1.87899
232235_at	DSEL	0.00033834	10.1678	8.29137	-1.87639
225041_at	MPHOSPH8	0.0034001	12.9888	11.1132	-1.87564
230177_at	---	0.00219493	9.42925	7.55402	-1.87524
208771_s_at	LTA4H	0.0010128	12.8881	11.0138	-1.87425
230102_at	ETV5	0.00332285	8.2769	6.40425	-1.87265
204068_at	STK3	0.00258277	12.5505	10.683	-1.8675
222544_s_at	WHSC1L1	0.000546958	10.768	8.9025	-1.86546
203037_s_at	MTSS1	0.00103497	11.4484	9.58467	-1.86374
224648_at	GPBP1	0.000979743	12.6322	10.7709	-1.86127
213172_at	TTC9	0.00329244	9.52883	7.66989	-1.85894
218878_s_at	SIRT1	0.00453541	10.2234	8.36473	-1.85869
203603_s_at	ZEB2	0.00255801	9.22063	7.3651	-1.85553
239300_at	---	0.000982243	10.2909	8.43887	-1.85199
225299_at	MYO5B	0.002319	10.2899	8.43827	-1.85166
227210_at	---	0.0040655	8.16907	6.31821	-1.85086
240221_at	CSNK1A1	0.000961362	8.37362	6.52308	-1.85054
240727_s_at	---	0.0016316	10.4352	8.58522	-1.84996
236004_at	---	8.63919e-06	10.9504	9.10058	-1.84981
215096_s_at	ESD	1.5001e-05	13.7017	11.8531	-1.84864
214718_at	GATAD1	0.00347752	9.67524	7.82797	-1.84727
226312_at	RICTOR	0.00287293	12.4361	10.5906	-1.84555
211073_x_at	RPL3	0.00285435	15.1251	13.2813	-1.84386
223497_at	FAM135A	0.00383258	10.5886	8.74489	-1.8437
217989_at	HSD17B11	0.00194596	13.0244	11.1877	-1.83672
213701_at	C12orf29	0.00170998	11.8728	10.0405	-1.83238
221766_s_at	FAM46A	1.46938e-05	11.8492	10.0197	-1.82953
231252_at	C2orf67	0.000578617	8.67833	6.8553	-1.82303
209379_s_at	KIAA1128	0.000324786	10.9052	9.08457	-1.82061
212263_at	QKI	0.00144525	10.8907	9.07093	-1.8198
235112_at	---	0.00258628	11.3088	9.49216	-1.81668
208022_s_at	CDC14B /// CDC14C	0.00475404	10.459	8.64237	-1.8166
213652_at	PCSK5	0.00422989	9.74727	7.93471	-1.81256
208623_s_at	EZR	0.0027208	13.2685	11.4584	-1.81007
206347_at	PDK3	0.00436632	6.30237	4.49478	-1.80759
235635_at	ARHGAP5	0.000606564	11.1026	9.29955	-1.80303
202730_s_at	PDCD4	0.00202939	9.67592	7.87349	-1.80243
212410_at	EFHA1	0.000234271	13.3726	11.5717	-1.8009
227319_at	---	0.00316088	11.1856	9.38799	-1.7976
222455_s_at	PARVA	6.37625e-05	11.406	9.60858	-1.79747
225215_s_at	MTRF1L	0.0008842	11.856	10.0608	-1.79519
224801_at	NDFIP2	6.62434e-05	10.2619	8.46933	-1.79256
201133_s_at	PJA2	0.00328321	11.1087	9.31787	-1.79082
1554266_at	---	2.12716e-05	6.62708	4.83659	-1.79049
244534_at	---	9.62458e-07	10.1737	8.38552	-1.78822
229130_at	LOC285535	0.00104477	10.2325	8.44496	-1.78756
212007_at	UBXN4	0.00220206	11.8972	10.1099	-1.78725
211710_x_at	RPL4	0.00125812	15.0037	13.2189	-1.78474
228032_s_at	---	0.00208336	11.3611	9.5767	-1.78444
202214_s_at	CUL4B	0.00464183	11.1861	9.40174	-1.78436
228605_at	---	0.0008627	10.0716	8.28797	-1.78366
226216_at	INSR	0.00439213	9.02764	7.24586	-1.78177
201660_at	ACSL3	0.00340501	11.4843	9.70316	-1.78113
219338_s_at	LRRC49	0.00224829	11.0743	9.29351	-1.78079
201508_at	IGFBP4	0.000447436	7.98437	6.20471	-1.77966
212077_at	CALD1	0.00257251	14.5836	12.8045	-1.77909
200951_s_at	CCND2	0.00315694	8.78606	7.00847	-1.7776
227080_at	ZNF697	0.000610408	9.99316	8.21648	-1.77667
222028_at	ZNF45	0.000490169	11.2269	9.45215	-1.77479
201646_at	SCARB2	3.75844e-05	10.5285	8.75841	-1.77008
201217_x_at	RPL3	0.00398469	15.1194	13.3509	-1.76845
1566324_a_at	MAF	0.00142618	6.84626	5.08021	-1.76605
219288_at	C3orf14	0.000180424	11.3027	9.54711	-1.75561
1554089_s_at	SBDS /// SBDSP	0.0008309	9.91635	8.16457	-1.75177
229850_at	KDSR	0.000200512	10.4826	8.73167	-1.75096
239036_at	---	0.0038317	7.89726	6.14923	-1.74803
208407_s_at	CTNND1	0.00258896	11.9474	10.2006	-1.74681
208667_s_at	ST13	0.00216279	14.0092	12.2634	-1.74582
204575_s_at	MMP19	0.00494251	8.92904	7.18327	-1.74578
204085_s_at	CLN5	0.00471353	10.0158	8.27032	-1.7455
209199_s_at	MEF2C	5.12511e-05	10.1609	8.4171	-1.74378
230296_at	C16orf52	0.00240543	11.8853	10.1485	-1.73679
242554_at	TPCN2	0.00145972	7.79718	6.06051	-1.73666
36030_at	IFFO	0.00416156	11.6134	9.87949	-1.7339
203888_at	THBD	0.00111392	9.55906	7.82571	-1.73335
203497_at	MED1	0.00376565	11.2211	9.48979	-1.73128
230667_at	---	0.00317463	7.8187	6.08774	-1.73096
235381_at	---	0.00154454	12.0217	10.2923	-1.72943
209425_at	AMACR /// C1QTNF3	0.00158397	10.0124	8.28346	-1.72891
220214_at	ZNF215	0.00296328	7.24124	5.51442	-1.72682
207071_s_at	ACO1	0.000551593	11.1535	9.42741	-1.72604
213864_s_at	NAP1L1	0.00133512	13.4348	11.7112	-1.72357
227075_at	ELP3	0.00476404	12.4497	10.7269	-1.72286
231171_at	---	0.000475233	8.87725	7.15635	-1.7209
208707_at	EIF5	0.00138279	8.5178	6.79766	-1.72014
217868_s_at	METTL9	0.000768737	13.2934	11.5762	-1.7172
205304_s_at	KCNJ8	0.00330569	9.75238	8.03571	-1.71667
242366_at	---	0.00346077	10.1114	8.3958	-1.71557
226867_at	DENND4C	0.00312046	12.2226	10.5077	-1.71486
214030_at	DKFZp667G2110	0.000732777	11.3191	9.60546	-1.7136
223063_at	C1orf198	0.00402996	11.4376	9.72985	-1.70775
225915_at	CAB39L	0.000201612	10.4446	8.73746	-1.70716
219117_s_at	FKBP11	0.00176872	13.7162	12.0112	-1.70504
227052_at	---	0.00015277	12.4578	10.753	-1.70482
231940_at	ZNF529	0.00224211	11.9704	10.2664	-1.70402
209340_at	UAP1	0.0012779	11.6574	9.96132	-1.69607
209034_at	PNRC1	0.00471757	10.5582	8.8625	-1.69567
212653_s_at	EHBP1	0.000427194	13.2222	11.5286	-1.69364
242512_at	MYO9A	0.00469189	8.1592	6.4676	-1.6916
202228_s_at	NPTN	0.0027973	14.1971	12.5059	-1.69117
226252_at	---	0.00101414	11.5842	9.89433	-1.68989
233106_at	C14orf82	0.00480961	7.33732	5.64851	-1.68881
213306_at	MPDZ	0.00411838	10.5491	8.86071	-1.68836
204014_at	DUSP4	0.00372339	10.3929	8.70731	-1.68564
218309_at	CAMK2N1	0.00490457	10.5239	8.84138	-1.68254
231227_at	---	0.000335577	8.8148	7.13691	-1.67789
214405_at	---	0.00487799	6.56338	4.88723	-1.67615
235260_s_at	C4orf28	0.000792436	8.01124	6.33586	-1.67538
207957_s_at	PRKCB	0.00199441	7.71934	6.04516	-1.67417
213224_s_at	LOC92482	0.00023827	9.89224	8.21881	-1.67343
227040_at	NHLRC3	0.00154191	10.4122	8.73967	-1.6725
226230_at	SMEK2	0.00238682	12.5916	10.9194	-1.67216
211671_s_at	NR3C1	0.00286146	11.7456	10.0735	-1.67208
205139_s_at	UST	8.70836e-05	7.97249	6.30041	-1.67208
212299_at	NEK9	0.00472616	11.8421	10.1746	-1.6675
209153_s_at	TCF3	0.00232222	10.9563	9.29523	-1.66103
204215_at	C7orf23	0.00449443	11.8675	10.2093	-1.6582
1568597_at	LOC646762	0.000374147	10.6765	9.01858	-1.65795
226939_at	CPEB2	0.000527561	11.1707	9.51801	-1.65267
209568_s_at	RGL1	0.00213517	13.1968	11.55	-1.64678
240214_at	---	0.00162805	9.13625	7.49212	-1.64412
209274_s_at	ISCA1	0.00418173	12.5863	10.9443	-1.64206
200976_s_at	TAX1BP1	0.00174507	13.6035	11.9641	-1.63939
234278_at	---	0.00247411	7.12785	5.48933	-1.63851
224953_at	YIPF5	0.00497886	11.5669	9.92976	-1.63718
224975_at	NFIA	1.1224e-05	11.0133	9.37662	-1.63669
226352_at	JMY	0.000765562	12.8324	11.1963	-1.63613
200023_s_at	EIF3F	0.00374966	14.5285	12.893	-1.6355
219013_at	GALNT11	0.000356319	12.6329	11.0006	-1.63234
228392_at	ZNF302	0.000421866	11.1512	9.51978	-1.63143
228304_at	---	5.10892e-05	10.2454	8.61629	-1.62916
235338_s_at	SETDB2	0.00278654	11.3096	9.68199	-1.62764
219681_s_at	RAB11FIP1	0.00412266	10.5503	8.92663	-1.62364
201892_s_at	IMPDH2	0.00327389	12.6356	11.0137	-1.62197
211939_x_at	BTF3	0.00250876	14.4574	12.8385	-1.61889
224935_at	EIF2S3	0.00113418	13.5716	11.9529	-1.61871
218449_at	UFSP2	0.00439819	12.1541	10.5386	-1.61552
220272_at	BNC2	0.00302642	10.0709	8.45928	-1.61166
224967_at	UGCG	0.000820693	11.3152	9.70398	-1.61122
202092_s_at	ARL2BP	0.00305446	9.08526	7.48113	-1.60413
221765_at	UGCG	0.00292103	10.416	8.81351	-1.60251
204785_x_at	IFNAR2	0.00184397	11.3605	9.76021	-1.60032
212131_at	LSM14A	0.000537806	12.3325	10.734	-1.59846
202351_at	ITGAV	0.00291383	14.4461	12.8488	-1.59722
212337_at	TUG1	0.00041242	8.05914	6.46596	-1.59318
211458_s_at	GABARAPL1 /// GABARAPL3	0.00484679	14.4548	12.8645	-1.59024
201901_s_at	YY1	0.000519594	12.0446	10.4547	-1.58994
201498_at	USP7	0.00411989	12.4798	10.8901	-1.58977
218490_s_at	ZNF302	0.00486196	12.3328	10.7492	-1.58363
228479_at	---	0.000589456	10.9924	9.41087	-1.58152
218285_s_at	BDH2	0.00123993	12.8945	11.3155	-1.57904
211769_x_at	SERINC3	0.00188032	9.23257	7.65504	-1.57753
213026_at	ATG12	0.00166613	10.8395	9.26238	-1.57713
201826_s_at	SCCPDH	6.54429e-05	11.3666	9.78984	-1.57677
240324_at	---	0.00202323	8.04506	6.46939	-1.57568
231809_x_at	PDCD7	0.000425173	10.618	9.04235	-1.57565
229744_at	SSFA2	0.000998017	10.6057	9.03029	-1.5754
222603_at	ERMP1	0.00127763	12.1686	10.5942	-1.57444
205251_at	PER2	0.00444042	10.5634	8.99045	-1.5729
226030_at	ACADSB	0.000336772	10.2471	8.6743	-1.57276
226821_at	---	0.00118956	10.2643	8.6919	-1.57237
221899_at	N4BP2L2	0.00464156	13.0701	11.4978	-1.5723
222430_s_at	YTHDF2	0.00405004	11.7632	10.1914	-1.57177
211081_s_at	MAP4K5	0.00419535	9.3413	7.77142	-1.56988
219405_at	TRIM68	0.001477	10.9586	9.38924	-1.56938
202235_at	SLC16A1	0.000409937	10.9772	9.40801	-1.56923
202822_at	LPP	0.00177004	12.4231	10.856	-1.5671
201154_x_at	RPL4	0.00316241	14.9792	13.4197	-1.55946
212416_at	SCAMP1	3.0825e-08	12.7242	11.1674	-1.55678
218191_s_at	LMBRD1	0.00336182	12.1447	10.5884	-1.55633
236814_at	MDM4	0.0018743	10.7946	9.23872	-1.55584
232770_at	TUSC3	0.00265364	8.06388	6.51043	-1.55346
225223_at	SMAD5	0.00311259	13.2302	11.6769	-1.55329
218396_at	VPS13C	0.001448	12.6196	11.0672	-1.5524
201983_s_at	EGFR	0.00328807	8.85867	7.30989	-1.54878
200745_s_at	GNB1	0.000393177	10.7946	9.24642	-1.54815
239033_at	---	0.000161775	10.842	9.29619	-1.54578
225176_at	---	0.0030831	13.0191	11.4742	-1.54483
216988_s_at	PTP4A2	0.00320554	10.3025	8.75916	-1.54332
227197_at	SGEF	0.00384062	9.59828	8.05622	-1.54205
237706_at	STXBP4	0.00432411	7.44198	5.90079	-1.54119
215157_x_at	PABPC1	0.00225337	14.6535	13.1165	-1.53702
214591_at	KLHL4	0.00110518	8.46561	6.93025	-1.53536
213738_s_at	ATP5A1	0.00085719	15.0728	13.5377	-1.53508
223093_at	ANKH	6.39508e-05	10.3849	8.85047	-1.5344
233888_s_at	SRGAP1	0.000492582	8.01542	6.48258	-1.53284
235489_at	RHOJ	0.00448778	8.33692	6.80465	-1.53228
206375_s_at	HSPB3	0.00233638	10.1622	8.63083	-1.53135
226479_at	KBTBD6	0.00293067	10.4101	8.88025	-1.52985
228345_at	CHIC1	0.00357379	11.5298	10.0027	-1.5271
223412_at	KBTBD7	0.00360415	10.0283	8.50258	-1.52572
201989_s_at	CREBL2	0.000835919	13.0667	11.5457	-1.52095
219206_x_at	TMBIM4	0.0048452	12.9822	11.4627	-1.51955
242033_at	RNF180	0.00448945	8.59507	7.07564	-1.51943
212071_s_at	SPTBN1	7.50063e-05	13.3806	11.8618	-1.51882
226041_at	NAPEPLD	0.000607132	11.7021	10.1877	-1.51439
203335_at	PHYH	0.000697206	12.1831	10.6703	-1.51285
227945_at	TBC1D1	1.20341e-05	10.3301	8.8202	-1.50995
228573_at	---	0.000985535	9.83259	8.32296	-1.50963
212887_at	SEC23A	0.00312836	11.5086	10.0011	-1.50751
220391_at	ZBTB3	0.00229023	9.71169	8.20481	-1.50687
235369_at	C14orf28	0.00302034	9.38609	7.88338	-1.50271
243013_at	---	0.00273298	8.7532	7.25438	-1.49882
228024_at	VPS37A	0.000634555	10.0403	8.54345	-1.49687
219496_at	ANKRD57	0.00041501	8.93521	7.4385	-1.49671
230403_at	---	0.00352026	9.97393	8.47814	-1.4958
224943_at	BTBD7	0.00479978	8.60814	7.11355	-1.49459
225053_at	CNOT7	0.0031045	12.6878	11.1951	-1.49273
227875_at	KLHL13	0.000197758	9.30234	7.81013	-1.49221
222605_at	RCOR3	0.00213487	11.8487	10.3569	-1.49184
223981_at	NIN	0.00410439	6.82899	5.33841	-1.49059
226120_at	TTC8	0.000355992	10.8787	9.38837	-1.49033
225465_at	MAGI1	0.000600082	11.349	9.85869	-1.49029
223652_at	AS3MT	0.00472321	9.85384	8.36484	-1.489
214042_s_at	RPL22	0.00351062	14.1489	12.6633	-1.48559
203288_at	KIAA0355	9.01155e-05	11.5941	10.109	-1.48516
1554352_s_at	DENND4A	0.000554032	8.9108	7.42736	-1.48344
243375_at	---	0.000336399	8.39187	6.90848	-1.48338
201738_at	EIF1B	0.00109073	13.9379	12.4549	-1.48298
235043_at	FAM122A	0.00410959	7.93645	6.45476	-1.48169
229127_at	JAM2	0.000492996	8.67623	7.19464	-1.48159
212074_at	UNC84A	0.00378488	12.2502	10.7717	-1.47844
205771_s_at	AKAP7	0.00153501	10.6878	9.21051	-1.47728
225913_at	SGK269	0.000777711	12.0726	10.5959	-1.47673
203934_at	KDR	0.00216833	10.594	9.11737	-1.47664
226449_at	CEP120	0.000616986	10.5449	9.07142	-1.47346
224641_at	FYTTD1	0.00242519	12.0427	10.5696	-1.47313
231730_at	SEPSECS	0.00255483	7.32337	5.85056	-1.47281
239847_at	---	0.00158581	9.01929	7.54662	-1.47267
239289_x_at	MTMR15	0.000811032	9.17345	7.7009	-1.47255
202561_at	TNKS	0.00124603	11.6804	10.2094	-1.47099
1559412_at	C21orf34	0.00384577	7.04194	5.57451	-1.46743
218007_s_at	RPS27L	0.0010821	13.903	12.4403	-1.4627
213803_at	KPNB1	0.00290777	9.4872	8.02623	-1.46098
223269_at	POLR3GL	0.000840849	11.8693	10.4095	-1.45983
239576_at	MTUS1	0.003943	9.52787	8.06898	-1.45889
235868_at	MGEA5	0.00220847	6.47845	5.02074	-1.45771
208942_s_at	SEC62	0.00386349	13.8613	12.4052	-1.45605
212334_at	GNS	0.000772046	13.9151	12.4635	-1.45158
225302_at	TXNDC10	0.00312945	11.3068	9.85562	-1.45122
200850_s_at	AHCYL1	0.000637647	11.7072	10.2566	-1.45059
219870_at	ATF7IP2	0.00231748	10.6081	9.1625	-1.44556
234140_s_at	STIM2	0.000421539	9.14931	7.70402	-1.44529
218718_at	PDGFC	0.00142366	14.1008	12.6638	-1.43704
220107_s_at	FAM164C	0.00230289	8.56024	7.12332	-1.43692
201427_s_at	SEPP1	8.44889e-05	14.9686	13.532	-1.43659
237400_at	---	0.00175054	9.33748	7.90632	-1.43117
209353_s_at	---	0.00227671	6.52658	5.09603	-1.43055
227954_at	ITPRIPL2	8.75873e-05	10.2376	8.81282	-1.42475
202124_s_at	TRAK2	0.00325896	9.63617	8.21628	-1.41988
208873_s_at	REEP5	0.00292746	13.4107	11.9946	-1.41608
220495_s_at	TXNDC15	0.0043954	11.8931	10.4781	-1.41505
1555948_s_at	FAM120A	0.00292407	9.31344	7.89896	-1.41448
202301_s_at	RSRC2	0.00381457	10.8645	9.4537	-1.41076
225383_at	ZNF275	0.00401754	11.354	9.94482	-1.40919
209286_at	CDC42EP3	0.00396599	10.0643	8.65528	-1.40906
220761_s_at	TAOK3	0.00024522	10.5967	9.18851	-1.40821
209065_at	UQCRB	0.000290663	11.2947	9.88677	-1.40789
208899_x_at	ATP6V1D	0.00354276	10.4312	9.02333	-1.40788
229956_at	NR2C1	0.00212252	8.81975	7.41702	-1.40273
201612_at	ALDH9A1	0.000613953	13.4926	12.0899	-1.40265
235598_at	SMAD2	5.13532e-05	8.35491	6.96025	-1.39466
214202_at	---	0.00198792	9.88062	8.48677	-1.39385
212716_s_at	EIF3K	0.00317655	12.1006	10.7075	-1.39305
204834_at	FGL2	0.00421416	9.7367	8.34417	-1.39254
222893_s_at	RPAP2	0.00319644	9.62953	8.23812	-1.39141
1557073_s_at	TTBK2	0.00123628	7.35912	5.97175	-1.38737
228084_at	PLA2G12A	0.00451467	11.9149	10.5275	-1.38735
226347_at	---	5.83179e-06	11.1618	9.7745	-1.38727
212798_s_at	ANKMY2	0.000199066	12.0217	10.637	-1.38465
228839_s_at	LOC439994 /// LOC642361	0.00394834	10.783	9.39873	-1.38427
242812_at	TRIM26	0.00287231	7.62395	6.24063	-1.38332
218510_x_at	FAM134B	0.000921581	9.5953	8.21332	-1.38198
212386_at	TCF4	0.00420608	12.9557	11.5763	-1.37944
226749_at	MRPS9	0.0044134	11.3382	9.96211	-1.37611
226902_at	---	0.000370759	10.574	9.19793	-1.37608
227621_at	WTAP	0.00351033	10.5872	9.21214	-1.3751
235889_at	---	0.000704743	9.35159	7.97694	-1.37465
211698_at	EID1	0.00360764	13.2691	11.8952	-1.37399
242196_at	---	0.00260417	7.73534	6.36208	-1.37326
200835_s_at	MAP4	0.000861594	8.50838	7.13629	-1.37209
201177_s_at	UBA2	0.00460143	12.3803	11.0089	-1.37148
235142_at	RP1-27O5.1 /// ZBTB8	0.00372092	11.0341	9.66275	-1.37132
201051_at	ANP32A	0.000130304	11.014	9.64409	-1.36989
239437_at	---	0.00176478	10.6135	9.24571	-1.36782
1558028_x_at	---	0.00163247	8.51569	7.14931	-1.36638
205710_at	LRP2	0.00368922	8.75711	7.39113	-1.36598
209102_s_at	HBP1	0.000427728	11.7756	10.4122	-1.36332
238041_at	---	0.004432	9.42429	8.06322	-1.36107
201592_at	EIF3H	0.00210935	14.5372	13.1807	-1.35648
229022_at	ZFX	0.00296072	10.2979	8.94166	-1.35625
213675_at	---	0.00114078	11.3082	9.9547	-1.35351
222103_at	ATF1	0.00311234	12.5188	11.1667	-1.35206
214739_at	LRCH3	0.00249778	10.1901	8.8401	-1.34998
212121_at	TCTN3	0.000859363	10.8294	9.4798	-1.34963
206860_s_at	FLJ20323	0.00164301	10.4644	9.11634	-1.34809
232890_at	---	0.00303859	8.70051	7.35359	-1.34692
209248_at	GHITM	0.00327086	13.5798	12.2341	-1.34568
202439_s_at	IDS	0.000597483	10.7615	9.42526	-1.33623
226843_s_at	PAPD5	0.0046133	9.79114	8.46362	-1.32752
210616_s_at	SEC31A	0.00242144	11.1834	9.85795	-1.32549
221532_s_at	WDR61	0.00182514	13.5139	12.1886	-1.32527
214043_at	PTPRD	0.000156268	9.24595	7.92112	-1.32483
218306_s_at	HERC1	0.00017103	11.1525	9.83085	-1.32166
226496_at	ZCCHC7	0.00440976	11.3206	9.99894	-1.32164
224481_s_at	HECTD1	0.00391152	12.0325	10.7126	-1.31992
200694_s_at	DDX24	0.00171905	11.0975	9.77807	-1.31943
217945_at	BTBD1	0.00374618	13.178	11.8621	-1.31594
226155_at	FAM160B1	0.00104941	12.3934	11.0782	-1.31517
213034_at	KIAA0999	0.000443792	11.2779	9.96364	-1.31424
230657_at	---	0.00064877	9.29543	7.98313	-1.3123
211275_s_at	GYG1	0.00481334	13.6247	12.3141	-1.31068
202838_at	FUCA1	0.000332626	11.9028	10.5935	-1.30929
242126_at	---	0.00099566	6.85766	5.54896	-1.3087
239376_at	---	0.00245743	8.43681	7.12944	-1.30737
177_at	PLD1	0.004935	7.08526	5.77823	-1.30704
209107_x_at	NCOA1	0.0012486	9.86096	8.55619	-1.30477
213233_s_at	KLHL9	0.00474992	11.974	10.673	-1.301
218472_s_at	PELO	0.0004249	10.3857	9.08564	-1.30011
204017_at	KDELR3	0.00138977	11.5282	10.2307	-1.29746
241959_at	ANAPC10 /// ANAPC10P	0.00153354	10.0377	8.74035	-1.29733
212117_at	RHOQ	0.00185395	11.3199	10.0271	-1.29288
211800_s_at	USP4	0.00232301	10.4167	9.13006	-1.28668
229742_at	C15orf61	0.00233902	11.4745	10.19	-1.28447
228070_at	---	0.00214744	10.8231	9.54324	-1.27981
201129_at	SFRS7	0.00275314	12.7171	11.4373	-1.27972
212837_at	FAM175B	0.00157009	11.0062	9.72663	-1.27956
235041_at	GOSR2	0.00327134	9.79012	8.51064	-1.27948
226841_at	MPEG1	0.0040166	7.9445	6.66599	-1.27852
225460_at	SEC22C	0.00307646	12.208	10.9297	-1.27833
226521_s_at	FAM175A	0.00356883	10.3883	9.11237	-1.27594
204167_at	BTD	0.00246969	8.62747	7.35453	-1.27294
209824_s_at	ARNTL	0.00344234	9.89731	8.62657	-1.27074
229810_at	---	0.0004656	10.7423	9.47203	-1.27028
205003_at	DOCK4	0.00307359	12.6444	11.3743	-1.27014
235347_at	LRCH3	0.00294446	10.6276	9.35787	-1.2697
211763_s_at	UBE2B	0.00485777	11.4283	10.1607	-1.2676
222730_s_at	ZDHHC2	0.00143172	9.8972	8.63313	-1.26407
234360_at	---	0.00334536	6.86645	5.60315	-1.2633
218669_at	RAP2C	0.00369772	12.2935	11.0317	-1.2618
204135_at	FILIP1L	0.00105605	10.8324	9.57121	-1.26117
227755_at	---	0.00101596	11.5392	10.2782	-1.261
212486_s_at	FYN	0.000486646	9.99859	8.74106	-1.25753
213694_at	RSBN1	0.00148088	10.1549	8.90152	-1.2534
226151_x_at	CRYZL1	0.00271225	11.4192	10.1661	-1.25314
209741_x_at	SCAPER	0.00160638	9.87671	8.62582	-1.25089
224861_at	GNAQ	0.00296956	10.7596	9.50922	-1.25036
202553_s_at	SYF2	0.00413293	13.1391	11.8906	-1.24849
224937_at	PTGFRN	0.000707977	11.4227	10.1794	-1.24329
201956_s_at	GNPAT	0.00159231	12.5748	11.3317	-1.24309
203247_s_at	ZNF24	0.000592826	10.9876	9.74524	-1.24234
218146_at	GLT8D1	0.00203942	12.1801	10.9389	-1.24119
223134_at	BBX	0.0022602	10.9176	9.68232	-1.23531
219913_s_at	CRNKL1	0.00309694	11.6426	10.4096	-1.233
231022_at	---	0.000668064	10.6628	9.43083	-1.232
221543_s_at	ERLIN2	0.000297686	11.6031	10.3729	-1.2302
222204_s_at	RRN3	0.00466725	9.48064	8.25244	-1.2282
224769_at	---	6.35021e-05	12.3566	11.1291	-1.22756
200705_s_at	EEF1B2	0.00352199	15.0619	13.8385	-1.22335
226921_at	UBR1	0.00191186	13.402	12.1791	-1.22291
212294_at	GNG12	0.00339433	11.9079	10.6855	-1.22235
218501_at	ARHGEF3	0.00327538	12.3115	11.0928	-1.21865
208796_s_at	CCNG1	0.00217714	14.0364	12.8241	-1.21223
226015_at	ZNF12	0.00182853	11.8816	10.6724	-1.20911
224802_at	NDFIP2	0.00188922	12.6985	11.4915	-1.20704
207705_s_at	RP4-691N24.1	0.00345795	10.5858	9.38056	-1.20528
224616_at	DYNC1LI2	0.00116333	14.5694	13.3669	-1.20249
228721_at	C3orf41	0.00439581	8.22494	7.02456	-1.20038
219147_s_at	C9orf95	0.000135129	11.0339	9.83427	-1.19965
218250_s_at	CNOT7	0.00132244	12.1595	10.963	-1.1965
212658_at	LHFPL2	0.00265761	10.414	9.22503	-1.18893
225405_at	---	0.000207796	11.5791	10.3928	-1.18631
218138_at	MKKS	0.00393348	10.9893	9.80478	-1.18455
209141_at	UBE2G1	0.000800033	11.8889	10.7062	-1.1827
207121_s_at	MAPK6	0.00467726	11.4971	10.3151	-1.18205
235459_at	---	0.000281546	9.7142	8.53375	-1.18045
236887_at	KIN	0.0041263	8.27325	7.09568	-1.17757
228349_at	---	0.00134388	10.088	8.91474	-1.17329
241779_at	MTX3	0.00126371	8.54988	7.37816	-1.17173
202114_at	SNX2	0.00283471	11.5058	10.3367	-1.16907
222751_at	HERPUD2	0.000429527	11.1567	9.98771	-1.16903
219451_at	MSRB2	0.00192262	11.7478	10.5788	-1.16898
212631_at	STX7	0.00203748	12.0994	10.9307	-1.16873
226343_at	---	0.00483849	11.7013	10.5349	-1.16641
221480_at	HNRNPD	0.00147438	11.6356	10.4752	-1.16034
232023_at	TMEM67	0.00236212	7.36499	6.2103	-1.15468
227020_at	YPEL2	0.0015025	13.0191	11.8648	-1.15432
213327_s_at	USP12	0.00153334	11.0456	9.89543	-1.15018
212760_at	UBR2	0.00112879	12.1005	10.9523	-1.14826
223266_at	ALS2CR2	0.0025327	11.1166	9.96933	-1.14724
225127_at	TMEM181	0.00446675	9.04068	7.8935	-1.14717
204145_at	FRG1	0.00472598	11.9221	10.779	-1.1431
230072_at	---	0.000577649	9.39572	8.25473	-1.141
217837_s_at	VPS24	0.00306309	13.2091	12.0697	-1.13941
242665_at	FMNL2	0.00250186	8.44645	7.30728	-1.13917
223294_at	CXorf26	0.00101113	11.1388	10.0007	-1.1381
226993_at	---	0.00320975	12.3763	11.2394	-1.13695
238614_x_at	ZNF430	0.00452978	8.27264	7.13752	-1.13512
226604_at	TMTC3	0.00419512	11.2807	10.1502	-1.13043
230721_at	C16orf52	0.00229079	9.48826	8.35952	-1.12874
201444_s_at	ATP6AP2	0.0034513	9.93425	8.80737	-1.12688
211952_at	IPO5	0.00166485	9.99027	8.86615	-1.12412
204679_at	KCNK1	0.00261797	11.3612	10.2375	-1.12369
226066_at	MITF	0.00140948	11.1854	10.0645	-1.12089
227947_at	PHACTR2	0.00396052	10.7742	9.66231	-1.11194
213762_x_at	RBMX	0.0042389	12.7474	11.6381	-1.10937
232803_at	FLJ31958	0.0014258	7.41508	6.3069	-1.10818
221616_s_at	TAF9B	0.00233489	8.04053	6.93326	-1.10726
206067_s_at	WT1	0.000202344	14.5635	13.462	-1.10147
224076_s_at	WHSC1L1	0.00052344	11.3743	10.2745	-1.09979
222273_at	PAPOLG	9.97124e-05	10.53	9.4303	-1.09966
242214_at	RPS27A /// UBB /// UBC	7.93402e-05	9.81875	8.72045	-1.09829
214946_x_at	FAM21A /// FAM21B /// FAM21C /// FAM21D	0.00215594	11.267	10.1703	-1.09676
226981_at	MLL	0.00467824	10.924	9.82771	-1.09625
226885_at	---	0.00422209	11.1617	10.066	-1.09562
202136_at	ZMYND11	0.00265888	12.1898	11.0954	-1.09448
211962_s_at	ZFP36L1	0.00192152	13.5202	12.4345	-1.08574
227407_at	TAPT1	0.00243882	12.3187	11.2376	-1.08108
202364_at	MXI1	0.00119012	11.4494	10.3684	-1.08099
210695_s_at	WWOX	0.000834501	8.56067	7.48144	-1.07922
228416_at	ACVR2A	0.00402063	9.67988	8.60181	-1.07807
227960_s_at	FAHD1	0.0020686	11.1509	10.0748	-1.07607
226589_at	TMEM192	0.00336433	8.84145	7.77516	-1.06629
238483_at	---	0.00496818	8.45866	7.39747	-1.06119
218249_at	ZDHHC6	0.00438009	11.199	10.1391	-1.05991
203343_at	UGDH	0.00418303	11.5954	10.5372	-1.0582
223401_at	C17orf48	0.00159227	10.5654	9.51044	-1.05491
1555762_s_at	RBM15	0.00476126	10.0202	8.9666	-1.0536
203217_s_at	ST3GAL5	0.00301073	10.9139	9.86218	-1.05169
242607_at	---	0.00184991	9.32524	8.2751	-1.05014
202334_s_at	UBE2B	0.00133266	12.4328	11.387	-1.04578
201395_at	RBM5	0.000999021	12.6602	11.6197	-1.04055
239277_at	---	0.00235588	9.34928	8.30901	-1.04027
227873_at	TXNDC15	0.00168369	12.0236	10.9866	-1.03703
225968_at	PRICKLE2	0.0037075	9.58428	8.54847	-1.03581
201007_at	HADHB	0.000356662	13.738	12.71	-1.028
223418_x_at	ANKRD13C	0.00486554	9.96645	8.94245	-1.024
226652_at	USP3	0.00218273	11.1216	10.1047	-1.01695
218710_at	TTC27	0.00429614	11.8003	10.7837	-1.01666
218603_at	HECA	0.0023594	11.7907	10.7833	-1.00747
218258_at	POLR1D	0.00369248	11.4123	10.4101	-1.00216
228487_s_at	RREB1	0.00413334	9.53911	10.5405	1.00141
213373_s_at	CASP8	0.00440762	9.91256	10.9204	1.00786
214057_at	MCL1	0.00285295	9.05442	10.0701	1.01573
216882_s_at	NEBL	0.00395645	7.0639	8.08273	1.01883
205956_x_at	PSMC3IP	9.99961e-05	8.46278	9.48241	1.01963
204185_x_at	PPID	0.00191152	10.2061	11.2283	1.02224
81811_at	---	0.00290533	9.15721	10.183	1.02582
235531_at	---	0.00112804	8.36384	9.39206	1.02822
228053_s_at	TOMM5	0.00394775	10.646	11.6759	1.02995
210409_at	C6orf124 /// LOC729439	9.32487e-05	8.723	9.75331	1.03031
228930_at	---	0.00158979	9.45713	10.4959	1.0388
201499_s_at	USP7	0.00107353	10.0048	11.0456	1.04079
230380_at	THAP2	0.00303387	7.6681	8.71267	1.04458
219193_at	WDR70	0.000710875	9.02816	10.075	1.04689
239295_at	SRrp35	0.00232986	7.61045	8.66075	1.0503
227546_x_at	AURKAIP1	0.000574106	9.07735	10.1304	1.05306
202511_s_at	ATG5	0.0039949	9.87393	10.9286	1.05462
225750_at	---	0.00136668	8.95228	10.0085	1.05622
214364_at	MTERFD2	0.00380642	8.42103	9.48245	1.06142
225841_at	C1orf59	0.00187539	7.88078	8.94455	1.06377
201524_x_at	UBE2N	0.0012943	10.853	11.9173	1.06431
236721_at	ALKBH1	0.000559005	7.54159	8.61207	1.07048
235056_at	ETV6	0.000997128	7.45628	8.52778	1.0715
213452_at	ZNF184	0.00163727	9.87598	10.9486	1.07264
218315_s_at	CDK5RAP1	0.00310979	9.59877	10.6773	1.07851
203117_s_at	PAN2	0.00202108	9.11996	10.1996	1.07965
229492_at	VANGL1	0.00426152	9.24069	10.3245	1.08378
203664_s_at	POLR2D	0.00184198	7.74917	8.83437	1.0852
219092_s_at	IPPK	0.000915111	8.16644	9.25242	1.08598
224635_s_at	BIRC6	0.00466311	9.48005	10.5668	1.08674
229594_at	SPTY2D1	0.0042654	10.6598	11.7564	1.09666
200815_s_at	PAFAH1B1	0.000145787	9.38077	10.4777	1.09688
225712_at	GEMIN5	0.00241217	8.60388	9.71705	1.11317
222840_at	ATG2B	0.0015325	8.23248	9.35297	1.12049
230446_at	---	0.00415791	8.59709	9.72957	1.13247
243911_at	---	0.00335501	7.26349	8.39638	1.13289
205588_s_at	FGFR1OP	0.00155701	8.90465	10.0441	1.13941
241754_at	C9orf126	0.00251332	6.91007	8.05105	1.14098
223559_s_at	C9orf80	0.0014216	10.1071	11.2484	1.14131
225810_at	MTMR10	0.00107388	9.18927	10.3317	1.14241
227684_at	S1PR2	0.00128058	7.48379	8.63072	1.14694
207565_s_at	MR1	0.00300273	7.1834	8.33089	1.14749
235130_at	PANK2	0.000330314	8.42522	9.57737	1.15215
1556009_at	PEX13	0.00322458	7.77422	8.92878	1.15457
227424_x_at	C21orf119	0.00299319	7.90354	9.06128	1.15774
230981_at	CATSPER3	0.000453577	7.49129	8.65777	1.16648
207543_s_at	P4HA1	0.000883176	10.694	11.8624	1.16839
201930_at	MCM6	1.17001e-05	11.1434	12.3141	1.17068
213199_at	C2CD3	0.00230954	8.49774	9.67225	1.17451
226732_at	RBM33	6.30605e-05	9.15205	10.3266	1.1746
218457_s_at	DNMT3A	0.0040831	8.11339	9.29009	1.1767
1559059_s_at	ZNF611	0.00203868	7.70467	8.88619	1.18152
213835_x_at	GTPBP3	0.00144933	9.48327	10.6678	1.18455
202690_s_at	SNRPD1	0.00120275	10.459	11.6466	1.18765
232899_at	FAM41C /// MGC70863 /// RPL23AP7	0.002651	8.69456	9.88371	1.18915
217791_s_at	ALDH18A1	0.000880485	8.18845	9.38028	1.19183
228505_s_at	TMEM170A	0.000660586	7.67969	8.873	1.19331
213670_x_at	NSUN5B	0.00354181	8.43455	9.62897	1.19442
205004_at	NKRF	0.00363321	9.17748	10.3785	1.20105
202886_s_at	PPP2R1B	0.00160028	8.17991	9.38294	1.20302
222134_at	DDO	0.00437081	7.66422	8.86806	1.20384
214960_at	API5	0.00184735	9.2079	10.4123	1.20441
230346_x_at	---	0.00265407	6.73798	7.94642	1.20843
212438_at	RY1	0.00401006	9.93238	11.1447	1.21228
213007_at	FANCI	0.00440606	8.6274	9.8443	1.2169
1570042_a_at	ADAM9	0.00103566	7.18528	8.40278	1.2175
228238_at	GAS5	0.00194691	10.9414	12.1673	1.22593
1560743_a_at	---	0.000772051	5.88015	7.10625	1.2261
200008_s_at	GDI2	0.00109411	7.72649	8.95377	1.22728
220050_at	C9orf9	0.00378345	8.62439	9.8546	1.23022
226488_at	RCCD1	0.00499355	9.68162	10.9165	1.23487
219956_at	GALNT6	0.00321053	7.30755	8.55836	1.25081
224160_s_at	ACAD9	0.00159622	9.24131	10.4974	1.25609
227306_at	---	0.00358984	7.37134	8.62959	1.25825
219826_at	ZNF419	0.00322086	8.23572	9.49413	1.25841
45633_at	GINS3	0.000189054	8.39174	9.65249	1.26075
223560_s_at	C2orf56	0.00267336	9.07426	10.3363	1.26201
230261_at	ST8SIA4	0.00465349	7.4137	8.67637	1.26268
229236_s_at	SFXN4	0.00183435	7.28631	8.54976	1.26344
204490_s_at	CD44	0.00129882	8.30248	9.56724	1.26475
222284_at	---	0.00453042	7.87112	9.13785	1.26673
208184_s_at	TRAPPC10	0.00172441	8.32314	9.59805	1.2749
244551_at	---	0.000825443	6.95963	8.23759	1.27796
1556188_a_at	---	0.00407486	7.53764	8.81628	1.27864
201898_s_at	UBE2A	0.00225698	9.3955	10.6774	1.28186
234672_s_at	TMEM48	0.000184016	11.1289	12.4128	1.28389
224791_at	DDEF1	0.00232143	11.2537	12.5402	1.28652
224836_at	TP53INP2	0.00470326	8.20968	9.49818	1.2885
208631_s_at	HADHA	0.00104203	7.95184	9.24089	1.28905
225457_s_at	LOC25845	0.00304902	9.16645	10.4572	1.29078
222440_s_at	THRAP3	0.00482568	9.50678	10.7995	1.29274
228433_at	NFYA	0.00261137	9.2677	10.5619	1.29424
1557258_a_at	BCL10	0.00171628	7.5169	8.81141	1.29451
229255_x_at	---	8.34204e-05	9.38888	10.6917	1.30283
221696_s_at	STYK1	0.00191515	7.10652	8.40972	1.30321
238895_at	---	0.0007649	6.56269	7.8679	1.30522
228196_s_at	---	0.00132626	7.13031	8.43723	1.30693
216525_x_at	PMS2L3	0.00340432	8.71117	10.0183	1.30716
235659_at	---	0.00495059	8.04983	9.35771	1.30788
238578_at	TMEM182	0.000786365	7.03558	8.34494	1.30936
221513_s_at	UTP14A /// UTP14C	0.000448005	9.16317	10.476	1.31284
223430_at	SNF1LK2	0.00461816	9.11552	10.4303	1.31478
236439_at	---	0.00103186	7.20935	8.52511	1.31576
233899_x_at	ZBTB10	0.0019819	9.30086	10.6197	1.3188
201709_s_at	NIPSNAP1	0.00346466	10.4124	11.7333	1.32086
201704_at	ENTPD6	0.000951315	8.87683	10.199	1.32212
217928_s_at	SAPS3	0.0049594	8.61441	9.9377	1.32329
202089_s_at	SLC39A6	0.00281781	8.33233	9.65696	1.32463
208842_s_at	GORASP2	0.00125536	8.84133	10.1676	1.32632
225195_at	DPH3	0.00367815	9.13994	10.468	1.32805
219981_x_at	ZNF587	0.00341058	10.0818	11.4121	1.3303
225088_at	C16orf63	0.00165873	7.6984	9.03204	1.33364
204347_at	AK3L1 /// AK3L2	0.00032103	8.60368	9.94251	1.33883
224484_s_at	BRMS1L	0.00418668	6.87013	8.21039	1.34026
242062_at	SAMD8	0.00304004	6.66408	8.00583	1.34175
202251_at	PRPF3	0.00118488	8.81379	10.1609	1.34714
40612_at	DOPEY1	0.00462093	8.8483	10.2042	1.3559
222889_at	DCLRE1B	0.00411428	8.87941	10.2365	1.35714
235498_at	LRRIQ3	0.00284379	6.70851	8.06666	1.35816
228468_at	MASTL	0.00271976	8.11463	9.4736	1.35898
209578_s_at	POFUT2	0.00364077	9.583	10.9457	1.36266
1552362_a_at	LEAP2	0.00107862	8.20415	9.56747	1.36333
230598_at	---	2.17304e-06	7.97304	9.33845	1.36542
211941_s_at	PEBP1	0.00261435	9.46035	10.8283	1.36792
209744_x_at	ITCH	9.68902e-05	8.52077	9.88904	1.36827
217094_s_at	ITCH	0.00172305	8.0059	9.37437	1.36847
214442_s_at	PIAS2	1.23375e-05	8.73122	10.0997	1.3685
220112_at	ANKRD55	0.00432421	6.24728	7.61641	1.36912
219551_at	EAF2	0.000817739	7.59522	8.96604	1.37082
213811_x_at	TCF3	0.00409428	9.43792	10.8118	1.37393
218873_at	GON4L	0.00129391	8.58534	9.95996	1.37461
212877_at	KLC1	0.000319162	7.28135	8.65944	1.37809
219280_at	BRWD1	0.00359674	7.57157	8.94966	1.37809
225644_at	CCDC117	0.00387427	8.2326	9.6125	1.3799
214473_x_at	PMS2L3	0.0029704	8.7694	10.1532	1.38375
223988_x_at	LOC731602 /// METT11D1	6.97866e-07	9.05923	10.4452	1.38593
214895_s_at	ADAM10	0.00176265	6.55842	7.94837	1.38995
217877_s_at	GPBP1L1	0.000235031	8.60691	9.99702	1.39011
227376_at	GLI3	0.00215108	8.94243	10.3333	1.39084
229465_s_at	---	0.00221615	8.08023	9.47108	1.39085
224521_s_at	CCDC77	0.00334585	7.90068	9.29499	1.39431
212378_at	GART	0.00140986	8.62919	10.028	1.39879
218888_s_at	NETO2	0.00151579	7.14446	8.54385	1.39939
229058_at	ANKRD16	0.000179146	8.17855	9.57899	1.40044
219004_s_at	C21orf45	0.00253198	8.17728	9.57851	1.40124
212763_at	CAMSAP1L1	0.00193887	7.76388	9.16584	1.40196
1569318_at	MGC39821	0.00291999	6.34866	7.75081	1.40215
1558292_s_at	PIGW	0.000716571	8.93417	10.3378	1.40361
238207_at	LOC440957	0.0014082	7.65768	9.06234	1.40466
203858_s_at	COX10	0.00241933	8.48803	9.8948	1.40677
214435_x_at	RALA	0.00344059	10.1271	11.535	1.40791
AFFX-HUMISGF3A/M97935_MB_at	STAT1	0.00347803	7.05179	8.46532	1.41353
210935_s_at	WDR1	0.000365952	6.7217	8.13566	1.41396
231535_x_at	ROPN1	0.00361836	6.65071	8.06535	1.41464
201684_s_at	TOX4	0.00106888	9.43953	10.8574	1.41788
225672_at	GOLGA2	0.00095585	8.1536	9.57426	1.42066
238828_at	KIAA1919	0.00204652	7.78558	9.20845	1.42287
202397_at	NUTF2	0.00240681	9.64199	11.0656	1.42357
201880_at	ARIH1	0.00305598	9.34701	10.7725	1.42545
234624_at	---	0.00141415	6.29738	7.724	1.42662
239231_at	---	0.000227925	8.32002	9.74686	1.42684
206550_s_at	NUP155	0.00346552	8.3519	9.78092	1.42903
205762_s_at	DUS4L	0.00242882	8.28554	9.72035	1.43481
235440_at	SPTY2D1	0.000564488	7.80973	9.24878	1.43905
217866_at	FLJ12529	0.00379339	8.97282	10.4127	1.43985
236742_at	---	0.00458943	7.64967	9.10552	1.45585
242283_at	C1orf67 /// DNAH14 /// RP11-328N1.1	0.00428597	8.04424	9.50365	1.45941
223099_s_at	LONP2	0.0010202	9.39873	10.8605	1.4618
1554469_at	ZBTB44	0.00366241	6.95693	8.42413	1.46719
207391_s_at	PIP5K1A	0.00246628	7.84036	9.31013	1.46977
242342_at	---	0.000732142	6.78909	8.26433	1.47524
242727_at	ARL5B	0.000213657	6.95795	8.43323	1.47528
230169_at	THAP6	0.00267263	8.27874	9.75428	1.47555
201088_at	KPNA2 /// LOC728860	0.0025016	12.7053	14.1809	1.47565
222140_s_at	GPR89A /// GPR89B /// GPR89C	0.000121333	8.87374	10.3503	1.47651
230562_at	LOC100131112	0.000559859	6.52141	8.0017	1.48029
203366_at	POLG	0.000616128	9.53739	11.0206	1.48322
205698_s_at	MAP2K6	0.0029533	7.4361	8.92487	1.48877
229657_at	THRB	0.000530444	7.30576	8.79726	1.4915
220596_at	GPATCH4	0.000607563	6.63079	8.12388	1.49309
1562311_at	---	0.00316207	5.95625	7.45032	1.49407
230286_at	---	0.00481855	6.8486	8.34667	1.49806
203046_s_at	TIMELESS	0.00174222	8.70978	10.2085	1.49877
227068_at	PGK1	0.00157677	9.70131	11.2018	1.50052
218366_x_at	LOC731602 /// METT11D1	0.000161783	9.0633	10.5661	1.50283
226647_at	TMEM25	0.0020278	8.25223	9.75684	1.50461
237563_s_at	LOC440731	0.00179901	8.77292	10.2819	1.50894
215947_s_at	FAM136A	0.000444227	10.9234	12.4338	1.51041
213906_at	MYBL1	0.00314704	8.26571	9.77914	1.51343
223296_at	SLC25A33	0.000855815	9.02088	10.5411	1.52026
205291_at	IL2RB	0.000153088	7.93402	9.45721	1.5232
219741_x_at	ZNF552	0.00233002	7.81578	9.34178	1.526
225890_at	C20orf72	0.00175614	9.54449	11.0714	1.52687
217991_x_at	SSBP3	0.00447168	7.63751	9.16549	1.52798
224444_s_at	C1orf97	0.00168376	9.07962	10.6081	1.52847
213773_x_at	NSUN5	0.00318991	9.49228	11.0212	1.5289
230887_at	CDC14B /// CDC14C	0.00295941	6.95435	8.48374	1.5294
201120_s_at	PGRMC1	0.00107693	6.95389	8.48622	1.53233
223078_s_at	TMOD3	0.00325806	7.95669	9.48936	1.53267
219933_at	GLRX2	0.002314	9.68586	11.2192	1.53332
1568971_at	C14orf135 /// LOC100130173	0.00118434	6.00894	7.5425	1.53356
240382_at	LOC100131914	0.00232097	8.21814	9.75428	1.53614
230575_at	MSRB2	0.00251382	8.10489	9.6413	1.5364
1567219_at	---	0.00498714	6.65136	8.19047	1.53911
214056_at	MCL1	0.000613989	7.96029	9.49955	1.53925
211159_s_at	PPP2R5D	0.00148664	7.71455	9.25568	1.54113
240355_at	---	0.0044675	7.89718	9.43871	1.54153
225076_s_at	ZNFX1	0.00114317	8.75973	10.3116	1.55191
201496_x_at	MYH11	0.00219398	7.29142	8.84397	1.55255
231146_at	FAM24B	0.00224418	8.29814	9.85084	1.5527
229803_s_at	---	0.00192208	7.23281	8.78942	1.55661
227545_at	---	0.00153159	8.01302	9.57017	1.55715
225739_at	RAB11FIP4	0.00069689	8.71719	10.2747	1.55754
232484_at	---	0.00166444	6.60233	8.16154	1.55921
226947_at	GUSBL2 /// LOC728411	0.00143522	8.19264	9.76335	1.57071
227145_at	LOXL4	0.000747085	8.86092	10.4324	1.57151
217329_x_at	---	0.00146088	9.03145	10.6043	1.57288
220986_s_at	TIGD6	0.0018664	7.26937	8.84394	1.57457
224858_at	ZDHHC5	0.000765031	9.28698	10.8644	1.5774
208981_at	PECAM1	0.00126763	7.06651	8.64397	1.57746
217919_s_at	MRPL42	0.00373281	8.61404	10.1917	1.57764
235110_at	HRASLS3	0.00270093	8.16102	9.74109	1.58007
210253_at	HTATIP2	0.00270521	7.91184	9.49222	1.58038
1557196_a_at	---	0.0031358	7.36418	8.94693	1.58275
232070_at	ZNF131	0.00217972	6.51192	8.09505	1.58313
213031_s_at	WDR73	0.00421853	8.83995	10.4241	1.58413
1564651_at	LOC221710	0.00126156	6.86892	8.45347	1.58455
214276_at	KLF12	0.00481638	7.60915	9.19659	1.58744
235244_at	CCDC58	0.00155486	8.32062	9.9102	1.58958
225468_at	PATL1	0.00425394	7.53967	9.132	1.59233
227328_at	CAMTA1	0.00468396	8.43305	10.0286	1.59554
1569714_at	ZFYVE20	0.00191994	7.11554	8.7159	1.60036
201568_at	UQCRQ	0.00174973	12.2692	13.8696	1.60038
226957_x_at	RALBP1	0.0012087	8.21371	9.81417	1.60046
1553301_a_at	TMEM182	0.0025468	6.31744	7.92524	1.6078
225799_at	C2orf59 /// LOC541471	0.000689469	9.69316	11.3038	1.61068
239753_at	LOC441383	0.00303245	7.01369	8.62631	1.61262
235571_at	---	0.0018886	9.04223	10.6551	1.61285
216125_s_at	RANBP9	0.00454422	6.38752	8.00378	1.61625
235528_at	GUCA1B	0.0010276	7.23466	8.85106	1.6164
218177_at	CHMP1B	0.000229959	8.08276	9.70062	1.61786
230622_at	MLLT4	0.00170955	6.8845	8.50487	1.62036
1554470_s_at	ZBTB44	0.00324759	7.01128	8.63446	1.62318
217216_x_at	MLH3	0.000379264	6.80714	8.43046	1.62333
226212_s_at	INSR	0.00378919	6.63482	8.25857	1.62376
219386_s_at	SLAMF8	0.00359811	8.02072	9.64676	1.62604
1555902_at	ARMCX5	0.00457908	8.23641	9.86305	1.62664
227409_at	PPP1R3E	0.00330579	7.62675	9.25508	1.62833
228271_at	---	0.00374389	8.19502	9.82395	1.62893
238014_at	TMEM194B	0.00361996	6.9301	8.55984	1.62974
212340_at	YIPF6	0.000934893	8.70098	10.3321	1.6311
237440_at	---	0.00473601	7.4852	9.11652	1.63132
213237_at	C16orf88	0.00172244	7.82873	9.46355	1.63482
238293_at	---	0.000925421	6.60647	8.24585	1.63938
[truncated: 1,651 more rows]
