# Supplementary material for: Evidence for the Complexity of MicroRNA-Mediated Regulation in Ovarian Cancer: A Systems Approach
Source: PLoS One. 2011 Jul 21;6(7):e22508. doi: 10.1371/journal.pone.0022508 (PMC3141058; doi:10.1371/journal.pone.0022508)
Supplement: Table S3 — IC, PC and NC targets of miRNAs in tissue samples. Target predictions from miRanda (M), TargetScan (TS) and PicTar (PT) programs were downloaded (see methods for details) for each of the 12 annotated miRNAs. miRNA targets that were differentially expressed between CEPI and OSE based on t-test p<0.005 and fold change of at least 2 were classified as being IC or PC with their regulating miRNAs (while target genes that do not meet the above criteria are classified as NC). The IC targets are shown in green, PC targets are shown in red, and blue represents NC targets. Targets with “Absent” calls in all samples have been removed. For miR-93*, TargetScan custom (TScustom) (http://www.targetscan.org/vert_50/seedmatch.html) was used to generate TargetScan predictions. For hsa-miR-429 and hsa-miR-93* there were no PicTar predictions and thus targets of these miRNAs were excluded for analysis when calculating intersections. (XLS) [file pone.0022508.s007.xls]

## Sheet: Tissue_7A
Probe Set ID	Gene Symbol	t-test	Log difference (CEPI-OSE)	miR-7tgts_M	miR-7tgts_TS	miR7tgts_PT	miR-18atgts_M	miR-18atgts_TS	miR-18atgts_PT	miR-18btgts_M	miR-18btgts_TS	miR-18btgts_PT	miR-126tgts_M	miR-126tgts_TS	miR-126tgts_PT	miR-128tgts_M	miR-128tgts_TS	miR-128tgts_PT	miR-141tgts_M	miR-141tgts_TS	miR-141tgts_PT	miR-205tgts_M	miR-205tgts_TS	miR-205tgts_PT	miR-429tgts_M	miR-429tgts_TS	miR-93*tgts_M	miR-93* targets_TScustom	miR-193a-5ptgts_M	miR-193a-5ptgts_TS	miR-193atgts_PT	miR-320atgts_M	miR-320atgts_TS	miR-320atgts_PT	miR-383tgts_M	miR-383tgts_TS	miR-383tgts_PT
207016_s_at	ALDH1A2	7.00318e-07	-9.37393							ALDH1A2												ALDH1A2					ALDH1A2
1552487_a_at	BNC1	0.000179512	-8.49036	BNC1												BNC1			BNC1													BNC1			BNC1
1562736_at	LHX9	5.83154e-06	-7.67008	LHX9																		LHX9			LHX9							LHX9
209613_s_at	ADH1B	9.39499e-06	-7.52309																ADH1B						ADH1B
207302_at	SGCG	2.73293e-05	-7.4368													SGCG
230109_at	PDE7B	1.02864e-05	-7.33631				PDE7B									PDE7B	PDE7B	230109_at			230109_at					PDE7B
211276_at	TCEAL2	0.000539496	-7.22914	TCEAL2															TCEAL2													TCEAL2
204365_s_at	REEP1	0.000547047	-7.18356				REEP1			REEP1															REEP1	REEP1
204719_at	ABCA8	3.54776e-06	-7.0744																													ABCA8
202037_s_at	SFRP1	5.72291e-07	-6.96539														SFRP1	202037_s_at			202037_s_at
238878_at	ARX	0.000134734	-6.91518													ARX			ARX													ARX
1563533_at	GADL1	5.98333e-06	-6.68912																								GADL1					GADL1
229084_at	CNTN4	2.73452e-05	-6.4801	CNTN4			CNTN4			CNTN4									CNTN4			CNTN4			CNTN4	CNTN4	CNTN4		CNTN4			CNTN4
225173_at	ARHGAP18	0.000150509	-6.37115																			ARHGAP18			ARHGAP18
204466_s_at	SNCA	9.50922e-06	-6.36807	SNCA	SNCA	204466_s_at	SNCA			SNCA															SNCA		SNCA
209763_at	CHRDL1	5.18336e-05	-6.28553																CHRDL1						CHRDL1				CHRDL1
210746_s_at	EPB42	2.89474e-05	-6.20128													EPB42																EPB42
206458_s_at	WNT2B	0.000757199	-6.18496													WNT2B
204469_at	PTPRZ1	3.88043e-06	-5.98237	PTPRZ1			PTPRZ1			PTPRZ1															PTPRZ1		PTPRZ1
237974_at	ABHD12B	1.18191e-05	-5.96683													ABHD12B
208131_s_at	PTGIS	0.00104685	-5.9438																PTGIS								PTGIS
234103_at	KCNT2	0.000139043	-5.91897	KCNT2															KCNT2			KCNT2
228863_at	PCDH17	0.00225162	-5.91522																								PCDH17								PCDH17
209469_at	GPM6A	9.02813e-05	-5.80978	GPM6A			GPM6A			GPM6A									GPM6A			GPM6A		209469_at	GPM6A	GPM6A	GPM6A					GPM6A
205290_s_at	BMP2	0.000106936	-5.80117																			BMP2
211494_s_at	SLC4A4	6.26523e-05	-5.76048	SLC4A4	SLC4A4	211494_s_at																SLC4A4	SLC4A4		SLC4A4	SLC4A4	SLC4A4								SLC4A4
206007_at	PRG4	0.00383446	-5.71763	PRG4															PRG4			PRG4					PRG4					PRG4
228554_at	PGR	0.00427764	-5.66954																														PGR
222722_at	OGN	0.000661593	-5.66315	OGN															OGN			OGN			OGN		OGN					OGN
230673_at	PKHD1L1	0.00113891	-5.65406																						PKHD1L1							PKHD1L1
236081_at	---	8.25436e-05	-5.62668			236081_at
231131_at	FAM133A	0.00292771	-5.61334													FAM133A									FAM133A
222910_s_at	PEX5L	4.83454e-05	-5.60194																PEX5L
202363_at	SPOCK1	0.000344145	-5.59573	SPOCK1																							SPOCK1		SPOCK1
206032_at	DSC3	0.000101212	-5.49899					DSC3			DSC3					DSC3																DSC3
229160_at	MUM1L1	8.07419e-05	-5.49815	MUM1L1																		MUM1L1					MUM1L1								MUM1L1
204337_at	RGS4	2.34899e-05	-5.48987				RGS4	RGS4		RGS4	RGS4					RGS4											RGS4		RGS4
202157_s_at	CUGBP2	7.9782e-07	-5.47916																		202157_s_at					CUGBP2
211896_s_at	DCN	0.000101714	-5.45372																			DCN										DCN
1553169_at	LRRN4	0.000462463	-5.44728	LRRN4
239272_at	MMP28	1.38419e-05	-5.40455																MMP28								MMP28
219737_s_at	PCDH9	0.000534979	-5.39572	PCDH9			PCDH9			PCDH9			PCDH9			PCDH9			PCDH9	PCDH9	219737_s_at	PCDH9			PCDH9							PCDH9
205083_at	AOX1	0.000107781	-5.39089													AOX1			AOX1													AOX1
219355_at	CXorf57	5.76224e-06	-5.37893																						CXorf57		CXorf57
205289_at	BMP2	1.12148e-05	-5.3161																			BMP2
217590_s_at	TRPA1	1.43258e-06	-5.31428	TRPA1															TRPA1
205433_at	BCHE	8.75049e-05	-5.30785													BCHE									BCHE							BCHE
209621_s_at	PDLIM3	5.82082e-06	-5.21073													PDLIM3			PDLIM3
209612_s_at	ADH1B	0.000127328	-5.20026																ADH1B						ADH1B
219791_s_at	NBLA00301	0.000134765	-5.17699				NBLA00301			NBLA00301						NBLA00301			NBLA00301						NBLA00301		NBLA00301								NBLA00301
209706_at	NKX3-1	0.000263026	-5.16399													NKX3-1			NKX3-1													NKX3-1
213385_at	CHN2	6.12106e-05	-5.15868										CHN2						CHN2						CHN2	CHN2						CHN2
206201_s_at	MEOX2	0.00416776	-5.15109	MEOX2															MEOX2						MEOX2
229831_at	CNTN3	0.00168726	-5.13481																								CNTN3					CNTN3			CNTN3
204646_at	DPYD	2.81531e-07	-5.13194																			DPYD										DPYD					204646_at
228708_at	RAB27B	7.97079e-07	-5.12956																RAB27B			RAB27B
208621_s_at	EZR	3.1199e-05	-5.12837				EZR			EZR												EZR	EZR
232305_at	HMGCLL1	0.00189216	-5.12085													HMGCLL1						HMGCLL1			HMGCLL1		HMGCLL1		HMGCLL1			HMGCLL1
213456_at	SOSTDC1	0.000126682	-5.10648																SOSTDC1										SOSTDC1			SOSTDC1
204872_at	TLE4	0.00013745	-5.05624																TLE4		204872_at	TLE4										TLE4
238081_at	C4orf12	0.00145122	-5.05082				C4orf12			C4orf12									C4orf12			C4orf12										C4orf12
217437_s_at	TACC1	1.35807e-05	-5.04469														TACC1								TACC1
227705_at	TCEAL7	0.00103432	-5.03445																						TCEAL7										TCEAL7
232388_at	CNTNAP4	7.80729e-05	-4.99461																			CNTNAP4
214961_at	KIAA0774	2.02719e-05	-4.98422																									KIAA0774
233536_at	ASXL3	1.46841e-05	-4.94818	ASXL3																					ASXL3		ASXL3		ASXL3
219778_at	ZFPM2	7.50628e-06	-4.92707				ZFPM2			ZFPM2									ZFPM2			ZFPM2			ZFPM2	ZFPM2	ZFPM2					ZFPM2		219778_at	ZFPM2
205907_s_at	OMD	0.000796583	-4.9235																										OMD
231235_at	NKTR	0.000375305	-4.9218					NKTR			NKTR					NKTR	NKTR		NKTR						NKTR		NKTR								NKTR
1553171_x_at	LRRN4	0.00392132	-4.89895	LRRN4
203685_at	BCL2	0.00271463	-4.85815																			BCL2		203685_at		BCL2									BCL2
219895_at	FAM70A	0.000235597	-4.84847																		219895_at				FAM70A		FAM70A					FAM70A
203908_at	SLC4A4	3.62952e-05	-4.83906	SLC4A4	SLC4A4	203908_at																SLC4A4	SLC4A4		SLC4A4	SLC4A4	SLC4A4								SLC4A4
203180_at	ALDH1A3	0.00106338	-4.81936	ALDH1A3															ALDH1A3						ALDH1A3							ALDH1A3
214753_at	N4BP2L2	0.000181497	-4.79989																								N4BP2L2
213247_at	SVEP1	0.000320612	-4.79843	SVEP1																					SVEP1		SVEP1					SVEP1
227690_at	GABRB3	3.50831e-05	-4.78007				GABRB3			GABRB3									GABRB3						GABRB3										GABRB3		227690_at
219049_at	CSGALNACT1	0.000141576	-4.7787																								CSGALNACT1
238657_at	UBXN10	0.00213398	-4.76333																								UBXN10								UBXN10
231899_at	ZC3H12C	0.00361194	-4.73951				ZC3H12C	ZC3H12C		ZC3H12C	ZC3H12C						ZC3H12C															ZC3H12C
206404_at	FGF9	0.00024959	-4.73746																						FGF9										FGF9
217525_at	OLFML1	0.00303772	-4.73025	OLFML1
226677_at	ZNF521	0.00108042	-4.71721																ZNF521						ZNF521
226875_at	DOCK11	1.49362e-06	-4.7127	DOCK11												DOCK11			DOCK11
203914_x_at	HPGD	0.000185031	-4.69997	HPGD																												HPGD			HPGD
212745_s_at	BBS4	0.000100367	-4.687																BBS4								BBS4					BBS4
204754_at	HLF	0.00025837	-4.67529				HLF			HLF									HLF						HLF	HLF
238649_at	PITPNC1	4.02959e-05	-4.65908				PITPNC1			PITPNC1
203413_at	NELL2	1.28061e-06	-4.65255	NELL2																					NELL2				NELL2			NELL2			NELL2
205110_s_at	FGF13	2.10161e-08	-4.6481	FGF13															FGF13										FGF13						FGF13
210136_at	MBP	0.000611627	-4.63805																MBP								MBP					MBP			MBP
223122_s_at	SFRP2	1.57004e-05	-4.62937													SFRP2						SFRP2
203999_at	SYT1	2.82788e-05	-4.62807	SYT1		203999_at										SYT1	SYT1	203999_at			203999_at				SYT1	SYT1						SYT1
219412_at	RAB38	4.467e-05	-4.62689				RAB38			RAB38									RAB38	RAB38	219412_at
221207_s_at	NBEA	0.00202701	-4.62652				NBEA			NBEA						NBEA																			NBEA
227399_at	VGLL3	0.00445018	-4.62474																	VGLL3								VGLL3					VGLL3
214045_at	LIAS	0.000189807	-4.6208	LIAS																									LIAS			LIAS
211756_at	PTHLH	0.000350424	-4.61766				PTHLH			PTHLH						PTHLH			PTHLH			PTHLH			PTHLH		PTHLH
225420_at	GPAM	0.000321006	-4.6069	GPAM			GPAM			GPAM						GPAM	GPAM	225420_at	GPAM		225420_at	GPAM
218613_at	PSD3	0.000263905	-4.60124					PSD3	218613_at		PSD3	218613_at											PSD3
209550_at	NDN	2.58056e-05	-4.60089																						NDN	NDN
222453_at	CYBRD1	0.00207934	-4.59891																			CYBRD1			CYBRD1							CYBRD1	CYBRD1
204359_at	FLRT2	2.46175e-05	-4.58912	FLRT2	FLRT2	204359_at	FLRT2										FLRT2	204359_at			204359_at				FLRT2
204051_s_at	SFRP4	0.0016208	-4.57082																SFRP4						SFRP4
204863_s_at	IL6ST	0.000100066	-4.56206													IL6ST						IL6ST			IL6ST		IL6ST								IL6ST
1565898_at	METT5D1	8.29704e-06	-4.55553													METT5D1											METT5D1
223393_s_at	TSHZ3	2.00221e-06	-4.55382	TSHZ3					223393_s_at			223393_s_at							TSHZ3	TSHZ3	223393_s_at	TSHZ3	TSHZ3									TSHZ3	TSHZ3
225171_at	ARHGAP18	2.00428e-06	-4.55027																			ARHGAP18			ARHGAP18
205100_at	GFPT2	0.000428725	-4.55011														GFPT2	205100_at			205100_at											GFPT2			GFPT2
205356_at	USP13	5.21713e-06	-4.54872							USP13									USP13			USP13					USP13								USP13
220474_at	SLC25A21	0.000450821	-4.53607													SLC25A21			SLC25A21			SLC25A21
226402_at	CYP2U1	3.4051e-05	-4.52893																									CYP2U1							CYP2U1
207995_s_at	CLEC4M	0.00242849	-4.52383	CLEC4M												CLEC4M						CLEC4M
229529_at	TCF21	0.000131708	-4.50936																								TCF21
219304_s_at	PDGFD	4.18132e-06	-4.48817																PDGFD								PDGFD					PDGFD
209676_at	TFPI	0.000816905	-4.48779	TFPI													TFPI								TFPI		TFPI					TFPI			TFPI
222717_at	SDPR	0.00433198	-4.47523																SDPR
213258_at	TFPI	0.00423903	-4.47493	TFPI													TFPI								TFPI		TFPI					TFPI			TFPI
205751_at	SH3GL2	0.000157222	-4.47261																SH3GL2												205751_at
227070_at	GLT8D2	0.0023591	-4.46996																										GLT8D2
204041_at	MAOB	0.00183853	-4.46353																													MAOB
239273_s_at	MMP28	1.14241e-05	-4.45548																MMP28								MMP28
222959_at	CNGB3	0.00042488	-4.41589																			CNGB3			CNGB3		CNGB3					CNGB3
217234_s_at	EZR	5.78792e-07	-4.41552				EZR			EZR												EZR	EZR
213684_s_at	PDLIM5	0.00119347	-4.39729	PDLIM5																					PDLIM5							PDLIM5			PDLIM5
223923_at	C21orf62	0.000115041	-4.3933																C21orf62													C21orf62
221601_s_at	FAIM3	4.30993e-06	-4.37143				FAIM3			FAIM3						FAIM3
205111_s_at	PLCE1	0.000238927	-4.33189																								PLCE1
202036_s_at	SFRP1	7.84031e-05	-4.33092														SFRP1	202036_s_at			202036_s_at
244455_at	KCNT2	0.000411603	-4.31901	KCNT2															KCNT2			KCNT2
219511_s_at	SNCAIP	7.20002e-05	-4.30931							SNCAIP									SNCAIP			SNCAIP					SNCAIP
204823_at	NAV3	5.49767e-06	-4.30874													NAV3	NAV3	204823_at			204823_at				NAV3						204823_at				NAV3
219263_at	RNF128	0.00196332	-4.2916	RNF128												RNF128									RNF128
235723_at	BNC2	0.000400801	-4.29116	BNC2																BNC2						BNC2	BNC2	BNC2
231936_at	HOXC9	0.00339015	-4.28798																HOXC9													HOXC9
205529_s_at	RUNX1T1	0.00231583	-4.27765																								RUNX1T1		RUNX1T1	RUNX1T1	205529_s_at
235115_at	PDE8B	0.00138028	-4.27423													PDE8B	PDE8B					PDE8B					PDE8B
228598_at	DPP10	0.000685922	-4.25527	DPP10			DPP10		228598_at	DPP10		228598_at							DPP10						DPP10									228598_at	DPP10		228598_at
207057_at	SLC16A7	0.00455515	-4.2522	SLC16A7	SLC16A7														SLC16A7	SLC16A7	207057_at
213816_s_at	MET	5.53428e-05	-4.25219													MET	MET		MET																MET
201280_s_at	DAB2	3.52165e-05	-4.23999				DAB2			DAB2																						DAB2		201280_s_at
228496_s_at	CRIM1	0.000632309	-4.23778				CRIM1	CRIM1	228496_s_at	CRIM1	CRIM1	228496_s_at													CRIM1						228496_s_at
201008_s_at	TXNIP	1.48506e-05	-4.22125													TXNIP	TXNIP		TXNIP													TXNIP
227289_at	PCDH17	0.000176327	-4.20502																								PCDH17								PCDH17
236420_s_at	ANO4	0.000149966	-4.20498	ANO4			ANO4															ANO4					ANO4		ANO4
201010_s_at	TXNIP	0.000341855	-4.19528													TXNIP	TXNIP		TXNIP													TXNIP
219371_s_at	KLF2	0.000435867	-4.19496				KLF2			KLF2
209485_s_at	OSBPL1A	0.00315737	-4.18261																OSBPL1A		209485_s_at				OSBPL1A							OSBPL1A			OSBPL1A
204364_s_at	REEP1	8.04308e-05	-4.18175				REEP1			REEP1															REEP1	REEP1
213436_at	CNR1	0.00131431	-4.17998				CNR1			CNR1						CNR1	CNR1	213436_at	CNR1		213436_at
209147_s_at	PPAP2A	0.0011563	-4.17158				PPAP2A			PPAP2A
227084_at	DTNA	8.97211e-05	-4.16471	DTNA												DTNA		227084_at			227084_at				DTNA	DTNA						DTNA	DTNA	227084_at	DTNA
209488_s_at	RBPMS	0.000251447	-4.16044	RBPMS									RBPMS			RBPMS			RBPMS						RBPMS							RBPMS
215888_at	PDS5B	0.000283589	-4.16013													PDS5B	PDS5B	215888_at	PDS5B		215888_at	PDS5B			PDS5B	PDS5B	PDS5B					PDS5B		215888_at
219024_at	PLEKHA1	0.000209622	-4.14893	PLEKHA1												PLEKHA1											PLEKHA1								PLEKHA1
226663_at	ANKRD10	0.00167807	-4.14352				ANKRD10			ANKRD10						ANKRD10			ANKRD10															226663_at
222871_at	KLHDC8A	0.00466681	-4.1426													KLHDC8A	KLHDC8A										KLHDC8A
232138_at	MBNL2	0.00211356	-4.13797				MBNL2		232138_at	MBNL2		232138_at				MBNL2		232138_at			232138_at				MBNL2		MBNL2
213295_at	CYLD	0.00447005	-4.13477	CYLD												CYLD			CYLD						CYLD		CYLD						CYLD
205638_at	BAI3	5.78417e-05	-4.13442																BAI3		205638_at	BAI3										BAI3
212096_s_at	MTUS1	0.000141994	-4.12399																MTUS1			MTUS1			MTUS1	MTUS1	MTUS1								MTUS1
203323_at	CAV2	0.000527987	-4.12052							CAV2									CAV2			CAV2										CAV2
212158_at	SDC2	0.000237124	-4.11773										SDC2			SDC2			SDC2						SDC2	SDC2
231906_at	HOXD8	2.09761e-07	-4.0981				HOXD8			HOXD8
205414_s_at	RICH2	0.000380665	-4.09108													RICH2											RICH2					RICH2	RICH2	205414_s_at
208663_s_at	TTC3	0.000201224	-4.08899													TTC3						TTC3			TTC3				TTC3
236302_at	PPM1E	0.00070851	-4.08774													PPM1E		236302_at	PPM1E		236302_at	PPM1E			PPM1E		PPM1E								PPM1E
219909_at	MMP28	0.00237811	-4.08553																MMP28								MMP28
214235_at	CYP3A5	0.00211878	-4.08306	CYP3A5												CYP3A5
226851_at	LYPLAL1	0.00104082	-4.07536																						LYPLAL1
204301_at	KBTBD11	1.31925e-05	-4.0632													KBTBD11	KBTBD11					KBTBD11			KBTBD11
212607_at	AKT3	0.000109566	-4.0598													AKT3						AKT3										AKT3		212607_at
229414_at	PITPNC1	9.05462e-05	-4.05753				PITPNC1			PITPNC1
234978_at	SLC36A4	0.000934764	-4.0409																SLC36A4																SLC36A4
210479_s_at	RORA	0.000282811	-4.04043	RORA			RORA			RORA												RORA							RORA
219370_at	RPRM	0.000325244	-4.02669																								RPRM		RPRM
242002_at	NKAIN2	0.00013284	-4.01645				NKAIN2			NKAIN2									NKAIN2						NKAIN2
219738_s_at	PCDH9	1.6864e-05	-4.01238	PCDH9			PCDH9			PCDH9			PCDH9			PCDH9			PCDH9	PCDH9	219738_s_at	PCDH9			PCDH9							PCDH9
236141_at	NBLA00301	0.000766855	-4.01137				NBLA00301			NBLA00301						NBLA00301			NBLA00301						NBLA00301		NBLA00301								NBLA00301
205498_at	GHR	1.43793e-05	-4.00841													GHR									GHR
210612_s_at	SYNJ2	0.00196828	-4.00495	SYNJ2												SYNJ2			SYNJ2
218901_at	PLSCR4	0.00203723	-4.00126																			PLSCR4										PLSCR4			PLSCR4
204723_at	SCN3B	0.000579591	-3.99801																						SCN3B	SCN3B			SCN3B			SCN3B			SCN3B
229461_x_at	NEGR1	0.000185525	-3.99647																			NEGR1			NEGR1	NEGR1	NEGR1	NEGR1	NEGR1	NEGR1		NEGR1	NEGR1		NEGR1
206331_at	CALCRL	0.00173904	-3.99092																CALCRL			CALCRL	CALCRL	206331_at					CALCRL						CALCRL	CALCRL
206858_s_at	HOXC4 /// HOXC6	7.12695e-05	-3.9885															206858_s_at			206858_s_at
226582_at	LOC400043	0.000686898	-3.98243				LOC400043			LOC400043
228986_at	OSBPL8	0.000221173	-3.98123							OSBPL8									OSBPL8			OSBPL8			OSBPL8
213309_at	PLCL2	2.3898e-05	-3.98041													PLCL2			PLCL2			PLCL2			PLCL2										PLCL2
241450_at	RSPO1	7.84369e-05	-3.96351																RSPO1													RSPO1
203060_s_at	PAPSS2	0.000294609	-3.95628				PAPSS2			PAPSS2															PAPSS2		PAPSS2					PAPSS2			PAPSS2
225946_at	RASSF8	0.00102387	-3.94502	RASSF8															RASSF8						RASSF8		RASSF8					RASSF8
223623_at	C2orf40	0.00179767	-3.94496																								C2orf40
221933_at	NLGN4X	0.000264504	-3.93561																NLGN4X						NLGN4X	NLGN4X	NLGN4X	NLGN4X	NLGN4X
206391_at	RARRES1	0.00358927	-3.93286																						RARRES1
203789_s_at	SEMA3C	0.00431039	-3.93009																			SEMA3C										SEMA3C
219368_at	NAP1L2	0.00454343	-3.91683													NAP1L2			NAP1L2						NAP1L2							NAP1L2
235061_at	PPM1K	0.00276353	-3.90758	PPM1K						PPM1K									PPM1K			PPM1K			PPM1K		PPM1K					PPM1K
221898_at	PDPN	5.45342e-06	-3.90695													PDPN	PDPN
209517_s_at	ASH2L	0.000146298	-3.90541																													ASH2L	ASH2L
213714_at	CACNB2	4.11137e-06	-3.90301				CACNB2			CACNB2								213714_at	CACNB2		213714_at				CACNB2		CACNB2	CACNB2
205440_s_at	NPY1R	2.78797e-05	-3.89295													NPY1R			NPY1R						NPY1R
204753_s_at	HLF	0.000700375	-3.89157				HLF			HLF									HLF						HLF	HLF
227148_at	PLEKHH2	0.000322747	-3.88796	PLEKHH2			PLEKHH2			PLEKHH2						PLEKHH2		227148_at	PLEKHH2		227148_at	PLEKHH2			PLEKHH2
229897_at	ZNF641	0.00038637	-3.88149	ZNF641															ZNF641						ZNF641		ZNF641
213998_s_at	DDX17	0.000237967	-3.87567													DDX17											DDX17
201893_x_at	DCN	0.000814862	-3.85756																			DCN										DCN
203680_at	PRKAR2B	4.60546e-06	-3.85545																PRKAR2B						PRKAR2B	PRKAR2B	PRKAR2B
201150_s_at	TIMP3	0.00482031	-3.84774																			TIMP3
204072_s_at	FRY	7.54085e-05	-3.84581													FRY			FRY		204072_s_at	FRY
209357_at	CITED2	0.00117039	-3.84077	CITED2												CITED2	CITED2	209357_at			209357_at				CITED2	CITED2						CITED2		209357_at
203705_s_at	FZD7	0.00185405	-3.82864														FZD7	203705_s_at			203705_s_at				FZD7		FZD7
201278_at	DAB2	6.66032e-05	-3.81999				DAB2			DAB2																						DAB2		201278_at
227209_at	CNTN1	0.000371613	-3.81023																													CNTN1
236088_at	NTNG1	6.54764e-05	-3.80189	NTNG1												NTNG1			NTNG1			NTNG1			NTNG1		NTNG1								NTNG1
202555_s_at	MYLK	0.00278484	-3.79898	MYLK			MYLK	MYLK		MYLK	MYLK														MYLK	MYLK						MYLK			MYLK
202202_s_at	LAMA4	0.000380831	-3.79404																LAMA4						LAMA4
223178_s_at	NT5DC1	0.0012952	-3.77449																NT5DC1						NT5DC1				NT5DC1
228425_at	LOC654433	0.00424115	-3.77215	LOC654433												LOC654433											LOC654433					LOC654433
209960_at	HGF	0.00138711	-3.7701																HGF						HGF										HGF
236123_at	ST7L	0.000161996	-3.76901	ST7L																															ST7L
205568_at	AQP9	1.26584e-05	-3.75167				AQP9			AQP9												AQP9							AQP9						AQP9
209200_at	MEF2C	5.21918e-05	-3.73856				MEF2C			MEF2C		209200_at													MEF2C							MEF2C			MEF2C
201831_s_at	USO1	8.6218e-05	-3.73494																										USO1
243109_at	MCTP2	0.0036603	-3.72942																MCTP2								MCTP2								MCTP2
203131_at	PDGFRA	0.00352307	-3.7281				PDGFRA									PDGFRA	PDGFRA	203131_at	PDGFRA		203131_at				PDGFRA							PDGFRA
241905_at	PIK3C2A	0.000186105	-3.72647				PIK3C2A			PIK3C2A						PIK3C2A
201116_s_at	CPE	3.20002e-05	-3.7238																						CPE							CPE
242524_at	CBLN4	0.00032141	-3.71498													CBLN4																CBLN4
222457_s_at	LIMA1	0.00114185	-3.7074																						LIMA1							LIMA1
230869_at	FAM155A	0.000411601	-3.70606													FAM155A	FAM155A					FAM155A	FAM155A		FAM155A							FAM155A	FAM155A		FAM155A
231986_at	RIMS1	0.000828118	-3.7006	RIMS1												RIMS1			RIMS1	RIMS1
229797_at	MCOLN3	0.00358935	-3.69882	MCOLN3												MCOLN3			MCOLN3	MCOLN3															MCOLN3
202747_s_at	ITM2A	0.000691342	-3.69808																						ITM2A
205656_at	PCDH17	0.000337525	-3.68874																								PCDH17								PCDH17
210002_at	GATA6	0.0036493	-3.6853	GATA6	GATA6	210002_at										GATA6	GATA6		GATA6	GATA6	210002_at				GATA6							GATA6			GATA6
203845_at	KAT2B	0.00350789	-3.68186																			KAT2B		203845_at	KAT2B		KAT2B							203845_at
229288_at	---	0.000104106	-3.67631																		229288_at
1561206_at	KLHL8	0.00229257	-3.67232																KLHL8								KLHL8
242519_at	CCDC152	0.000242475	-3.66904																													CCDC152
227202_at	CNTN1	0.000193534	-3.66889																													CNTN1
213228_at	PDE8B	0.0023061	-3.66743													PDE8B	PDE8B					PDE8B					PDE8B
228320_x_at	CCDC64	0.000947933	-3.66355																								CCDC64
203887_s_at	THBD	0.000600757	-3.65177				THBD	THBD		THBD	THBD								THBD								THBD
202156_s_at	CUGBP2	0.000218194	-3.64215																		202156_s_at					CUGBP2
231856_at	KIAA1244	0.000111293	-3.64103																KIAA1244			KIAA1244			KIAA1244							KIAA1244
207761_s_at	METTL7A	4.33006e-05	-3.63722				METTL7A			METTL7A															METTL7A							METTL7A
206101_at	ECM2	0.00323244	-3.63665	ECM2															ECM2			ECM2										ECM2
237252_at	THBD	0.000130013	-3.62825				THBD	THBD		THBD	THBD								THBD								THBD
228509_at	SPHKAP	0.00272781	-3.617	SPHKAP																												SPHKAP			SPHKAP
227708_at	EEF1A1	0.00033489	-3.61576																EEF1A1						EEF1A1				EEF1A1	EEF1A1		EEF1A1
221879_at	CALML4	1.99775e-05	-3.60126																CALML4
222790_s_at	RSBN1	0.00367541	-3.60123	RSBN1	RSBN1	222790_s_at										RSBN1	RSBN1	222790_s_at			222790_s_at											RSBN1			RSBN1		222790_s_at
204897_at	PTGER4	0.000161427	-3.60048													PTGER4		204897_at	PTGER4		204897_at				PTGER4
202468_s_at	CTNNAL1	0.00150726	-3.59628																						CTNNAL1							CTNNAL1			CTNNAL1		202468_s_at
212487_at	GPATCH8	0.00438395	-3.57651	GPATCH8																					GPATCH8	GPATCH8						GPATCH8
202158_s_at	CUGBP2	4.42054e-06	-3.56786																		202158_s_at					CUGBP2
204048_s_at	PHACTR2	0.000491786	-3.56682																										PHACTR2
201534_s_at	UBL3	0.000292197	-3.55557				UBL3			UBL3																	UBL3	UBL3	UBL3						UBL3	UBL3
207010_at	GABRB1	0.00240565	-3.54633				GABRB1			GABRB1						GABRB1						GABRB1										GABRB1
222826_at	PLDN	0.00115709	-3.5297	PLDN			PLDN			PLDN												PLDN			PLDN										PLDN	PLDN	222826_at
223263_s_at	FGFR1OP2	7.00358e-06	-3.51178																			FGFR1OP2					FGFR1OP2
225575_at	LIFR	3.57102e-05	-3.50908														LIFR								LIFR							LIFR			LIFR
222357_at	ZBTB20	0.00162577	-3.50738																			ZBTB20
217762_s_at	RAB31	2.10228e-05	-3.50584																RAB31
230174_at	LYPLAL1	0.00255259	-3.50261																						LYPLAL1
210372_s_at	TPD52L1	0.000170223	-3.49947										TPD52L1			TPD52L1									TPD52L1		TPD52L1								TPD52L1
238356_at	DOCK11	0.000214771	-3.48375	DOCK11												DOCK11			DOCK11
220543_at	C21orf62	0.00142863	-3.48086																C21orf62													C21orf62
1564164_at	DENND1B	0.000535968	-3.47385																			DENND1B			DENND1B							DENND1B			DENND1B
232662_x_at	C10orf58	0.00052722	-3.46476	C10orf58												C10orf58
206363_at	MAF	0.000770771	-3.46458													MAF				MAF						MAF	MAF	MAF
219747_at	C4orf31	4.59652e-05	-3.457																C4orf31						C4orf31
242443_at	EML5	0.00253669	-3.44387				EML5												EML5						EML5
204749_at	NAP1L3	0.0002507	-3.44218																NAP1L3						NAP1L3
225166_at	ARHGAP18	4.7146e-05	-3.43528																			ARHGAP18			ARHGAP18
226448_at	FAM89A	0.000195238	-3.423																								FAM89A					FAM89A
235874_at	PRSS35	0.00212177	-3.41502																													PRSS35
223384_s_at	TRIM4	0.00246539	-3.41357				TRIM4			TRIM4						TRIM4			TRIM4						TRIM4				TRIM4						TRIM4
238458_at	EFHA2	0.00267383	-3.41286														EFHA2	238458_at	EFHA2		238458_at	EFHA2	EFHA2												EFHA2
226321_at	LYSMD3	0.000748365	-3.40622		LYSMD3														LYSMD3			LYSMD3	LYSMD3		LYSMD3	LYSMD3			LYSMD3			LYSMD3
232027_at	SYNE1	0.000758623	-3.40214	SYNE1																					SYNE1		SYNE1		SYNE1			SYNE1			SYNE1
1557246_at	KIDINS220	0.000768626	-3.39772																KIDINS220						KIDINS220
222853_at	FLRT3	0.00099577	-3.39173													FLRT3	FLRT3	222853_at			222853_at				FLRT3		FLRT3				222853_at	FLRT3	FLRT3	222853_at
210832_x_at	PTGER3	9.33641e-05	-3.39027				PTGER3			PTGER3							PTGER3					PTGER3			PTGER3		PTGER3						PTGER3		PTGER3
231793_s_at	CAMK2D	0.00432573	-3.38501	CAMK2D	CAMK2D											CAMK2D											CAMK2D					CAMK2D		231793_s_at	CAMK2D
235634_at	PURG	5.76426e-05	-3.38251																			PURG					PURG								PURG
206033_s_at	DSC3	0.0028336	-3.37961					DSC3			DSC3					DSC3																DSC3
220586_at	CHD9	5.21097e-05	-3.37881	CHD9												CHD9			CHD9	CHD9	220586_at				CHD9
201340_s_at	ENC1	0.00133424	-3.37869				ENC1	ENC1		ENC1	ENC1											ENC1	ENC1
201728_s_at	KIAA0100	4.10727e-06	-3.37691																										KIAA0100	KIAA0100					KIAA0100
213375_s_at	N4BP2L1	0.000459343	-3.37095													N4BP2L1											N4BP2L1					N4BP2L1
224435_at	C10orf58	0.000578771	-3.36861	C10orf58												C10orf58
228335_at	CLDN11	1.27789e-05	-3.36766																			CLDN11	CLDN11	228335_at											CLDN11
214320_x_at	CYP2A6	3.6311e-05	-3.36478																			CYP2A6
203980_at	FABP4	6.57699e-05	-3.36255																			FABP4
213933_at	PTGER3	0.00300796	-3.36031				PTGER3			PTGER3							PTGER3					PTGER3			PTGER3		PTGER3						PTGER3		PTGER3
203786_s_at	TPD52L1	2.32328e-06	-3.35867										TPD52L1			TPD52L1									TPD52L1		TPD52L1								TPD52L1
217230_at	EZR	0.000204401	-3.34338				EZR			EZR												EZR	EZR
215294_s_at	SMARCA1	1.45568e-06	-3.34188	SMARCA1												SMARCA1		215294_s_at			215294_s_at				SMARCA1							SMARCA1		215294_s_at
216733_s_at	GATM	0.00425658	-3.33878	GATM												GATM			GATM						GATM							GATM			GATM
204457_s_at	GAS1	0.00232825	-3.33762																GAS1			GAS1													GAS1
204049_s_at	PHACTR2	0.000680996	-3.33545																										PHACTR2
232054_at	PCDH20	0.00129919	-3.32977																PCDH20			PCDH20	PCDH20				PCDH20					PCDH20
209384_at	PROSC	0.0037956	-3.32641																PROSC			PROSC										PROSC
207808_s_at	PROS1	0.000407861	-3.32321													PROS1						PROS1										PROS1
213407_at	PHLPPL	0.000613917	-3.31915														PHLPPL			PHLPPL
210946_at	PPAP2A	6.98039e-06	-3.31831				PPAP2A			PPAP2A
225782_at	MSRB3	0.00185307	-3.31726							MSRB3						MSRB3			MSRB3													MSRB3
205259_at	NR3C2	0.00188231	-3.30931																			NR3C2	NR3C2	205259_at								NR3C2		205259_at	NR3C2
230251_at	C6orf176	0.0011664	-3.30308																C6orf176
226035_at	USP31	0.00170612	-3.29895																							USP31									USP31
203178_at	GATM	0.00242686	-3.29786	GATM												GATM			GATM						GATM							GATM			GATM
203881_s_at	DMD	0.000450862	-3.29589													DMD						DMD			DMD	DMD						DMD	DMD
212097_at	CAV1	3.5364e-05	-3.29341	CAV1												CAV1						CAV1					CAV1					CAV1
214670_at	ZKSCAN1	0.0015754	-3.29247													ZKSCAN1						ZKSCAN1					ZKSCAN1
214553_s_at	ARPP-19	0.000118626	-3.28988																														ARPP-19	214553_s_at
231213_at	PDE1A	9.07607e-05	-3.27743				PDE1A			PDE1A						PDE1A											PDE1A
228027_at	GPRASP2	0.00109849	-3.26817																						GPRASP2
208848_at	ADH5	0.00352984	-3.26663													ADH5																ADH5
226425_at	CLIP4	0.000257798	-3.25922													CLIP4						CLIP4			CLIP4		CLIP4					CLIP4
228973_at	DLG2	0.00346556	-3.25733														DLG2					DLG2	DLG2	228973_at			DLG2	DLG2				DLG2	DLG2		DLG2
214724_at	DIXDC1	1.70655e-06	-3.24746																DIXDC1	DIXDC1	214724_at				DIXDC1	DIXDC1						DIXDC1	DIXDC1
213093_at	PRKCA	0.000527542	-3.23251																						PRKCA	PRKCA
221988_at	C19orf42	0.00228765	-3.2301																C19orf42
228728_at	C7orf58	6.98682e-05	-3.22814	C7orf58												C7orf58						C7orf58			C7orf58	C7orf58						C7orf58
230068_s_at	PEG3	0.00173479	-3.22643																PEG3			PEG3													PEG3
213800_at	CFH	0.00231758	-3.22602																						CFH
203058_s_at	PAPSS2	4.74549e-05	-3.22167				PAPSS2			PAPSS2															PAPSS2		PAPSS2					PAPSS2			PAPSS2
202742_s_at	PRKACB	0.000138218	-3.21948	PRKACB			PRKACB		202742_s_at	PRKACB		202742_s_at							PRKACB	PRKACB	202742_s_at	PRKACB			PRKACB	PRKACB	PRKACB		PRKACB						PRKACB
236796_at	BACH2	0.000226685	-3.21279																BACH2	BACH2						BACH2	BACH2
203408_s_at	SATB1	0.000300526	-3.2052	SATB1	SATB1	203408_s_at	SATB1	SATB1	203408_s_at	SATB1	SATB1	203408_s_at				SATB1			SATB1
205882_x_at	ADD3	0.000191186	-3.20099				ADD3	ADD3	205882_x_at	ADD3	ADD3	205882_x_at							ADD3						ADD3	ADD3	ADD3								ADD3
209869_at	ADRA2A	0.000139223	-3.2																ADRA2A								ADRA2A
203650_at	PROCR	9.63758e-05	-3.2	PROCR												PROCR
224022_x_at	WNT16	1.64455e-05	-3.19038																WNT16						WNT16		WNT16								WNT16
230285_at	SVIP	0.00402357	-3.18993													SVIP			SVIP																SVIP
233375_at	EFCAB2	0.00142471	-3.18625				EFCAB2			EFCAB2												EFCAB2					EFCAB2								EFCAB2
241703_at	RUNDC3B	0.000486238	-3.17464	RUNDC3B																					RUNDC3B
213865_at	DCBLD2	0.00200194	-3.17388													DCBLD2	DCBLD2								DCBLD2	DCBLD2							DCBLD2
222108_at	AMIGO2	0.00442444	-3.17126																																AMIGO2
242248_at	PHKB	0.00110151	-3.16811				PHKB			PHKB															PHKB										PHKB
243036_at	RP4-692D3.1	0.00464789	-3.16577																									RP4-692D3.1
229254_at	MFSD4	0.000851201	-3.15723	MFSD4			MFSD4			MFSD4																	MFSD4								MFSD4
206001_at	NPY	0.00257114	-3.15503													NPY
201986_at	MED13	0.00296433	-3.1531													MED13	MED13	201986_at	MED13		201986_at	MED13			MED13	MED13
218031_s_at	FOXN3	0.000159358	-3.15099	FOXN3	FOXN3	218031_s_at										FOXN3	FOXN3	218031_s_at	FOXN3	FOXN3	218031_s_at													218031_s_at	FOXN3	FOXN3	218031_s_at
212157_at	SDC2	2.11912e-05	-3.15089										SDC2			SDC2			SDC2						SDC2	SDC2
204703_at	IFT88	5.25194e-05	-3.14847													IFT88						IFT88			IFT88										IFT88
238909_at	S100A10	0.000102275	-3.14626																													S100A10
241727_x_at	DHFRL1	0.00478845	-3.14546																			DHFRL1
210375_at	PTGER3	0.00116232	-3.14248				PTGER3			PTGER3							PTGER3					PTGER3			PTGER3		PTGER3						PTGER3		PTGER3
207173_x_at	CDH11	0.0010507	-3.13519													CDH11	CDH11	207173_x_at			207173_x_at	CDH11		207173_x_at	CDH11	CDH11						CDH11
238447_at	RBMS3	0.000772463	-3.13259	RBMS3	RBMS3														RBMS3			RBMS3										RBMS3
201535_at	UBL3	7.6594e-06	-3.13239				UBL3			UBL3																	UBL3	UBL3	UBL3						UBL3	UBL3
201117_s_at	CPE	0.000201835	-3.13046																						CPE							CPE
226789_at	LOC647121	0.000109922	-3.12811				LOC647121			LOC647121															LOC647121		LOC647121					LOC647121			LOC647121
210426_x_at	RORA	0.00199406	-3.12797	RORA			RORA			RORA												RORA							RORA
209335_at	DCN	0.000242391	-3.1106																			DCN										DCN
240236_at	STXBP5L	9.86754e-05	-3.10571													STXBP5L
204959_at	MNDA	0.00020826	-3.10124	MNDA												MNDA																MNDA
228706_s_at	CLDN23	0.000525583	-3.09642																						CLDN23		CLDN23
201141_at	GPNMB	0.00302959	-3.0955				GPNMB			GPNMB						GPNMB																GPNMB
243357_at	NEGR1	0.000147543	-3.09141																			NEGR1			NEGR1	NEGR1	NEGR1	NEGR1	NEGR1	NEGR1		NEGR1	NEGR1		NEGR1
209493_at	PDZD2	0.00223752	-3.08587	PDZD2			PDZD2	PDZD2	209493_at	PDZD2	PDZD2	209493_at							PDZD2	PDZD2	209493_at				PDZD2				PDZD2			PDZD2
213425_at	WNT5A	0.000598448	-3.08296																WNT5A	WNT5A		WNT5A			WNT5A
209570_s_at	D4S234E	0.000603257	-3.08252																										D4S234E
221718_s_at	AKAP13	0.000389244	-3.08169	AKAP13																									AKAP13			AKAP13
242263_at	TMED5	0.000168353	-3.08054														TMED5	242263_at	TMED5		242263_at	TMED5			TMED5
203304_at	BAMBI	0.000515896	-3.07922	BAMBI																		BAMBI		203304_at								BAMBI
209447_at	SYNE1	0.000685167	-3.07495	SYNE1																					SYNE1		SYNE1		SYNE1			SYNE1			SYNE1
225219_at	SMAD5	0.000621676	-3.0704														SMAD5								SMAD5		SMAD5
225895_at	SYNPO2	4.74526e-06	-3.06457	SYNPO2												SYNPO2			SYNPO2								SYNPO2								SYNPO2
209385_s_at	PROSC	4.61253e-06	-3.059																PROSC			PROSC										PROSC
1553909_x_at	FAM178A	0.00269495	-3.05268													FAM178A			FAM178A						FAM178A	FAM178A	FAM178A		FAM178A		1553909_x_at
1560225_at	CNR1	0.000627485	-3.05174				CNR1			CNR1						CNR1	CNR1	1560225_at	CNR1		1560225_at
212586_at	CAST	6.28799e-06	-3.05168													CAST			CAST						CAST				CAST			CAST
213411_at	ADAM22	0.0012713	-3.04268	ADAM22																									ADAM22			ADAM22
221726_at	RPL22	0.00312135	-3.04199	RPL22															RPL22
213388_at	PDE4DIP	8.9145e-05	-3.04113													PDE4DIP			PDE4DIP			PDE4DIP					PDE4DIP	PDE4DIP	PDE4DIP			PDE4DIP
223380_s_at	LATS2	0.00119937	-3.03956																LATS2						LATS2	LATS2									LATS2
203799_at	CD302	0.00389811	-3.03934				CD302			CD302												CD302													CD302
203889_at	SCG5	2.64649e-07	-3.03214																													SCG5
206281_at	ADCYAP1	0.0045054	-3.02789				ADCYAP1			ADCYAP1												ADCYAP1			ADCYAP1							ADCYAP1
243619_at	FGFR1OP2	0.000722923	-3.02705																			FGFR1OP2					FGFR1OP2
212921_at	SMYD2	2.22594e-05	-3.02644																SMYD2						SMYD2		SMYD2								SMYD2
205990_s_at	WNT5A	0.000458168	-3.02394																WNT5A	WNT5A		WNT5A			WNT5A
232458_at	COL3A1	0.000654508	-3.02247													COL3A1		232458_at			232458_at				COL3A1
240425_x_at	ROBO2	0.000984814	-3.02147					ROBO2			ROBO2											ROBO2										ROBO2
1556049_at	RTN4	0.00214663	-3.01904													RTN4			RTN4			RTN4			RTN4
210570_x_at	MAPK9	2.1312e-05	-3.01716	MAPK9															MAPK9					210570_x_at	MAPK9							MAPK9
203065_s_at	CAV1	0.000437079	-3.01292	CAV1												CAV1						CAV1					CAV1					CAV1
238478_at	BNC2	0.00105608	-3.00929	BNC2																BNC2						BNC2	BNC2	BNC2
209487_at	RBPMS	0.00202074	-3.00336	RBPMS									RBPMS			RBPMS			RBPMS						RBPMS							RBPMS
224763_at	RPL37	0.000167222	-2.99534													RPL37						RPL37
213139_at	SNAI2	0.000169688	-2.98807	SNAI2																					SNAI2							SNAI2
222558_at	RPRD1A	0.00351318	-2.98649													RPRD1A									RPRD1A										RPRD1A
218346_s_at	SESN1	0.00240311	-2.98532																						SESN1	SESN1	SESN1					SESN1
226534_at	KITLG	0.000209528	-2.98507														KITLG		KITLG			KITLG										KITLG	KITLG
215992_s_at	RAPGEF2	0.0021599	-2.98304	RAPGEF2													RAPGEF2		RAPGEF2	RAPGEF2					RAPGEF2	RAPGEF2									RAPGEF2	RAPGEF2
204881_s_at	UGCG	0.00201974	-2.97881																						UGCG	UGCG						UGCG
209227_at	TUSC3	0.000116359	-2.97392													TUSC3			TUSC3			TUSC3					TUSC3					TUSC3		209227_at
205707_at	IL17RA	0.000987012	-2.96852																			IL17RA
201070_x_at	SF3B1	0.000584719	-2.96825				SF3B1			SF3B1			SF3B1			SF3B1			SF3B1			SF3B1										SF3B1			SF3B1
225820_at	PHF17	0.00387454	-2.96	PHF17	PHF17																	PHF17	PHF17		PHF17		PHF17
208933_s_at	LGALS8	6.06041e-06	-2.95835							LGALS8															LGALS8		LGALS8		LGALS8			LGALS8
227013_at	LATS2	0.000279159	-2.95683																LATS2						LATS2	LATS2									LATS2
225092_at	RABEP1	0.00233477	-2.95676				RABEP1			RABEP1												RABEP1			RABEP1	RABEP1	RABEP1
204969_s_at	RDX	0.00422783	-2.95095													RDX			RDX						RDX										RDX
207480_s_at	MEIS2	0.0028226	-2.94292													MEIS2	MEIS2	207480_s_at	MEIS2		207480_s_at						MEIS2					MEIS2	MEIS2
210807_s_at	SLC16A7	0.00211944	-2.93778	SLC16A7	SLC16A7														SLC16A7	SLC16A7	210807_s_at
209828_s_at	IL16	0.00263812	-2.93776	IL16			IL16			IL16						IL16			IL16			IL16
205097_at	SLC26A2	0.00163111	-2.93734				SLC26A2									SLC26A2						SLC26A2										SLC26A2
235350_at	C4orf19	0.0011797	-2.93719				C4orf19			C4orf19									C4orf19								C4orf19					C4orf19
237420_at	ODF2L	4.18887e-05	-2.9325				ODF2L			ODF2L												ODF2L			ODF2L
228260_at	ELAVL2	0.000319511	-2.93097																ELAVL2	ELAVL2	228260_at	ELAVL2			ELAVL2	ELAVL2						ELAVL2			ELAVL2	ELAVL2
222791_at	RSBN1	0.0013373	-2.92379	RSBN1	RSBN1	222791_at										RSBN1	RSBN1	222791_at			222791_at											RSBN1			RSBN1		222791_at
229585_at	ADAMTSL1	0.000701879	-2.92216													ADAMTSL1			ADAMTSL1			ADAMTSL1					ADAMTSL1	ADAMTSL1				ADAMTSL1
230030_at	HS6ST2	8.87246e-05	-2.92203				HS6ST2			HS6ST2						HS6ST2			HS6ST2						HS6ST2
238783_at	TMEM161B	0.00339534	-2.92004													TMEM161B									TMEM161B										TMEM161B
229230_at	OSTalpha	0.00234311	-2.91951																OSTalpha			OSTalpha													OSTalpha
209992_at	PFKFB2	0.00130264	-2.91938				PFKFB2			PFKFB2																			PFKFB2	PFKFB2
206601_s_at	HOXD3	0.00400584	-2.91897																										HOXD3
240777_at	SYNE2	0.000861746	-2.91642													SYNE2			SYNE2			SYNE2			SYNE2		SYNE2							240777_at
204260_at	CHGB	0.000526899	-2.91592													CHGB
201009_s_at	TXNIP	0.0029584	-2.91448													TXNIP	TXNIP		TXNIP													TXNIP
215611_at	TCF12	0.00188245	-2.90973	TCF12	TCF12	215611_at										TCF12			TCF12	TCF12	215611_at				TCF12		TCF12		TCF12		215611_at				TCF12
201540_at	FHL1	0.000207489	-2.89667																			FHL1			FHL1
212764_at	ZEB1	1.5361e-05	-2.89399													ZEB1			ZEB1			ZEB1			ZEB1	ZEB1	ZEB1					ZEB1
225334_at	C10orf32	6.84573e-05	-2.87964																			C10orf32			C10orf32
224901_at	SCD5	0.00331971	-2.87666				SCD5			SCD5						SCD5			SCD5	SCD5		SCD5	SCD5									SCD5
235471_at	C10orf72	0.00109254	-2.87551																													C10orf72
208670_s_at	EID1	0.000716026	-2.87394													EID1						EID1			EID1		EID1
224352_s_at	CFL2	0.00307691	-2.87326																CFL2			CFL2			CFL2	CFL2						CFL2			CFL2
214889_at	FAM149A	0.000369731	-2.87302																FAM149A			FAM149A
201101_s_at	BCLAF1	0.00281564	-2.86945	BCLAF1															BCLAF1													BCLAF1
1563845_at	FAM153B	0.0036169	-2.86881	FAM153B			FAM153B			FAM153B						FAM153B			FAM153B			FAM153B			FAM153B		FAM153B					FAM153B
219038_at	MORC4	0.000962326	-2.86723							MORC4															MORC4		MORC4
210664_s_at	TFPI	0.00176551	-2.85116	TFPI													TFPI								TFPI		TFPI					TFPI			TFPI
225551_at	C1orf71	0.00176498	-2.84598																							C1orf71
1565149_at	DYNC2H1	0.00113988	-2.84493	DYNC2H1												DYNC2H1																DYNC2H1
212332_at	RBL2	0.000250215	-2.84269				RBL2												RBL2			RBL2			RBL2		RBL2
203501_at	PGCP	0.000178119	-2.84248										PGCP
204235_s_at	GULP1	0.00384024	-2.84243																						GULP1
202003_s_at	ACAA2	0.0023783	-2.84223													ACAA2
209348_s_at	MAF	0.000299201	-2.83888													MAF				MAF						MAF	MAF	MAF
201616_s_at	CALD1	0.00142624	-2.83624				CALD1			CALD1						CALD1			CALD1						CALD1							CALD1	CALD1	201616_s_at	CALD1
212601_at	ZZEF1	0.00380161	-2.83436																ZZEF1			ZZEF1
239349_at	C1QTNF7	0.000204249	-2.83016				C1QTNF7			C1QTNF7						C1QTNF7			C1QTNF7																C1QTNF7
201602_s_at	PPP1R12A	0.00258601	-2.82817																PPP1R12A			PPP1R12A										PPP1R12A
225633_at	DPY19L3	0.00336714	-2.8257	DPY19L3			DPY19L3			DPY19L3						DPY19L3	DPY19L3		DPY19L3						DPY19L3		DPY19L3					DPY19L3
233148_at	PODN	0.00208714	-2.82476				PODN			PODN																									PODN
200920_s_at	BTG1	0.00251216	-2.82096																								BTG1		BTG1			BTG1			BTG1
201810_s_at	SH3BP5	8.18e-06	-2.81604																SH3BP5						SH3BP5
225060_at	LRP11	0.000375883	-2.81498																						LRP11							LRP11
205480_s_at	UGP2	0.0020942	-2.81429													UGP2			UGP2
229891_x_at	KIAA1704	0.000609796	-2.81377	KIAA1704			KIAA1704			KIAA1704												KIAA1704			KIAA1704							KIAA1704			KIAA1704
204722_at	SCN3B	0.000500374	-2.81249																						SCN3B	SCN3B			SCN3B			SCN3B			SCN3B
230083_at	USP53	0.00195787	-2.81233				USP53			USP53									USP53	USP53					USP53							USP53
211548_s_at	HPGD	0.000144038	-2.80859	HPGD																												HPGD			HPGD
226766_at	ROBO2	0.00320057	-2.80655					ROBO2			ROBO2											ROBO2										ROBO2
203854_at	CFI	0.00043553	-2.80525																			CFI
202552_s_at	CRIM1	0.00334662	-2.80303				CRIM1	CRIM1	202552_s_at	CRIM1	CRIM1	202552_s_at													CRIM1						202552_s_at
235318_at	FBN1	0.00265637	-2.80285	FBN1			FBN1			FBN1						FBN1
206039_at	RAB33A	0.00179044	-2.80258	RAB33A
218824_at	PNMAL1	5.88832e-06	-2.79953																													PNMAL1
215321_at	RUNDC3B	0.000272365	-2.79842	RUNDC3B																					RUNDC3B
202305_s_at	FEZ2	4.8458e-07	-2.79804																						FEZ2	FEZ2	FEZ2
1557553_at	PPP1R12B	0.000839529	-2.79716																							PPP1R12B						PPP1R12B
207754_at	RASSF8	0.00106651	-2.79476	RASSF8															RASSF8						RASSF8		RASSF8					RASSF8
227692_at	GNAI1	3.10684e-05	-2.79469																GNAI1			GNAI1			GNAI1		GNAI1					GNAI1	GNAI1
209068_at	HNRPDL	0.00163361	-2.79362																HNRPDL
1560145_at	MKLN1	0.000101121	-2.79359																							MKLN1					1560145_at		MKLN1
229019_at	ZNF385B	0.00389732	-2.78635																								ZNF385B					ZNF385B
203542_s_at	KLF9	0.000554556	-2.78367			203542_s_at													KLF9		203542_s_at				KLF9	KLF9	KLF9								KLF9
217862_at	PIAS1	0.00397953	-2.78215																													PIAS1
227662_at	SYNPO2	0.00072037	-2.78154	SYNPO2												SYNPO2			SYNPO2								SYNPO2								SYNPO2
235155_at	BDH2	0.000508218	-2.78052																BDH2			BDH2
212926_at	SMC5	0.00165136	-2.77828																SMC5	SMC5
207124_s_at	GNB5	0.00180784	-2.77775													GNB5									GNB5		GNB5		GNB5						GNB5
224722_at	MIB1	0.000617872	-2.77634																	MIB1					MIB1	MIB1			MIB1			MIB1
239568_at	PLEKHH2	0.00303324	-2.77547	PLEKHH2			PLEKHH2			PLEKHH2						PLEKHH2		239568_at	PLEKHH2		239568_at	PLEKHH2			PLEKHH2
224563_at	WASF2	0.00175137	-2.77471	WASF2			WASF2			WASF2																			WASF2
230875_s_at	ATP11A	0.00318467	-2.77395	ATP11A																												ATP11A	ATP11A
233827_s_at	SUPT16H	0.000300175	-2.77138																													SUPT16H	SUPT16H
212636_at	QKI	6.26166e-05	-2.76914				QKI		212636_at	QKI		212636_at						212636_at	QKI	QKI	212636_at	QKI		212636_at	QKI							QKI
210757_x_at	DAB2	7.4163e-05	-2.76813				DAB2			DAB2																						DAB2		210757_x_at
202204_s_at	AMFR	0.00287455	-2.76653	AMFR																					AMFR	AMFR	AMFR					AMFR
228555_at	CAMK2D	0.0030219	-2.76268	CAMK2D	CAMK2D											CAMK2D											CAMK2D					CAMK2D		228555_at	CAMK2D
204422_s_at	FGF2	0.00138352	-2.76132																			FGF2
243843_at	N4BP2L1	0.000367396	-2.75899													N4BP2L1											N4BP2L1					N4BP2L1
212570_at	ENDOD1	0.00343909	-2.7583				ENDOD1			ENDOD1												ENDOD1			ENDOD1		ENDOD1
225246_at	STIM2	0.000967781	-2.75719	STIM2												STIM2	STIM2	225246_at			225246_at	STIM2			STIM2							STIM2
234949_at	FRG1B	0.00451106	-2.75702				FRG1B			FRG1B						FRG1B									FRG1B		FRG1B		FRG1B
218854_at	DSE	0.000119314	-2.75677																								DSE		DSE
241805_at	GABRG1	0.00162749	-2.75639																GABRG1						GABRG1							GABRG1
224973_at	FAM46A	0.00394657	-2.7562													FAM46A						FAM46A					FAM46A	FAM46A	FAM46A
212526_at	SPG20	0.00225308	-2.75306				SPG20			SPG20															SPG20										SPG20
236557_at	ZBTB38	0.000392223	-2.75107	ZBTB38	ZBTB38																		ZBTB38		ZBTB38	ZBTB38						ZBTB38
200866_s_at	PSAP	0.00183398	-2.75021													PSAP
203684_s_at	BCL2	4.56699e-05	-2.74218																			BCL2		203684_s_at		BCL2									BCL2
205076_s_at	MTMR11	0.00349619	-2.74055	MTMR11																		MTMR11			MTMR11							MTMR11
227370_at	FAM171B	0.00106329	-2.7397				FAM171B			FAM171B															FAM171B		FAM171B		FAM171B
226492_at	SEMA6D	0.00148031	-2.73749	SEMA6D		226492_at	SEMA6D			SEMA6D						SEMA6D	SEMA6D	226492_at			226492_at				SEMA6D	SEMA6D	SEMA6D					SEMA6D		226492_at	SEMA6D
243864_at	CCDC80	0.00165074	-2.73748																CCDC80	CCDC80		CCDC80										CCDC80
225452_at	MED1	0.000636454	-2.73416													MED1	MED1		MED1			MED1	MED1	225452_at	MED1	MED1						MED1
205070_at	ING3	0.0030684	-2.73209	ING3												ING3			ING3			ING3			ING3		ING3					ING3
1552767_a_at	HS6ST2	0.00039213	-2.7306				HS6ST2			HS6ST2						HS6ST2			HS6ST2						HS6ST2
220303_at	PDZD3	0.00330036	-2.72886																			PDZD3
219658_at	PTCD2	0.000905152	-2.72531	PTCD2			PTCD2			PTCD2						PTCD2			PTCD2								PTCD2
236179_at	CDH11	0.000680299	-2.721													CDH11	CDH11					CDH11			CDH11	CDH11						CDH11
202660_at	ITPR2	0.000690466	-2.71907	ITPR2																					ITPR2										ITPR2
232898_at	DAB2	0.00495944	-2.71883				DAB2			DAB2																						DAB2		232898_at
223119_s_at	USP47	0.00394962	-2.71792	USP47												USP47			USP47						USP47	USP47
222942_s_at	TIAM2	0.00137098	-2.71675																						TIAM2
235867_at	GSTM3	0.00366005	-2.71628													GSTM3
230443_at	NHP2L1	0.000417633	-2.71615																NHP2L1			NHP2L1
206555_s_at	THUMPD1	0.0016332	-2.71202																								THUMPD1		THUMPD1			THUMPD1
205939_at	CYP3A7	0.000823616	-2.71177																													CYP3A7
1568680_s_at	YTHDC2	0.00201769	-2.70683	YTHDC2
220432_s_at	CYP39A1	0.000965691	-2.70169				CYP39A1			CYP39A1						CYP39A1	CYP39A1	220432_s_at			220432_s_at	CYP39A1
1556037_s_at	HHIP	0.00135023	-2.69681	HHIP												HHIP			HHIP
205428_s_at	CALB2	0.00366243	-2.6953																			CALB2
227058_at	C13orf33	0.00256647	-2.69406																													C13orf33
225728_at	SORBS2	0.00119691	-2.6934				SORBS2	SORBS2		SORBS2	SORBS2					SORBS2			SORBS2	SORBS2					SORBS2		SORBS2					SORBS2	SORBS2		SORBS2
238688_at	TPM1	0.000515894	-2.68843													TPM1			TPM1													TPM1
203688_at	PKD2	0.000331326	-2.6782																						PKD2
231841_s_at	KIAA1462	0.000676748	-2.6774																						KIAA1462	KIAA1462						KIAA1462
212385_at	TCF4	0.001503	-2.67676	TCF4	TCF4											TCF4	TCF4		TCF4	TCF4						TCF4	TCF4					TCF4			TCF4
221756_at	PIK3IP1	0.000625029	-2.67505																										PIK3IP1
234996_at	CALCRL	9.53509e-05	-2.6736																CALCRL			CALCRL	CALCRL	234996_at					CALCRL						CALCRL	CALCRL
214234_s_at	CYP3A5	0.000203697	-2.67068	CYP3A5												CYP3A5
1559355_at	NXPH2	0.00372192	-2.67047																NXPH2													NXPH2
214596_at	CHRM3	0.000124201	-2.66657																																CHRM3
236491_at	BCL2L10	0.00440015	-2.66224	BCL2L10			BCL2L10			BCL2L10									BCL2L10
223287_s_at	FOXP1	0.00381851	-2.6579	FOXP1															FOXP1	FOXP1	223287_s_at	FOXP1			FOXP1	FOXP1	FOXP1					FOXP1
200911_s_at	TACC1	5.98334e-05	-2.65769														TACC1								TACC1
205559_s_at	PCSK5	0.00277831	-2.65691																								PCSK5					PCSK5
232197_x_at	ARSB	0.00480921	-2.65634	ARSB																		ARSB			ARSB
219048_at	PIGN	0.00123126	-2.65586																			PIGN										PIGN			PIGN
226751_at	CNRIP1	0.000378596	-2.65375																CNRIP1													CNRIP1			CNRIP1
209242_at	PEG3	0.00192616	-2.65365																PEG3			PEG3													PEG3
215058_at	DENND5B	0.00240401	-2.65323	DENND5B															DENND5B						DENND5B		DENND5B		DENND5B					215058_at
204237_at	GULP1	0.00279022	-2.65232																						GULP1
1553102_a_at	CCDC69	0.00323686	-2.65193				CCDC69			CCDC69
227674_at	ZNF585A	3.60962e-05	-2.65162																						ZNF585A
212738_at	ARHGAP19	0.00103002	-2.64871	ARHGAP19												ARHGAP19	ARHGAP19								ARHGAP19	ARHGAP19
238992_at	POLI	0.000857309	-2.64432	POLI
235500_at	HNRNPC	2.06508e-05	-2.64331	HNRNPC												HNRNPC			HNRNPC						HNRNPC							HNRNPC	HNRNPC	235500_at
208661_s_at	TTC3	0.000229245	-2.64136													TTC3						TTC3			TTC3				TTC3
239999_at	C21orf34	0.00481371	-2.64069	C21orf34															C21orf34								C21orf34								C21orf34
235590_at	FAM178A	0.000634633	-2.63958													FAM178A			FAM178A						FAM178A	FAM178A	FAM178A		FAM178A		235590_at
204793_at	GPRASP1	4.11102e-05	-2.62903																GPRASP1						GPRASP1				GPRASP1			GPRASP1
224471_s_at	BTRC	0.0022127	-2.62445																								BTRC	BTRC
204182_s_at	ZBTB43	0.000296448	-2.62309																ZBTB43
225242_s_at	CCDC80	0.000574711	-2.61824																CCDC80	CCDC80		CCDC80										CCDC80
230263_s_at	DOCK5	0.000210373	-2.61344	DOCK5			DOCK5			DOCK5						DOCK5			DOCK5			DOCK5					DOCK5					DOCK5
1555419_a_at	ASAH1	0.00186942	-2.6133																								ASAH1
205206_at	KAL1	0.00263445	-2.609																						KAL1							KAL1
209479_at	CCDC28A	0.000602426	-2.60644																CCDC28A						CCDC28A						209479_at
223309_x_at	PNPLA8	0.000761268	-2.60418	PNPLA8																		PNPLA8			PNPLA8
243650_at	PLEKHH2	0.000818252	-2.60291	PLEKHH2			PLEKHH2			PLEKHH2						PLEKHH2		243650_at	PLEKHH2		243650_at	PLEKHH2			PLEKHH2
202842_s_at	DNAJB9	0.000562247	-2.60101																						DNAJB9	DNAJB9
203139_at	DAPK1	0.00064415	-2.59963																DAPK1						DAPK1				DAPK1			DAPK1
201578_at	PODXL	0.000164698	-2.59949																			PODXL
215599_at	SMA4	0.00454186	-2.59855																			SMA4
230779_at	TNRC6B	0.00446032	-2.59749		TNRC6B			TNRC6B			TNRC6B						TNRC6B			TNRC6B			TNRC6B					TNRC6B					TNRC6B
204417_at	GALC	1.92809e-05	-2.59606													GALC						GALC
214434_at	HSPA12A	1.70776e-05	-2.58954																						HSPA12A		HSPA12A	HSPA12A							HSPA12A
224370_s_at	CAPS2	0.004405	-2.58534	CAPS2																					CAPS2										CAPS2
226439_s_at	NBEA	0.0019225	-2.58213				NBEA			NBEA						NBEA																			NBEA
1554586_a_at	RHOBTB2	0.002673	-2.58096																								RHOBTB2
233882_s_at	SEMA6D	0.000297713	-2.57976	SEMA6D		233882_s_at	SEMA6D			SEMA6D						SEMA6D	SEMA6D	233882_s_at			233882_s_at				SEMA6D	SEMA6D	SEMA6D					SEMA6D		233882_s_at	SEMA6D
230264_s_at	AP1S2	0.00016985	-2.57712													AP1S2									AP1S2	AP1S2	AP1S2
232267_at	GPR133	0.00284824	-2.57616																																GPR133
223084_s_at	CCNDBP1	0.00459923	-2.57609	CCNDBP1																		CCNDBP1
203788_s_at	SEMA3C	0.000777273	-2.57572																			SEMA3C										SEMA3C
223092_at	ANKH	0.00295438	-2.57516																						ANKH	ANKH						ANKH	ANKH
221905_at	CYLD	0.00156355	-2.57356	CYLD												CYLD			CYLD						CYLD		CYLD						CYLD
212130_x_at	EIF1	0.00438527	-2.57326																								EIF1					EIF1
226671_at	LAMP2	0.00131841	-2.57249	LAMP2															LAMP2												226671_at	LAMP2			LAMP2
215754_at	SCARB2	0.000899429	-2.57049	SCARB2															SCARB2	SCARB2									SCARB2			SCARB2			SCARB2
242372_s_at	MFSD4	0.00480623	-2.56805	MFSD4			MFSD4			MFSD4																	MFSD4								MFSD4
218196_at	OSTM1	0.00217952	-2.56682				OSTM1			OSTM1															OSTM1	OSTM1	OSTM1								OSTM1
202304_at	FNDC3A	0.00344696	-2.56509				FNDC3A			FNDC3A						FNDC3A			FNDC3A			FNDC3A			FNDC3A		FNDC3A					FNDC3A			FNDC3A
209031_at	CADM1	0.000692057	-2.55986													CADM1		209031_at	CADM1		209031_at	CADM1	CADM1
211675_s_at	MDFIC	0.00213854	-2.55865																MDFIC						MDFIC		MDFIC					MDFIC
222404_x_at	PTPLAD1	0.000511832	-2.55812																								PTPLAD1					PTPLAD1	PTPLAD1		PTPLAD1
222628_s_at	REV1	0.000155644	-2.5579																REV1						REV1	REV1
221760_at	MAN1A1	0.00141054	-2.55731	MAN1A1															MAN1A1			MAN1A1					MAN1A1					MAN1A1		221760_at
219414_at	CLSTN2	0.00211104	-2.55641				CLSTN2									CLSTN2	CLSTN2	219414_at			219414_at														CLSTN2
219570_at	KIF16B	0.00052151	-2.55513	KIF16B	KIF16B																	KIF16B			KIF16B
1560404_a_at	ATPBD4	0.000898289	-2.54631				ATPBD4									ATPBD4									ATPBD4
223261_at	POLK	0.00407351	-2.54537																						POLK							POLK			POLK
222161_at	NAALAD2	0.00269643	-2.54537																NAALAD2			NAALAD2			NAALAD2							NAALAD2
234000_s_at	PTPLAD1	0.000255195	-2.54172																								PTPLAD1					PTPLAD1	PTPLAD1		PTPLAD1
244057_s_at	C10orf72	0.00235285	-2.53662																													C10orf72
210667_s_at	C21orf33	0.00374236	-2.53612													C21orf33																C21orf33
1559716_at	INO80C	0.000155157	-2.53327	INO80C																					INO80C
209071_s_at	RGS5	0.00343067	-2.53306																RGS5
222538_s_at	APPL1	0.00075545	-2.53122																APPL1						APPL1	APPL1						APPL1
227719_at	SMAD9	0.000105804	-2.53059																						SMAD9							SMAD9
224976_at	NFIA	0.000323082	-2.52919																						NFIA										NFIA
209090_s_at	SH3GLB1	0.00406207	-2.52822	SH3GLB1	SH3GLB1																											SH3GLB1		209090_s_at
206898_at	CDH19	0.0014621	-2.5264																			CDH19					CDH19					CDH19			CDH19
201301_s_at	ANXA4	0.000337333	-2.52211													ANXA4						ANXA4			ANXA4		ANXA4								ANXA4
223529_at	SYT4	0.000862862	-2.5214													SYT4		223529_at	SYT4	SYT4	223529_at											SYT4
1554789_a_at	PDE8B	0.00102222	-2.51919													PDE8B	PDE8B					PDE8B					PDE8B
213426_s_at	CAV2	0.00148351	-2.51907							CAV2									CAV2			CAV2										CAV2
203324_s_at	CAV2	0.00107136	-2.5141							CAV2									CAV2			CAV2										CAV2
210438_x_at	TROVE2	7.17278e-05	-2.50964													TROVE2	TROVE2	210438_x_at			210438_x_at				TROVE2							TROVE2		210438_x_at
207040_s_at	ST13	4.39968e-05	-2.5095				ST13			ST13						ST13			ST13
205765_at	CYP3A5	0.00445793	-2.50945	CYP3A5												CYP3A5
223007_s_at	C9orf5	0.00278131	-2.50944													C9orf5						C9orf5			C9orf5	C9orf5	C9orf5		C9orf5			C9orf5
212609_s_at	AKT3	7.10678e-05	-2.50598													AKT3						AKT3										AKT3		212609_s_at
204338_s_at	RGS4	0.00349668	-2.50401				RGS4	RGS4		RGS4	RGS4					RGS4											RGS4		RGS4
203156_at	AKAP11	0.000143279	-2.50166	AKAP11			AKAP11			AKAP11									AKAP11	AKAP11				203156_at	AKAP11		AKAP11								AKAP11
240456_at	ANKRD55	0.00395325	-2.49741																										ANKRD55
204032_at	BCAR3	0.00204127	-2.49398				BCAR3			BCAR3		204032_at															BCAR3
236248_x_at	MGC21874	0.000196474	-2.49354		MGC21874																					MGC21874
224690_at	C20orf108	0.000956863	-2.49343																													C20orf108
229187_at	ZNF542	0.000954793	-2.49096	ZNF542			ZNF542			ZNF542									ZNF542			ZNF542
202741_at	PRKACB	0.000580706	-2.49054	PRKACB			PRKACB		202741_at	PRKACB		202741_at							PRKACB	PRKACB	202741_at	PRKACB			PRKACB	PRKACB	PRKACB		PRKACB						PRKACB
224854_s_at	SLAIN2	0.00101311	-2.48769	SLAIN2															SLAIN2	SLAIN2		SLAIN2			SLAIN2										SLAIN2
209368_at	EPHX2	0.00185313	-2.48612				EPHX2									EPHX2
203029_s_at	PTPRN2	0.00141012	-2.48407																										PTPRN2
235698_at	ZFP90	0.00022891	-2.47944	ZFP90			ZFP90			ZFP90																			ZFP90			ZFP90
226587_at	---	0.00405256	-2.47807																															226587_at
206562_s_at	CSNK1A1	0.000899784	-2.47595													CSNK1A1			CSNK1A1		206562_s_at				CSNK1A1									206562_s_at
226380_at	PTPN21	4.36145e-06	-2.4759																PTPN21			PTPN21			PTPN21	PTPN21
208935_s_at	LGALS8	0.00239926	-2.47395							LGALS8															LGALS8		LGALS8		LGALS8			LGALS8
227536_at	ZC3H13	0.00234233	-2.47394	ZC3H13												ZC3H13											ZC3H13					ZC3H13			ZC3H13
224595_at	SLC44A1	0.000440403	-2.47328																						SLC44A1										SLC44A1
205501_at	PDE10A	0.00313205	-2.47021													PDE10A
212368_at	ZNF292	0.000223494	-2.47													ZNF292			ZNF292						ZNF292	ZNF292	ZNF292					ZNF292
217027_x_at	KPNB1	0.0012672	-2.4693													KPNB1		217027_x_at			217027_x_at	KPNB1													KPNB1		217027_x_at
202594_at	LEPROTL1	0.000145379	-2.46848	LEPROTL1															LEPROTL1			LEPROTL1			LEPROTL1							LEPROTL1
224983_at	SCARB2	0.00159037	-2.46834	SCARB2															SCARB2	SCARB2									SCARB2			SCARB2			SCARB2
236649_at	DTWD1	0.00146704	-2.46759																								DTWD1
208788_at	ELOVL5	0.00307614	-2.46649				ELOVL5			ELOVL5						ELOVL5									ELOVL5
218775_s_at	WWC2	0.000360743	-2.46495																			WWC2	WWC2		WWC2							WWC2	WWC2
219814_at	MBNL3	4.21922e-05	-2.46423																	MBNL3	219814_at							MBNL3
210731_s_at	LGALS8	0.000305756	-2.46303							LGALS8															LGALS8		LGALS8		LGALS8			LGALS8
209084_s_at	RAB28	0.0022725	-2.4606																			RAB28													RAB28
223606_x_at	KIAA1704	0.0011596	-2.45973	KIAA1704			KIAA1704			KIAA1704												KIAA1704			KIAA1704							KIAA1704			KIAA1704
201174_s_at	TERF2IP	0.00163415	-2.45878																								TERF2IP
217764_s_at	RAB31	0.000144953	-2.45627																RAB31
1557578_at	PHLDB2	0.00256831	-2.44213				PHLDB2			PHLDB2												PHLDB2			PHLDB2				PHLDB2
225957_at	C5orf41	0.000802756	-2.44143														C5orf41	225957_at	C5orf41	C5orf41	225957_at											C5orf41	C5orf41	225957_at
228834_at	TOB1	0.000269389	-2.44013	TOB1															TOB1						TOB1	TOB1						TOB1
227620_at	SLC44A1	0.00162098	-2.44005																						SLC44A1										SLC44A1
225876_at	NPAL3	0.00128705	-2.43514		NPAL3															NPAL3
225283_at	ARRDC4	0.00356831	-2.43325													ARRDC4	ARRDC4	225283_at	ARRDC4		225283_at
213194_at	ROBO1	0.00228757	-2.42788				ROBO1			ROBO1						ROBO1									ROBO1						213194_at
203355_s_at	PSD3	9.56029e-05	-2.42665					PSD3	203355_s_at		PSD3	203355_s_at											PSD3
235754_at	HFE	9.22933e-06	-2.42607													HFE			HFE			HFE			HFE										HFE
219855_at	NUDT11	0.000897305	-2.42221																						NUDT11		NUDT11
227627_at	SGK3	0.00436207	-2.42144																			SGK3					SGK3	SGK3
201730_s_at	TPR	0.000227197	-2.42134																TPR			TPR										TPR			TPR
213939_s_at	RUFY3	0.0022117	-2.42097	RUFY3															RUFY3
225481_at	FRMD6	0.00358726	-2.41447																FRMD6	FRMD6	225481_at				FRMD6	FRMD6	FRMD6					FRMD6
201959_s_at	MYCBP2	0.00200794	-2.41037													MYCBP2			MYCBP2			MYCBP2										MYCBP2
238722_x_at	NAPEPLD	0.000463029	-2.40989													NAPEPLD	NAPEPLD																		NAPEPLD
203716_s_at	DPP4	0.00255973	-2.40859																			DPP4		203716_s_at							203716_s_at				DPP4
225710_at	GNB4	0.000505529	-2.40783																GNB4	GNB4					GNB4
205112_at	PLCE1	0.00454738	-2.40691																								PLCE1
209292_at	ID4	0.000158235	-2.40621	ID4			ID4			ID4																							ID4
201302_at	ANXA4	7.37319e-05	-2.40583													ANXA4						ANXA4			ANXA4		ANXA4								ANXA4
213135_at	TIAM1	0.000973182	-2.40428																TIAM1	TIAM1									TIAM1			TIAM1	TIAM1
218699_at	RAB7L1	0.000427173	-2.40305																													RAB7L1			RAB7L1
1554112_a_at	ULK2	0.00159147	-2.39856			1554112_a_at													ULK2						ULK2	ULK2
221234_s_at	BACH2	0.00364591	-2.39493																BACH2	BACH2						BACH2	BACH2
1552733_at	KLHDC1	0.00231237	-2.39454																						KLHDC1
201599_at	OAT	0.000213963	-2.38775																OAT						OAT
1555793_a_at	ZFP82	0.00105178	-2.38706																													ZFP82
202166_s_at	PPP1R2	0.00493489	-2.38568	PPP1R2		202166_s_at													PPP1R2						PPP1R2							PPP1R2		202166_s_at
203243_s_at	PDLIM5	3.29771e-05	-2.38563	PDLIM5																					PDLIM5							PDLIM5			PDLIM5
212382_at	TCF4	0.000465819	-2.38153	TCF4	TCF4											TCF4	TCF4		TCF4	TCF4						TCF4	TCF4					TCF4			TCF4
209656_s_at	TMEM47	0.000449977	-2.38065																			TMEM47			TMEM47		TMEM47					TMEM47	TMEM47	209656_s_at
202948_at	IL1R1	0.00155282	-2.37985																			IL1R1	IL1R1
201333_s_at	ARHGEF12	0.000283938	-2.37951	ARHGEF12																							ARHGEF12				201333_s_at				ARHGEF12	ARHGEF12
237560_at	MRPS5	0.000252367	-2.37933																													MRPS5
224663_s_at	CFL2	0.000732566	-2.3757																CFL2			CFL2			CFL2	CFL2						CFL2			CFL2
222834_s_at	GNG12	0.00026852	-2.3717				GNG12										GNG12	222834_s_at			222834_s_at				GNG12
209900_s_at	SLC16A1	0.00172604	-2.36681													SLC16A1			SLC16A1			SLC16A1			SLC16A1							SLC16A1		209900_s_at	SLC16A1
234941_s_at	GPHN	0.00205018	-2.36474	GPHN			GPHN			GPHN									GPHN	GPHN	234941_s_at						GPHN					GPHN		234941_s_at	GPHN		234941_s_at
201847_at	LIPA	0.000522285	-2.36417				LIPA			LIPA
243711_at	DDAH1	0.0013152	-2.3606													DDAH1	DDAH1										DDAH1								DDAH1
201617_x_at	CALD1	0.00424675	-2.36016				CALD1			CALD1						CALD1			CALD1						CALD1							CALD1	CALD1	201617_x_at	CALD1
34031_i_at	KRIT1	0.00050007	-2.35955													KRIT1													KRIT1			KRIT1	KRIT1
201751_at	JOSD1	0.00226606	-2.35788																JOSD1
212195_at	IL6ST	0.00109792	-2.35375													IL6ST						IL6ST			IL6ST		IL6ST								IL6ST
215000_s_at	FEZ2	0.0022931	-2.35356																						FEZ2	FEZ2	FEZ2
225892_at	IREB2	0.00496403	-2.35352				IREB2			IREB2									IREB2						IREB2		IREB2
235461_at	TET2	0.00443298	-2.35304													TET2	TET2		TET2			TET2	TET2		TET2				TET2
211871_x_at	GNB5	0.00132022	-2.35233													GNB5									GNB5		GNB5		GNB5						GNB5
232386_at	VPS13C	0.00191042	-2.35162				VPS13C			VPS13C						VPS13C									VPS13C										VPS13C
235591_at	SSTR1	0.00425933	-2.34847													SSTR1											SSTR1								SSTR1
201234_at	ILK	0.00267856	-2.34486													ILK
231024_at	LOC572558	0.00157032	-2.33992																								LOC572558
236600_at	SPG20	0.000992182	-2.33686				SPG20			SPG20															SPG20										SPG20
242697_at	ZNF540	0.00139082	-2.33245				ZNF540			ZNF540																	ZNF540
224720_at	MIB1	0.000506434	-2.33227																	MIB1					MIB1	MIB1			MIB1			MIB1
226430_at	RELL1	0.00172667	-2.33016													RELL1									RELL1		RELL1					RELL1	RELL1
203348_s_at	ETV5	0.00337641	-2.32781													ETV5									ETV5	ETV5						ETV5
216252_x_at	FAS	0.000576999	-2.3241													FAS						FAS							FAS
203884_s_at	RAB11FIP2	0.00245058	-2.31546				RAB11FIP2	RAB11FIP2	203884_s_at	RAB11FIP2	RAB11FIP2	203884_s_at				RAB11FIP2			RAB11FIP2						RAB11FIP2	RAB11FIP2						RAB11FIP2
230265_at	SEL1L	0.00349692	-2.31545	SEL1L												SEL1L						SEL1L		230265_at					SEL1L			SEL1L			SEL1L
223588_at	THAP2	0.00441717	-2.30921	THAP2												THAP2	THAP2								THAP2							THAP2
210968_s_at	RTN4	0.000351214	-2.3059													RTN4			RTN4			RTN4			RTN4
212582_at	OSBPL8	4.55214e-06	-2.30256							OSBPL8									OSBPL8			OSBPL8			OSBPL8
222317_at	PDE3B	0.00154406	-2.29842														PDE3B		PDE3B			PDE3B		222317_at			PDE3B					PDE3B			PDE3B
213286_at	ZFR	0.00141168	-2.29748													ZFR			ZFR	ZFR	213286_at	ZFR			ZFR		ZFR
212530_at	NEK7	0.00136634	-2.29694													NEK7						NEK7										NEK7			NEK7
231112_at	SNRPE	0.000332166	-2.29595													SNRPE						SNRPE			SNRPE		SNRPE					SNRPE
225019_at	CAMK2D	5.29383e-05	-2.29475	CAMK2D	CAMK2D											CAMK2D											CAMK2D					CAMK2D		225019_at	CAMK2D
228545_at	ZNF148	0.000657072	-2.2929	ZNF148	ZNF148		ZNF148			ZNF148									ZNF148	ZNF148			ZNF148		ZNF148	ZNF148	ZNF148	ZNF148
222662_at	PPP1R3B	0.00235827	-2.28321																			PPP1R3B
210665_at	TFPI	0.00329648	-2.28308	TFPI													TFPI								TFPI		TFPI					TFPI			TFPI
227454_at	TAOK1	0.00264614	-2.27893													TAOK1	TAOK1		TAOK1										TAOK1
220746_s_at	UIMC1	0.00100315	-2.27801													UIMC1						UIMC1			UIMC1
215013_s_at	USP34	0.00172342	-2.27593													USP34									USP34							USP34
228772_at	HNMT	0.000139123	-2.27255				HNMT			HNMT						HNMT			HNMT			HNMT										HNMT
219625_s_at	COL4A3BP	0.00117827	-2.27242	COL4A3BP															COL4A3BP						COL4A3BP		COL4A3BP								COL4A3BP
225793_at	LIX1L	4.28136e-05	-2.26624																													LIX1L
215046_at	C2orf67	0.00110435	-2.26474																C2orf67						C2orf67
233141_s_at	ST7L	3.81937e-05	-2.26184	ST7L																															ST7L
1553693_s_at	CBR4	0.00499613	-2.26137																CBR4						CBR4
230722_at	BNC2	0.00388619	-2.25925	BNC2																BNC2						BNC2	BNC2	BNC2
1569652_at	MLLT3	0.00294351	-2.25912				MLLT3			MLLT3						MLLT3									MLLT3				MLLT3			MLLT3	MLLT3	1569652_at	MLLT3		1569652_at
201811_x_at	SH3BP5	0.000526017	-2.25584																SH3BP5						SH3BP5
224755_at	TM9SF3	0.000781555	-2.25431	TM9SF3															TM9SF3			TM9SF3	TM9SF3	224755_at	TM9SF3		TM9SF3
219696_at	DENND1B	6.61555e-05	-2.25008																			DENND1B			DENND1B							DENND1B			DENND1B
228365_at	CPNE8	5.68228e-05	-2.24787	CPNE8												CPNE8									CPNE8		CPNE8					CPNE8			CPNE8
227178_at	CUGBP2	0.000144663	-2.2475																		227178_at					CUGBP2
229285_at	RNASEL	0.000273114	-2.24532				RNASEL			RNASEL															RNASEL							RNASEL			RNASEL
225720_at	SYNPO2	0.000241551	-2.24277	SYNPO2												SYNPO2			SYNPO2								SYNPO2								SYNPO2
224998_at	CMTM4	0.000189784	-2.24213																CMTM4			CMTM4						CMTM4				CMTM4			CMTM4
202386_s_at	KIAA0430	0.00140266	-2.23916	KIAA0430	KIAA0430	202386_s_at																			KIAA0430	KIAA0430	KIAA0430				202386_s_at	KIAA0430			KIAA0430
210355_at	PTHLH	0.00460489	-2.23914				PTHLH			PTHLH						PTHLH			PTHLH			PTHLH			PTHLH		PTHLH
224560_at	TIMP2	0.00341072	-2.23675																						TIMP2	TIMP2
212690_at	DDHD2	0.000721697	-2.23576																			DDHD2					DDHD2
208752_x_at	NAP1L1	0.00110964	-2.23254				NAP1L1												NAP1L1						NAP1L1		NAP1L1					NAP1L1
203137_at	WTAP	0.00364242	-2.23108													WTAP		203137_at	WTAP		203137_at	WTAP					WTAP					WTAP	WTAP
205020_s_at	ARL4A	7.70589e-05	-2.23007																ARL4A	ARL4A					ARL4A								ARL4A
208127_s_at	SOCS5	0.00177423	-2.2291				SOCS5		208127_s_at	SOCS5		208127_s_at				SOCS5			SOCS5						SOCS5
234192_s_at	GKAP1	0.00183444	-2.22724	GKAP1		234192_s_at																GKAP1					GKAP1								GKAP1
209318_x_at	PLAGL1	0.00421931	-2.22541													PLAGL1																PLAGL1
227791_at	SLC9A9	0.00059906	-2.22472													SLC9A9																		227791_at
228011_at	FAM92A1	0.00234953	-2.22462													FAM92A1						FAM92A1													FAM92A1
235300_x_at	RCHY1	0.00199583	-2.2147													RCHY1
218362_s_at	DIS3	0.00179991	-2.21428																	DIS3							DIS3
217763_s_at	RAB31	0.000315892	-2.21297																RAB31
230863_at	LRP2	0.00418274	-2.2118													LRP2						LRP2										LRP2			LRP2
225771_at	AP1G1	0.000861825	-2.21175													AP1G1						AP1G1	AP1G1	225771_at											AP1G1
1566509_s_at	FBXO9	4.29334e-05	-2.2079				FBXO9			FBXO9																			FBXO9
222731_at	ZDHHC2	0.000203466	-2.20671																													ZDHHC2
229511_at	SMARCE1	6.05983e-05	-2.20633																SMARCE1						SMARCE1		SMARCE1						SMARCE1		SMARCE1
204201_s_at	PTPN13	0.00284324	-2.2044	PTPN13			PTPN13			PTPN13															PTPN13							PTPN13
215143_at	DPY19L2P2	0.00305154	-2.20382							DPY19L2P2																	DPY19L2P2		DPY19L2P2						DPY19L2P2
213446_s_at	IQGAP1	6.08628e-05	-2.20024			213446_s_at													IQGAP1			IQGAP1			IQGAP1
1570078_a_at	DOCK5	0.000694385	-2.19744	DOCK5			DOCK5			DOCK5						DOCK5			DOCK5			DOCK5					DOCK5					DOCK5
202020_s_at	LANCL1	0.00444292	-2.19702	LANCL1															LANCL1						LANCL1										LANCL1
201865_x_at	NR3C1	0.00477927	-2.19548				NR3C1	NR3C1	201865_x_at	NR3C1	NR3C1	201865_x_at				NR3C1			NR3C1			NR3C1			NR3C1							NR3C1	NR3C1	201865_x_at	NR3C1
238937_at	ZNF420	0.00237969	-2.19417																ZNF420
228170_at	OLIG1	0.00184944	-2.19003																OLIG1
212412_at	PDLIM5	3.26125e-06	-2.17909	PDLIM5																					PDLIM5							PDLIM5			PDLIM5
203386_at	TBC1D4	0.0036526	-2.1786																TBC1D4								TBC1D4					TBC1D4
204082_at	PBX3	0.000362939	-2.1773	PBX3	PBX3		PBX3			PBX3									PBX3						PBX3	PBX3						PBX3	PBX3	204082_at
207557_s_at	RYR2	0.00108047	-2.17484																RYR2										RYR2						RYR2
225956_at	C5orf41	5.66177e-05	-2.16449														C5orf41	225956_at	C5orf41	C5orf41	225956_at											C5orf41	C5orf41	225956_at
225912_at	TP53INP1	0.000862046	-2.16394																TP53INP1	TP53INP1	225912_at	TP53INP1	TP53INP1		TP53INP1									225912_at
201432_at	CAT	0.00108632	-2.16255																			CAT					CAT		CAT			CAT
1554690_a_at	TACC1	0.000131937	-2.16087														TACC1								TACC1
234491_s_at	SAV1	0.000542063	-2.15925	SAV1															SAV1													SAV1
224838_at	FOXP1	0.00200542	-2.15817	FOXP1															FOXP1	FOXP1	224838_at	FOXP1			FOXP1	FOXP1	FOXP1					FOXP1
236160_at	TRIP11	0.00176762	-2.15679																													TRIP11
202630_at	APPBP2	0.00352535	-2.15409													APPBP2	APPBP2	202630_at		APPBP2	202630_at	APPBP2							APPBP2
208949_s_at	LGALS3	0.00386045	-2.15182													LGALS3
214429_at	MTMR6	0.00124021	-2.15137																			MTMR6			MTMR6							MTMR6			MTMR6
202393_s_at	KLF10	0.000964592	-2.14809	KLF10																					KLF10
229280_s_at	FLJ22536	0.00295676	-2.14756	FLJ22536												FLJ22536											FLJ22536								FLJ22536
226310_at	RICTOR	0.00205745	-2.14722													RICTOR	RICTOR		RICTOR						RICTOR		RICTOR
201990_s_at	CREBL2	3.90109e-05	-2.14488				CREBL2	CREBL2	201990_s_at	CREBL2	CREBL2	201990_s_at													CREBL2		CREBL2								CREBL2
214719_at	SLC46A3	0.000689349	-2.14341				SLC46A3			SLC46A3									SLC46A3								SLC46A3
222244_s_at	TUG1	0.000555531	-2.13803																								TUG1					TUG1
1557137_at	TMEM17	0.00461725	-2.13634													TMEM17			TMEM17			TMEM17			TMEM17		TMEM17					TMEM17			TMEM17
240383_at	UBE2D3	0.00100482	-2.13283	UBE2D3	UBE2D3		UBE2D3			UBE2D3						UBE2D3											UBE2D3	UBE2D3				UBE2D3	UBE2D3
204720_s_at	DNAJC6	0.00123563	-2.131																DNAJC6
225240_s_at	MSI2	0.00144774	-2.13072																						MSI2							MSI2		225240_s_at
212262_at	QKI	4.19331e-06	-2.12921				QKI		212262_at	QKI		212262_at						212262_at	QKI	QKI	212262_at	QKI		212262_at	QKI							QKI
238497_at	TMEM136	0.00424414	-2.1282																			TMEM136			TMEM136		TMEM136					TMEM136
228927_at	ZNF397	0.000417016	-2.12775													ZNF397						ZNF397
218694_at	ARMCX1	0.00123246	-2.12742										ARMCX1												ARMCX1		ARMCX1
204573_at	CROT	0.000960609	-2.12585																						CROT							CROT
228391_at	CYP4V2	0.00172003	-2.1156																CYP4V2			CYP4V2			CYP4V2				CYP4V2
230900_at	CCDC110	0.000566403	-2.11154				CCDC110			CCDC110
214659_x_at	YLPM1	0.00367628	-2.10951				YLPM1			YLPM1						YLPM1			YLPM1								YLPM1
204059_s_at	ME1	0.000163508	-2.10607													ME1													ME1
218370_s_at	S100PBP	0.000330751	-2.1039																S100PBP						S100PBP	S100PBP			S100PBP			S100PBP
212852_s_at	TROVE2	2.39988e-06	-2.10201													TROVE2	TROVE2	212852_s_at			212852_s_at				TROVE2							TROVE2		212852_s_at
227444_at	ARMCX4	0.00428479	-2.08819	ARMCX4						ARMCX4						ARMCX4																			ARMCX4
201917_s_at	SLC25A36	0.0011327	-2.08316																SLC25A36						SLC25A36				SLC25A36			SLC25A36
208656_s_at	CCNI	1.36785e-06	-2.08151				CCNI
225009_at	CMTM4	0.00374425	-2.07559																CMTM4			CMTM4						CMTM4				CMTM4			CMTM4
218535_s_at	RIOK2	0.00371489	-2.07137																													RIOK2
225225_at	LOC729082	0.00133421	-2.06872	LOC729082																					LOC729082		LOC729082					LOC729082
202723_s_at	FOXO1	0.00414656	-2.06742													FOXO1	FOXO1	202723_s_at	FOXO1		202723_s_at				FOXO1							FOXO1			FOXO1
229454_at	BCLAF1	0.000871302	-2.064	BCLAF1															BCLAF1													BCLAF1
225875_s_at	NPAL3	0.00218754	-2.06275		NPAL3															NPAL3
227911_at	ARHGAP28	0.00269449	-2.06272	ARHGAP28												ARHGAP28																ARHGAP28			ARHGAP28
203740_at	MPHOSPH6	0.000474006	-2.05998																								MPHOSPH6
226979_at	MAP3K2	9.82803e-06	-2.05696	MAP3K2																												MAP3K2
212103_at	KPNA6	0.000123891	-2.05565		KPNA6		KPNA6	KPNA6		KPNA6	KPNA6						KPNA6	212103_at			212103_at
201124_at	ITGB5	0.000129375	-2.0539																ITGB5																ITGB5
206069_s_at	ACADL	0.00290766	-2.05341	ACADL															ACADL																ACADL
222761_at	BIVM	4.86926e-05	-2.05085				BIVM			BIVM															BIVM
223658_at	KCNK6	0.00146722	-2.04948													KCNK6
238738_at	PSMD7	0.00491242	-2.03915																PSMD7			PSMD7										PSMD7		238738_at
200762_at	DPYSL2	0.00015426	-2.03883	DPYSL2	DPYSL2																										200762_at
213899_at	METAP2	0.00157679	-2.03525																						METAP2		METAP2					METAP2
222237_s_at	ZFP112	0.0039868	-2.03267													ZFP112
225817_at	CGNL1	0.00024083	-2.03064																CGNL1
212698_s_at	SEPT10	0.00478196	-2.02097	SEPT10															SEPT10						SEPT10							SEPT10
200940_s_at	RERE	0.000840413	-2.01978	RERE												RERE	RERE	200940_s_at			200940_s_at	RERE			RERE				RERE
207387_s_at	GK	0.00123005	-2.01968	GK												GK											GK
222620_s_at	DNAJC1	0.00107262	-2.0196				DNAJC1			DNAJC1
235071_at	WDR92	0.000611992	-2.01345																WDR92			WDR92							WDR92						WDR92
213552_at	GLCE	0.00308551	-2.0132																GLCE			GLCE													GLCE
210473_s_at	GPR125	0.000469812	-2.01183				GPR125			GPR125
223275_at	PRMT6	0.00363553	-2.01042																						PRMT6
200847_s_at	TMEM66	0.00137561	-2.00829													TMEM66			TMEM66			TMEM66													TMEM66
209004_s_at	FBXL5	8.10007e-05	-1.99944																			FBXL5													FBXL5
204137_at	GPR137B	0.00177185	-1.99275	GPR137B			GPR137B			GPR137B									GPR137B
212819_at	ASB1	0.000278833	-1.99096																			ASB1
209723_at	SERPINB9	0.00060618	-1.9818																SERPINB9
201753_s_at	ADD3	7.52921e-05	-1.9798				ADD3	ADD3	201753_s_at	ADD3	ADD3	201753_s_at							ADD3						ADD3	ADD3	ADD3								ADD3
223460_at	CAMKK1	0.00439098	-1.97929																								CAMKK1		CAMKK1
220076_at	ANKH	0.00371476	-1.97779																						ANKH	ANKH						ANKH	ANKH
227607_at	STAMBPL1	0.000672382	-1.97213																													STAMBPL1
218170_at	ISOC1	0.000494292	-1.97076																			ISOC1													ISOC1
212616_at	CHD9	0.000203774	-1.96952	CHD9												CHD9			CHD9	CHD9	212616_at				CHD9
235526_at	SOX6	0.00457001	-1.96888	SOX6															SOX6			SOX6					SOX6	SOX6
210980_s_at	ASAH1	0.000312542	-1.96871																								ASAH1
238880_at	GTF3A	0.000783583	-1.96753													GTF3A			GTF3A			GTF3A					GTF3A					GTF3A			GTF3A
218006_s_at	ZNF22	0.00347959	-1.96205																ZNF22													ZNF22
212119_at	RHOQ	6.40192e-06	-1.9608	RHOQ															RHOQ			RHOQ
223155_at	HDHD2	8.10895e-05	-1.96071				HDHD2		223155_at	HDHD2		223155_at				HDHD2			HDHD2						HDHD2		HDHD2		HDHD2
204004_at	PAWR	0.00250739	-1.95796							PAWR						PAWR			PAWR
225662_at	ZAK	0.00377497	-1.94862					ZAK			ZAK														ZAK		ZAK								ZAK
204630_s_at	GOSR1	0.00363955	-1.94666	GOSR1												GOSR1						GOSR1
210105_s_at	FYN	0.00207159	-1.94405	FYN															FYN						FYN	FYN
212967_x_at	NAP1L1	0.000916373	-1.94365				NAP1L1												NAP1L1						NAP1L1		NAP1L1					NAP1L1
201566_x_at	ID2	0.000232954	-1.93621													ID2		201566_x_at			201566_x_at	ID2			ID2							ID2
222811_at	FTSJD1	0.00152035	-1.9321																FTSJD1						FTSJD1							FTSJD1			FTSJD1
212792_at	DPY19L1	0.00313102	-1.93155	DPY19L1															DPY19L1						DPY19L1	DPY19L1
203597_s_at	WBP4	0.00106554	-1.93108				WBP4												WBP4			WBP4			WBP4
204020_at	PURA	0.00259893	-1.92939				PURA			PURA			PURA			PURA			PURA			PURA													PURA
208741_at	SAP18	0.00010637	-1.9288																			SAP18					SAP18
240172_at	ERGIC2	0.00144374	-1.92787							ERGIC2									ERGIC2			ERGIC2
236808_at	FGFR1OP2	0.00476135	-1.92641																			FGFR1OP2					FGFR1OP2
205308_at	FAM164A	0.00344716	-1.9237	FAM164A																															FAM164A
226680_at	IKZF5	0.00196244	-1.9182	IKZF5												IKZF5			IKZF5		226680_at
201779_s_at	RNF13	0.00172623	-1.91717													RNF13			RNF13		201779_s_at				RNF13
227026_at	MPHOSPH8	0.0029528	-1.91602																													MPHOSPH8
223008_s_at	C9orf5	0.00470653	-1.91554													C9orf5						C9orf5			C9orf5	C9orf5	C9orf5		C9orf5			C9orf5
224970_at	NFIA	3.21215e-05	-1.91157																						NFIA										NFIA
213891_s_at	TCF4	0.000616494	-1.90517	TCF4	TCF4											TCF4	TCF4		TCF4	TCF4						TCF4	TCF4					TCF4			TCF4
1556283_s_at	FGFR1OP2	0.00243295	-1.90152																			FGFR1OP2					FGFR1OP2
55662_at	C10orf76	0.00356846	-1.90099																								C10orf76								C10orf76	C10orf76
223340_at	SPG3A	0.00049664	-1.89816																	SPG3A	223340_at
212326_at	VPS13D	0.000230323	-1.89749				VPS13D			VPS13D																	VPS13D					VPS13D
202082_s_at	SEC14L1	0.00110893	-1.89698																			SEC14L1										SEC14L1			SEC14L1
228375_at	IGSF11	0.00483695	-1.89607																IGSF11						IGSF11
204314_s_at	CREB1	7.46261e-05	-1.89358	CREB1														204314_s_at			204314_s_at								CREB1
217982_s_at	MORF4L1	5.33604e-05	-1.8919																MORF4L1																MORF4L1
225378_at	VPS37A	0.00474359	-1.89078	VPS37A												VPS37A			VPS37A																VPS37A
223618_at	FMN2	0.00172405	-1.88969	FMN2															FMN2
213702_x_at	ASAH1	0.00119946	-1.8883																								ASAH1
217979_at	TSPAN13	4.70787e-06	-1.8856													TSPAN13			TSPAN13						TSPAN13
208754_s_at	NAP1L1	0.00165148	-1.88547				NAP1L1												NAP1L1						NAP1L1		NAP1L1					NAP1L1
218050_at	UFM1	0.00249127	-1.88189				UFM1			UFM1									UFM1			UFM1			UFM1							UFM1
48031_r_at	C5orf4	0.00211995	-1.8815																																C5orf4
202432_at	PPP3CB	0.000176849	-1.88025				PPP3CB			PPP3CB			PPP3CB									PPP3CB			PPP3CB							PPP3CB			PPP3CB
201944_at	HEXB	0.00044914	-1.87901													HEXB			HEXB													HEXB
232235_at	DSEL	0.00033834	-1.87639	DSEL															DSEL		232235_at						DSEL	DSEL							DSEL
225041_at	MPHOSPH8	0.0034001	-1.87564																													MPHOSPH8
230102_at	ETV5	0.00332285	-1.87265													ETV5									ETV5	ETV5						ETV5
204068_at	STK3	0.00258277	-1.8675													STK3			STK3			STK3	STK3	204068_at
222544_s_at	WHSC1L1	0.000546958	-1.86546				WHSC1L1			WHSC1L1												WHSC1L1	WHSC1L1				WHSC1L1					WHSC1L1			WHSC1L1		222544_s_at
203037_s_at	MTSS1	0.00103497	-1.86374																MTSS1	MTSS1	203037_s_at											MTSS1
224648_at	GPBP1	0.000979743	-1.86127	GPBP1			GPBP1			GPBP1												GPBP1			GPBP1		GPBP1					GPBP1	GPBP1	224648_at	GPBP1
213172_at	TTC9	0.00329244	-1.85894													TTC9	TTC9					TTC9
218878_s_at	SIRT1	0.00453541	-1.85869	SIRT1												SIRT1	SIRT1	218878_s_at	SIRT1	SIRT1	218878_s_at						SIRT1								SIRT1
203603_s_at	ZEB2	0.00255801	-1.85553	ZEB2												ZEB2			ZEB2	ZEB2	203603_s_at	ZEB2		203603_s_at	ZEB2	ZEB2	ZEB2					ZEB2			ZEB2
225299_at	MYO5B	0.002319	-1.85166																			MYO5B
240221_at	CSNK1A1	0.000961362	-1.85054													CSNK1A1			CSNK1A1		240221_at				CSNK1A1									240221_at
215096_s_at	ESD	1.5001e-05	-1.84864							ESD
214718_at	GATAD1	0.00347752	-1.84727				GATAD1			GATAD1															GATAD1		GATAD1					GATAD1
226312_at	RICTOR	0.00287293	-1.84555													RICTOR	RICTOR		RICTOR						RICTOR		RICTOR
211073_x_at	RPL3	0.00285435	-1.84386																																RPL3
223497_at	FAM135A	0.00383258	-1.8437	FAM135A			FAM135A			FAM135A						FAM135A			FAM135A			FAM135A			FAM135A										FAM135A
217989_at	HSD17B11	0.00194596	-1.83672																			HSD17B11	HSD17B11	217989_at
213701_at	C12orf29	0.00170998	-1.83238	C12orf29																		C12orf29			C12orf29							C12orf29
221766_s_at	FAM46A	1.46938e-05	-1.82953													FAM46A						FAM46A					FAM46A	FAM46A	FAM46A
231252_at	C2orf67	0.000578617	-1.82303																C2orf67						C2orf67
209379_s_at	KIAA1128	0.000324786	-1.82061		KIAA1128	209379_s_at
212263_at	QKI	0.00144525	-1.8198				QKI		212263_at	QKI		212263_at						212263_at	QKI	QKI	212263_at	QKI		212263_at	QKI							QKI
213652_at	PCSK5	0.00422989	-1.81256																								PCSK5					PCSK5
208623_s_at	EZR	0.0027208	-1.81007				EZR			EZR												EZR	EZR
206347_at	PDK3	0.00436632	-1.80759																																PDK3
235635_at	ARHGAP5	0.000606564	-1.80303	ARHGAP5			ARHGAP5			ARHGAP5																						ARHGAP5
202730_s_at	PDCD4	0.00202939	-1.80243																PDCD4	PDCD4	202730_s_at				PDCD4							PDCD4	PDCD4
222455_s_at	PARVA	6.37625e-05	-1.79747							PARVA						PARVA									PARVA		PARVA		PARVA			PARVA			PARVA
225215_s_at	MTRF1L	0.0008842	-1.79519													MTRF1L									MTRF1L							MTRF1L
224801_at	NDFIP2	6.62434e-05	-1.79256	NDFIP2	NDFIP2		NDFIP2			NDFIP2									NDFIP2								NDFIP2
201133_s_at	PJA2	0.00328321	-1.79082																PJA2			PJA2	PJA2	201133_s_at	PJA2						201133_s_at
212007_at	UBXN4	0.00220206	-1.78725																UBXN4								UBXN4					UBXN4
211710_x_at	RPL4	0.00125812	-1.78474																													RPL4
202214_s_at	CUL4B	0.00464183	-1.78436				CUL4B			CUL4B									CUL4B	CUL4B		CUL4B													CUL4B
226216_at	INSR	0.00439213	-1.78177				INSR			INSR							INSR	226216_at			226216_at		INSR												INSR
201660_at	ACSL3	0.00340501	-1.78113	ACSL3			ACSL3			ACSL3									ACSL3
219338_s_at	LRRC49	0.00224829	-1.78079																			LRRC49										LRRC49
201508_at	IGFBP4	0.000447436	-1.77966																										IGFBP4
212077_at	CALD1	0.00257251	-1.77909				CALD1			CALD1						CALD1			CALD1						CALD1							CALD1	CALD1	212077_at	CALD1
200951_s_at	CCND2	0.00315694	-1.7776				CCND2	CCND2		CCND2	CCND2								CCND2	CCND2											200951_s_at		CCND2		CCND2	CCND2
227080_at	ZNF697	0.000610408	-1.77667																ZNF697						ZNF697	ZNF697
222028_at	ZNF45	0.000490169	-1.77479																ZNF45																ZNF45
201646_at	SCARB2	3.75844e-05	-1.77008	SCARB2															SCARB2	SCARB2									SCARB2			SCARB2			SCARB2
201217_x_at	RPL3	0.00398469	-1.76845																																RPL3
1566324_a_at	MAF	0.00142618	-1.76605													MAF				MAF						MAF	MAF	MAF
229850_at	KDSR	0.000200512	-1.75096	KDSR																					KDSR							KDSR	KDSR		KDSR
208407_s_at	CTNND1	0.00258896	-1.74681	CTNND1
208667_s_at	ST13	0.00216279	-1.74582				ST13			ST13						ST13			ST13
204575_s_at	MMP19	0.00494251	-1.74578	MMP19												MMP19									MMP19		MMP19				204575_s_at
204085_s_at	CLN5	0.00471353	-1.7455	CLN5			CLN5			CLN5									CLN5								CLN5								CLN5
209199_s_at	MEF2C	5.12511e-05	-1.74378				MEF2C			MEF2C		209199_s_at													MEF2C							MEF2C			MEF2C
230296_at	C16orf52	0.00240543	-1.73679													C16orf52									C16orf52
242554_at	TPCN2	0.00145972	-1.73666	TPCN2												TPCN2			TPCN2						TPCN2				TPCN2						TPCN2
203888_at	THBD	0.00111392	-1.73335				THBD	THBD		THBD	THBD								THBD								THBD
203497_at	MED1	0.00376565	-1.73128													MED1	MED1		MED1			MED1	MED1	203497_at	MED1	MED1						MED1
220214_at	ZNF215	0.00296328	-1.72682													ZNF215									ZNF215
207071_s_at	ACO1	0.000551593	-1.72604																ACO1	ACO1					ACO1				ACO1
213864_s_at	NAP1L1	0.00133512	-1.72357				NAP1L1												NAP1L1						NAP1L1		NAP1L1					NAP1L1
208707_at	EIF5	0.00138279	-1.72014														EIF5			EIF5												EIF5
217868_s_at	METTL9	0.000768737	-1.7172																METTL9
226867_at	DENND4C	0.00312046	-1.71486													DENND4C									DENND4C										DENND4C
214030_at	DKFZp667G2110	0.000732777	-1.7136		DKFZp667G2110
223063_at	C1orf198	0.00402996	-1.70775	C1orf198
225915_at	CAB39L	0.000201612	-1.70716																			CAB39L
219117_s_at	FKBP11	0.00176872	-1.70504																										FKBP11
231940_at	ZNF529	0.00224211	-1.70402																						ZNF529		ZNF529
209340_at	UAP1	0.0012779	-1.69607																			UAP1										UAP1
209034_at	PNRC1	0.00471757	-1.69567																													PNRC1
212653_s_at	EHBP1	0.000427194	-1.69364	EHBP1												EHBP1			EHBP1
242512_at	MYO9A	0.00469189	-1.6916	MYO9A						MYO9A									MYO9A			MYO9A			MYO9A							MYO9A
202228_s_at	NPTN	0.0027973	-1.69117													NPTN			NPTN						NPTN
213306_at	MPDZ	0.00411838	-1.68836																						MPDZ
204014_at	DUSP4	0.00372339	-1.68564																						DUSP4							DUSP4
218309_at	CAMK2N1	0.00490457	-1.68254				CAMK2N1			CAMK2N1
207957_s_at	PRKCB	0.00199441	-1.67417	PRKCB		207957_s_at										PRKCB									PRKCB
227040_at	NHLRC3	0.00154191	-1.6725													NHLRC3			NHLRC3
226230_at	SMEK2	0.00238682	-1.67216													SMEK2			SMEK2			SMEK2
211671_s_at	NR3C1	0.00286146	-1.67208				NR3C1	NR3C1	211671_s_at	NR3C1	NR3C1	211671_s_at				NR3C1			NR3C1			NR3C1			NR3C1							NR3C1	NR3C1	211671_s_at	NR3C1
205139_s_at	UST	8.70836e-05	-1.67208													UST	UST					UST					UST					UST
212299_at	NEK9	0.00472616	-1.6675													NEK9						NEK9			NEK9		NEK9					NEK9			NEK9
209153_s_at	TCF3	0.00232222	-1.66103																										TCF3
204215_at	C7orf23	0.00449443	-1.6582				C7orf23			C7orf23
226939_at	CPEB2	0.000527561	-1.65267		CPEB2	226939_at													CPEB2			CPEB2	CPEB2	226939_at	CPEB2		CPEB2	CPEB2	CPEB2			CPEB2
209568_s_at	RGL1	0.00213517	-1.64678																						RGL1	RGL1	RGL1								RGL1
200976_s_at	TAX1BP1	0.00174507	-1.63939																			TAX1BP1			TAX1BP1
224953_at	YIPF5	0.00497886	-1.63718	YIPF5												YIPF5													YIPF5				YIPF5
224975_at	NFIA	1.1224e-05	-1.63669																						NFIA										NFIA
226352_at	JMY	0.000765562	-1.63613		JMY		JMY			JMY																						JMY
200023_s_at	EIF3F	0.00374966	-1.6355																			EIF3F
219013_at	GALNT11	0.000356319	-1.63234													GALNT11			GALNT11			GALNT11			GALNT11		GALNT11								GALNT11
228392_at	ZNF302	0.000421866	-1.63143																ZNF302			ZNF302			ZNF302
235338_s_at	SETDB2	0.00278654	-1.62764	SETDB2												SETDB2									SETDB2
219681_s_at	RAB11FIP1	0.00412266	-1.62364														RAB11FIP1	219681_s_at	RAB11FIP1		219681_s_at	RAB11FIP1	RAB11FIP1	219681_s_at	RAB11FIP1		RAB11FIP1					RAB11FIP1
211939_x_at	BTF3	0.00250876	-1.61889																BTF3						BTF3							BTF3			BTF3
224935_at	EIF2S3	0.00113418	-1.61871	EIF2S3															EIF2S3	EIF2S3
218449_at	UFSP2	0.00439819	-1.61552																			UFSP2			UFSP2
220272_at	BNC2	0.00302642	-1.61166	BNC2																BNC2						BNC2	BNC2	BNC2
224967_at	UGCG	0.000820693	-1.61122																						UGCG	UGCG						UGCG
202092_s_at	ARL2BP	0.00305446	-1.60413													ARL2BP									ARL2BP	ARL2BP						ARL2BP
221765_at	UGCG	0.00292103	-1.60251																						UGCG	UGCG						UGCG
204785_x_at	IFNAR2	0.00184397	-1.60032				IFNAR2			IFNAR2						IFNAR2																			IFNAR2
212131_at	LSM14A	0.000537806	-1.59846				LSM14A			LSM14A									LSM14A			LSM14A			LSM14A		LSM14A
202351_at	ITGAV	0.00291383	-1.59722																ITGAV						ITGAV
212337_at	TUG1	0.00041242	-1.59318																								TUG1					TUG1
201901_s_at	YY1	0.000519594	-1.58994																YY1		201901_s_at	YY1			YY1				YY1
201498_at	USP7	0.00411989	-1.58977													USP7						USP7					USP7
218490_s_at	ZNF302	0.00486196	-1.58363																ZNF302			ZNF302			ZNF302
218285_s_at	BDH2	0.00123993	-1.57904																BDH2			BDH2
211769_x_at	SERINC3	0.00188032	-1.57753													SERINC3						SERINC3			SERINC3							SERINC3
213026_at	ATG12	0.00166613	-1.57713																						ATG12
201826_s_at	SCCPDH	6.54429e-05	-1.57677																													SCCPDH
231809_x_at	PDCD7	0.000425173	-1.57565				PDCD7			PDCD7
229744_at	SSFA2	0.000998017	-1.5754													SSFA2			SSFA2			SSFA2			SSFA2							SSFA2
222603_at	ERMP1	0.00127763	-1.57444																						ERMP1
205251_at	PER2	0.00444042	-1.5729																			PER2										PER2	PER2
226030_at	ACADSB	0.000336772	-1.57276	ACADSB															ACADSB						ACADSB
221899_at	N4BP2L2	0.00464156	-1.5723																								N4BP2L2
222430_s_at	YTHDF2	0.00405004	-1.57177																YTHDF2		222430_s_at	YTHDF2			YTHDF2
211081_s_at	MAP4K5	0.00419535	-1.56988													MAP4K5	MAP4K5	211081_s_at	MAP4K5		211081_s_at				MAP4K5							MAP4K5			MAP4K5
219405_at	TRIM68	0.001477	-1.56938													TRIM68																			TRIM68
202235_at	SLC16A1	0.000409937	-1.56923													SLC16A1			SLC16A1			SLC16A1			SLC16A1							SLC16A1		202235_at	SLC16A1
202822_at	LPP	0.00177004	-1.5671	LPP			LPP			LPP									LPP	LPP					LPP										LPP
201154_x_at	RPL4	0.00316241	-1.55946																													RPL4
212416_at	SCAMP1	3.0825e-08	-1.55678																						SCAMP1	SCAMP1	SCAMP1		SCAMP1
218191_s_at	LMBRD1	0.00336182	-1.55633	LMBRD1															LMBRD1						LMBRD1
236814_at	MDM4	0.0018743	-1.55584													MDM4			MDM4			MDM4					MDM4		MDM4
232770_at	TUSC3	0.00265364	-1.55346													TUSC3			TUSC3			TUSC3					TUSC3					TUSC3		232770_at
225223_at	SMAD5	0.00311259	-1.55329														SMAD5								SMAD5		SMAD5
218396_at	VPS13C	0.001448	-1.5524				VPS13C			VPS13C						VPS13C									VPS13C										VPS13C
201983_s_at	EGFR	0.00328807	-1.54878	EGFR	EGFR		EGFR			EGFR								201983_s_at	EGFR		201983_s_at						EGFR					EGFR			EGFR
216988_s_at	PTP4A2	0.00320554	-1.54332	PTP4A2																		PTP4A2	PTP4A2				PTP4A2	PTP4A2
227197_at	SGEF	0.00384062	-1.54205													SGEF			SGEF			SGEF			SGEF							SGEF
237706_at	STXBP4	0.00432411	-1.54119													STXBP4			STXBP4								STXBP4								STXBP4
215157_x_at	PABPC1	0.00225337	-1.53702													PABPC1											PABPC1
214591_at	KLHL4	0.00110518	-1.53536				KLHL4			KLHL4								214591_at	KLHL4		214591_at											KLHL4			KLHL4
223093_at	ANKH	6.39508e-05	-1.5344																						ANKH	ANKH						ANKH	ANKH
233888_s_at	SRGAP1	0.000492582	-1.53284																SRGAP1			SRGAP1			SRGAP1		SRGAP1					SRGAP1			SRGAP1
235489_at	RHOJ	0.00448778	-1.53228																								RHOJ
206375_s_at	HSPB3	0.00233638	-1.53135																			HSPB3
226479_at	KBTBD6	0.00293067	-1.52985																KBTBD6						KBTBD6	KBTBD6	KBTBD6					KBTBD6
228345_at	CHIC1	0.00357379	-1.5271																CHIC1			CHIC1					CHIC1					CHIC1	CHIC1		CHIC1
223412_at	KBTBD7	0.00360415	-1.52572	KBTBD7
201989_s_at	CREBL2	0.000835919	-1.52095				CREBL2	CREBL2	201989_s_at	CREBL2	CREBL2	201989_s_at													CREBL2		CREBL2								CREBL2
219206_x_at	TMBIM4	0.0048452	-1.51955	TMBIM4			TMBIM4			TMBIM4															TMBIM4							TMBIM4
242033_at	RNF180	0.00448945	-1.51943																						RNF180		RNF180
212071_s_at	SPTBN1	7.50063e-05	-1.51882													SPTBN1	SPTBN1		SPTBN1			SPTBN1			SPTBN1				SPTBN1			SPTBN1		212071_s_at
226041_at	NAPEPLD	0.000607132	-1.51439													NAPEPLD	NAPEPLD																		NAPEPLD
203335_at	PHYH	0.000697206	-1.51285																PHYH
227945_at	TBC1D1	1.20341e-05	-1.50995							TBC1D1						TBC1D1			TBC1D1																TBC1D1
212887_at	SEC23A	0.00312836	-1.50751													SEC23A			SEC23A						SEC23A	SEC23A	SEC23A
220391_at	ZBTB3	0.00229023	-1.50687				ZBTB3			ZBTB3												ZBTB3
235369_at	C14orf28	0.00302034	-1.50271																C14orf28			C14orf28			C14orf28				C14orf28			C14orf28
228024_at	VPS37A	0.000634555	-1.49687	VPS37A												VPS37A			VPS37A																VPS37A
219496_at	ANKRD57	0.00041501	-1.49671																ANKRD57						ANKRD57										ANKRD57
224943_at	BTBD7	0.00479978	-1.49459	BTBD7																		BTBD7					BTBD7
225053_at	CNOT7	0.0031045	-1.49273													CNOT7		225053_at			225053_at				CNOT7							CNOT7	CNOT7	225053_at	CNOT7
227875_at	KLHL13	0.000197758	-1.49221	KLHL13																					KLHL13
222605_at	RCOR3	0.00213487	-1.49184	RCOR3												RCOR3	RCOR3	222605_at	RCOR3	RCOR3	222605_at				RCOR3		RCOR3		RCOR3
223981_at	NIN	0.00410439	-1.49059	NIN						NIN									NIN						NIN	NIN						NIN
226120_at	TTC8	0.000355992	-1.49033				TTC8			TTC8						TTC8									TTC8				TTC8			TTC8
225465_at	MAGI1	0.000600082	-1.49029	MAGI1						MAGI1						MAGI1						MAGI1	MAGI1		MAGI1							MAGI1	MAGI1		MAGI1
223652_at	AS3MT	0.00472321	-1.489				AS3MT			AS3MT																									AS3MT
214042_s_at	RPL22	0.00351062	-1.48559	RPL22															RPL22
203288_at	KIAA0355	9.01155e-05	-1.48516																						KIAA0355	KIAA0355	KIAA0355					KIAA0355		203288_at
1554352_s_at	DENND4A	0.000554032	-1.48344				DENND4A			DENND4A									DENND4A													DENND4A
201738_at	EIF1B	0.00109073	-1.48298	EIF1B			EIF1B			EIF1B									EIF1B													EIF1B
235043_at	FAM122A	0.00410959	-1.48169				FAM122A			FAM122A									FAM122A			FAM122A					FAM122A					FAM122A			FAM122A
229127_at	JAM2	0.000492996	-1.48159																								JAM2
205771_s_at	AKAP7	0.00153501	-1.47728				AKAP7									AKAP7						AKAP7			AKAP7		AKAP7					AKAP7			AKAP7
225913_at	SGK269	0.000777711	-1.47673	SGK269			SGK269			SGK269						SGK269	SGK269		SGK269	SGK269					SGK269	SGK269						SGK269			SGK269
203934_at	KDR	0.00216833	-1.47664																KDR						KDR	KDR
226449_at	CEP120	0.000616986	-1.47346																CEP120		226449_at				CEP120		CEP120					CEP120
224641_at	FYTTD1	0.00242519	-1.47313	FYTTD1																		FYTTD1			FYTTD1		FYTTD1					FYTTD1			FYTTD1
231730_at	SEPSECS	0.00255483	-1.47281													SEPSECS						SEPSECS					SEPSECS					SEPSECS			SEPSECS
239289_x_at	MTMR15	0.000811032	-1.47255	MTMR15															MTMR15			MTMR15
202561_at	TNKS	0.00124603	-1.47099				TNKS									TNKS						TNKS			TNKS		TNKS						TNKS		TNKS
1559412_at	C21orf34	0.00384577	-1.46743	C21orf34															C21orf34								C21orf34								C21orf34
218007_s_at	RPS27L	0.0010821	-1.4627																								RPS27L					RPS27L			RPS27L
213803_at	KPNB1	0.00290777	-1.46098													KPNB1						KPNB1													KPNB1
223269_at	POLR3GL	0.000840849	-1.45983																			POLR3GL
239576_at	MTUS1	0.003943	-1.45889																MTUS1			MTUS1			MTUS1	MTUS1	MTUS1								MTUS1
235868_at	MGEA5	0.00220847	-1.45771				MGEA5			MGEA5						MGEA5						MGEA5			MGEA5		MGEA5								MGEA5
208942_s_at	SEC62	0.00386349	-1.45605																								SEC62	SEC62							SEC62
212334_at	GNS	0.000772046	-1.45158													GNS	GNS	212334_at			212334_at				GNS		GNS					GNS	GNS
200850_s_at	AHCYL1	0.000637647	-1.45059													AHCYL1													AHCYL1
219870_at	ATF7IP2	0.00231748	-1.44556																			ATF7IP2			ATF7IP2		ATF7IP2					ATF7IP2	ATF7IP2
234140_s_at	STIM2	0.000421539	-1.44529	STIM2												STIM2	STIM2	234140_s_at			234140_s_at	STIM2			STIM2							STIM2
218718_at	PDGFC	0.00142366	-1.43704	PDGFC			PDGFC			PDGFC
220107_s_at	FAM164C	0.00230289	-1.43692	FAM164C																							FAM164C	FAM164C
227954_at	ITPRIPL2	8.75873e-05	-1.42475													ITPRIPL2			ITPRIPL2
202124_s_at	TRAK2	0.00325896	-1.41988																			TRAK2	TRAK2	202124_s_at			TRAK2								TRAK2
208873_s_at	REEP5	0.00292746	-1.41608																						REEP5
220495_s_at	TXNDC15	0.0043954	-1.41505																						TXNDC15		TXNDC15					TXNDC15
1555948_s_at	FAM120A	0.00292407	-1.41448	FAM120A												FAM120A			FAM120A			FAM120A	FAM120A	1555948_s_at	FAM120A		FAM120A		FAM120A			FAM120A			FAM120A
202301_s_at	RSRC2	0.00381457	-1.41076																RSRC2						RSRC2
225383_at	ZNF275	0.00401754	-1.40919	ZNF275																															ZNF275
209286_at	CDC42EP3	0.00396599	-1.40906																CDC42EP3	CDC42EP3					CDC42EP3
220761_s_at	TAOK3	0.00024522	-1.40821						220761_s_at			220761_s_at				TAOK3			TAOK3						TAOK3				TAOK3			TAOK3			TAOK3	TAOK3	220761_s_at
209065_at	UQCRB	0.000290663	-1.40789				UQCRB	UQCRB		UQCRB	UQCRB					UQCRB											UQCRB
208899_x_at	ATP6V1D	0.00354276	-1.40788	ATP6V1D																					ATP6V1D							ATP6V1D
229956_at	NR2C1	0.00212252	-1.40273	NR2C1			NR2C1			NR2C1															NR2C1										NR2C1
201612_at	ALDH9A1	0.000613953	-1.40265	ALDH9A1												ALDH9A1
235598_at	SMAD2	5.13532e-05	-1.39466					SMAD2	235598_at		SMAD2	235598_at					SMAD2		SMAD2			SMAD2				SMAD2		SMAD2
222893_s_at	RPAP2	0.00319644	-1.39141																			RPAP2			RPAP2							RPAP2
1557073_s_at	TTBK2	0.00123628	-1.38737	TTBK2															TTBK2	TTBK2	1557073_s_at				TTBK2
228084_at	PLA2G12A	0.00451467	-1.38735	PLA2G12A																					PLA2G12A
212798_s_at	ANKMY2	0.000199066	-1.38465																						ANKMY2		ANKMY2
242812_at	TRIM26	0.00287231	-1.38332																																TRIM26
218510_x_at	FAM134B	0.000921581	-1.38198													FAM134B			FAM134B													FAM134B			FAM134B
212386_at	TCF4	0.00420608	-1.37944	TCF4	TCF4											TCF4	TCF4		TCF4	TCF4						TCF4	TCF4					TCF4			TCF4
227621_at	WTAP	0.00351033	-1.3751													WTAP			WTAP			WTAP					WTAP					WTAP	WTAP
211698_at	EID1	0.00360764	-1.37399													EID1						EID1			EID1		EID1
200835_s_at	MAP4	0.000861594	-1.37209				MAP4			MAP4															MAP4
201177_s_at	UBA2	0.00460143	-1.37148																UBA2
205710_at	LRP2	0.00368922	-1.36598													LRP2						LRP2										LRP2			LRP2
209102_s_at	HBP1	0.000427728	-1.36332	HBP1															HBP1			HBP1			HBP1							HBP1
201592_at	EIF3H	0.00210935	-1.35648																EIF3H								EIF3H					EIF3H
229022_at	ZFX	0.00296072	-1.35625	ZFX																		ZFX			ZFX
222103_at	ATF1	0.00311234	-1.35206																								ATF1								ATF1
212121_at	TCTN3	0.000859363	-1.34963	TCTN3																		TCTN3							TCTN3			TCTN3
209248_at	GHITM	0.00327086	-1.34568																			GHITM										GHITM	GHITM
202439_s_at	IDS	0.000597483	-1.33623	IDS	IDS											IDS			IDS						IDS	IDS									IDS
226843_s_at	PAPD5	0.0046133	-1.32752	PAPD5															PAPD5			PAPD5	PAPD5		PAPD5	PAPD5	PAPD5		PAPD5			PAPD5	PAPD5		PAPD5	PAPD5
210616_s_at	SEC31A	0.00242144	-1.32549	SEC31A															SEC31A						SEC31A										SEC31A
221532_s_at	WDR61	0.00182514	-1.32527																													WDR61
214043_at	PTPRD	0.000156268	-1.32483	PTPRD															PTPRD	PTPRD					PTPRD
218306_s_at	HERC1	0.00017103	-1.32166																								HERC1					HERC1
226496_at	ZCCHC7	0.00440976	-1.32164													ZCCHC7
224481_s_at	HECTD1	0.00391152	-1.31992													HECTD1		224481_s_at	HECTD1	HECTD1	224481_s_at				HECTD1
200694_s_at	DDX24	0.00171905	-1.31943																DDX24								DDX24
217945_at	BTBD1	0.00374618	-1.31594																BTBD1						BTBD1							BTBD1
226155_at	FAM160B1	0.00104941	-1.31517																FAM160B1						FAM160B1							FAM160B1	FAM160B1
213034_at	KIAA0999	0.000443792	-1.31424					KIAA0999			KIAA0999
211275_s_at	GYG1	0.00481334	-1.31068																GYG1
202838_at	FUCA1	0.000332626	-1.30929																								FUCA1
177_at	PLD1	0.004935	-1.30704													PLD1			PLD1																PLD1
209107_x_at	NCOA1	0.0012486	-1.30477	NCOA1			NCOA1	NCOA1		NCOA1	NCOA1					NCOA1	NCOA1					NCOA1	NCOA1				NCOA1								NCOA1
213233_s_at	KLHL9	0.00474992	-1.301																KLHL9						KLHL9										KLHL9
218472_s_at	PELO	0.0004249	-1.30011																						PELO							PELO
204017_at	KDELR3	0.00138977	-1.29746																			KDELR3							KDELR3
212117_at	RHOQ	0.00185395	-1.29288	RHOQ															RHOQ			RHOQ
211800_s_at	USP4	0.00232301	-1.28668																													USP4
229742_at	C15orf61	0.00233902	-1.28447																						C15orf61							C15orf61
201129_at	SFRS7	0.00275314	-1.27972																						SFRS7		SFRS7					SFRS7	SFRS7
212837_at	FAM175B	0.00157009	-1.27956																										FAM175B
235041_at	GOSR2	0.00327134	-1.27948				GOSR2			GOSR2								235041_at	GOSR2		235041_at				GOSR2				GOSR2						GOSR2
226841_at	MPEG1	0.0040166	-1.27852																																MPEG1
225460_at	SEC22C	0.00307646	-1.27833													SEC22C											SEC22C
226521_s_at	FAM175A	0.00356883	-1.27594																FAM175A			FAM175A			FAM175A				FAM175A			FAM175A
204167_at	BTD	0.00246969	-1.27294	BTD
209824_s_at	ARNTL	0.00344234	-1.27074	ARNTL									ARNTL						ARNTL		209824_s_at											ARNTL		209824_s_at
205003_at	DOCK4	0.00307359	-1.27014				DOCK4			DOCK4									DOCK4	DOCK4					DOCK4	DOCK4	DOCK4	DOCK4				DOCK4
211763_s_at	UBE2B	0.00485777	-1.2676	UBE2B																		UBE2B			UBE2B	UBE2B
222730_s_at	ZDHHC2	0.00143172	-1.26407																													ZDHHC2
218669_at	RAP2C	0.00369772	-1.2618																RAP2C		218669_at				RAP2C	RAP2C	RAP2C	RAP2C				RAP2C	RAP2C	218669_at
204135_at	FILIP1L	0.00105605	-1.26117																													FILIP1L
212486_s_at	FYN	0.000486646	-1.25753	FYN															FYN						FYN	FYN
213694_at	RSBN1	0.00148088	-1.2534	RSBN1	RSBN1	213694_at										RSBN1	RSBN1	213694_at			213694_at											RSBN1			RSBN1		213694_at
226151_x_at	CRYZL1	0.00271225	-1.25314																						CRYZL1
209741_x_at	SCAPER	0.00160638	-1.25089	SCAPER
224861_at	GNAQ	0.00296956	-1.25036																GNAQ			GNAQ										GNAQ
202553_s_at	SYF2	0.00413293	-1.24849													SYF2											SYF2								SYF2
224937_at	PTGFRN	0.000707977	-1.24329		PTGFRN	224937_at	PTGFRN	PTGFRN	224937_at	PTGFRN	PTGFRN	224937_at					PTGFRN					PTGFRN										PTGFRN
201956_s_at	GNPAT	0.00159231	-1.24309																													GNPAT
203247_s_at	ZNF24	0.000592826	-1.24234	ZNF24													ZNF24	203247_s_at	ZNF24		203247_s_at	ZNF24
218146_at	GLT8D1	0.00203942	-1.24119																								GLT8D1		GLT8D1
223134_at	BBX	0.0022602	-1.23531				BBX			BBX
219913_s_at	CRNKL1	0.00309694	-1.233	CRNKL1												CRNKL1			CRNKL1
221543_s_at	ERLIN2	0.000297686	-1.2302	ERLIN2												ERLIN2			ERLIN2						ERLIN2							ERLIN2
222204_s_at	RRN3	0.00466725	-1.2282																													RRN3			RRN3
226921_at	UBR1	0.00191186	-1.22291	UBR1			UBR1			UBR1						UBR1	UBR1								UBR1		UBR1
212294_at	GNG12	0.00339433	-1.22235				GNG12										GNG12	212294_at			212294_at				GNG12
218501_at	ARHGEF3	0.00327538	-1.21865																						ARHGEF3	ARHGEF3
208796_s_at	CCNG1	0.00217714	-1.21223	CCNG1			CCNG1			CCNG1						CCNG1	CCNG1	208796_s_at	CCNG1		208796_s_at	CCNG1
226015_at	ZNF12	0.00182853	-1.20911													ZNF12			ZNF12										ZNF12
224802_at	NDFIP2	0.00188922	-1.20704	NDFIP2	NDFIP2		NDFIP2			NDFIP2									NDFIP2								NDFIP2
224616_at	DYNC1LI2	0.00116333	-1.20249				DYNC1LI2			DYNC1LI2						DYNC1LI2											DYNC1LI2								DYNC1LI2
219147_s_at	C9orf95	0.000135129	-1.19965																								C9orf95
218250_s_at	CNOT7	0.00132244	-1.1965													CNOT7		218250_s_at			218250_s_at				CNOT7							CNOT7	CNOT7	218250_s_at	CNOT7
212658_at	LHFPL2	0.00265761	-1.18893																LHFPL2			LHFPL2	LHFPL2	212658_at	LHFPL2
209141_at	UBE2G1	0.000800033	-1.1827	UBE2G1	UBE2G1	209141_at		UBE2G1	209141_at		UBE2G1	209141_at							UBE2G1			UBE2G1	UBE2G1	209141_at
207121_s_at	MAPK6	0.00467726	-1.18205													MAPK6	MAPK6		MAPK6						MAPK6		MAPK6	MAPK6				MAPK6
236887_at	KIN	0.0041263	-1.17757																KIN			KIN			KIN							KIN			KIN
202114_at	SNX2	0.00283471	-1.16907																			SNX2			SNX2
222751_at	HERPUD2	0.000429527	-1.16903	HERPUD2	HERPUD2	222751_at
219451_at	MSRB2	0.00192262	-1.16898				MSRB2			MSRB2
212631_at	STX7	0.00203748	-1.16873													STX7											STX7		STX7
221480_at	HNRNPD	0.00147438	-1.16034	HNRNPD									HNRNPD						HNRNPD						HNRNPD	HNRNPD	HNRNPD					HNRNPD
232023_at	TMEM67	0.00236212	-1.15468													TMEM67						TMEM67			TMEM67		TMEM67		TMEM67
227020_at	YPEL2	0.0015025	-1.15432	YPEL2												YPEL2	YPEL2					YPEL2			YPEL2	YPEL2	YPEL2					YPEL2			YPEL2
213327_s_at	USP12	0.00153334	-1.15018																						USP12							USP12			USP12
212760_at	UBR2	0.00112879	-1.14826																UBR2								UBR2
225127_at	TMEM181	0.00446675	-1.14717	TMEM181																					TMEM181
217837_s_at	VPS24	0.00306309	-1.13941	VPS24																					VPS24		VPS24
242665_at	FMNL2	0.00250186	-1.13917																						FMNL2							FMNL2
223294_at	CXorf26	0.00101113	-1.1381																			CXorf26										CXorf26
238614_x_at	ZNF430	0.00452978	-1.13512																										ZNF430
226604_at	TMTC3	0.00419512	-1.13043				TMTC3			TMTC3									TMTC3						TMTC3				TMTC3			TMTC3			TMTC3
230721_at	C16orf52	0.00229079	-1.12874													C16orf52									C16orf52
201444_s_at	ATP6AP2	0.0034513	-1.12688													ATP6AP2			ATP6AP2
211952_at	IPO5	0.00166485	-1.12412				IPO5			IPO5									IPO5	IPO5		IPO5					IPO5					IPO5	IPO5		IPO5
204679_at	KCNK1	0.00261797	-1.12369													KCNK1																			KCNK1
226066_at	MITF	0.00140948	-1.12089																													MITF
227947_at	PHACTR2	0.00396052	-1.11194																										PHACTR2
213762_x_at	RBMX	0.0042389	-1.10937	RBMX															RBMX			RBMX					RBMX		RBMX			RBMX
221616_s_at	TAF9B	0.00233489	-1.10726	TAF9B															TAF9B						TAF9B		TAF9B								TAF9B
206067_s_at	WT1	0.000202344	-1.10147													WT1									WT1										WT1
224076_s_at	WHSC1L1	0.00052344	-1.09979				WHSC1L1			WHSC1L1												WHSC1L1	WHSC1L1				WHSC1L1					WHSC1L1			WHSC1L1		224076_s_at
222273_at	PAPOLG	9.97124e-05	-1.09966	PAPOLG															PAPOLG			PAPOLG			PAPOLG							PAPOLG			PAPOLG
226981_at	MLL	0.00467824	-1.09625													MLL	MLL		MLL								MLL		MLL	MLL		MLL
202136_at	ZMYND11	0.00265888	-1.09448																ZMYND11			ZMYND11			ZMYND11		ZMYND11					ZMYND11
211962_s_at	ZFP36L1	0.00192152	-1.08574	ZFP36L1			ZFP36L1			ZFP36L1						ZFP36L1	ZFP36L1		ZFP36L1						ZFP36L1							ZFP36L1	ZFP36L1
227407_at	TAPT1	0.00243882	-1.08108				TAPT1										TAPT1	227407_at	TAPT1	TAPT1	227407_at	TAPT1	TAPT1		TAPT1		TAPT1
202364_at	MXI1	0.00119012	-1.08099													MXI1		202364_at			202364_at											MXI1		202364_at
228416_at	ACVR2A	0.00402063	-1.07807													ACVR2A	ACVR2A		ACVR2A						ACVR2A	ACVR2A			ACVR2A
227960_s_at	FAHD1	0.0020686	-1.07607																FAHD1			FAHD1
226589_at	TMEM192	0.00336433	-1.06629													TMEM192			TMEM192								TMEM192
218249_at	ZDHHC6	0.00438009	-1.05991																						ZDHHC6
203343_at	UGDH	0.00418303	-1.0582													UGDH
223401_at	C17orf48	0.00159227	-1.05491													C17orf48									C17orf48		C17orf48					C17orf48
1555762_s_at	RBM15	0.00476126	-1.0536				RBM15			RBM15															RBM15							RBM15
203217_s_at	ST3GAL5	0.00301073	-1.05169	ST3GAL5															ST3GAL5	ST3GAL5					ST3GAL5
202334_s_at	UBE2B	0.00133266	-1.04578	UBE2B																		UBE2B			UBE2B	UBE2B
201395_at	RBM5	0.000999021	-1.04055																RBM5													RBM5
227873_at	TXNDC15	0.00168369	-1.03703																						TXNDC15		TXNDC15					TXNDC15
225968_at	PRICKLE2	0.0037075	-1.03581						225968_at			225968_at						225968_at			225968_at							PRICKLE2
201007_at	HADHB	0.000356662	-1.028	HADHB															HADHB
223418_x_at	ANKRD13C	0.00486554	-1.024				ANKRD13C	ANKRD13C		ANKRD13C	ANKRD13C					ANKRD13C			ANKRD13C						ANKRD13C										ANKRD13C	ANKRD13C
226652_at	USP3	0.00218273	-1.01695													USP3						USP3			USP3		USP3	USP3				USP3
218710_at	TTC27	0.00429614	-1.01666																						TTC27							TTC27
218603_at	HECA	0.0023594	-1.00747																HECA													HECA
218258_at	POLR1D	0.00369248	-1.00216																						POLR1D										POLR1D
228487_s_at	RREB1	0.00413334	1.00141	RREB1	RREB1											RREB1			RREB1			RREB1						RREB1
213373_s_at	CASP8	0.00440762	1.00786	CASP8						CASP8						CASP8											CASP8		CASP8						CASP8
214057_at	MCL1	0.00285295	1.01573													MCL1															214057_at	MCL1		214057_at	MCL1
216882_s_at	NEBL	0.00395645	1.01883													NEBL																NEBL			NEBL
205956_x_at	PSMC3IP	9.99961e-05	1.01963				PSMC3IP
228053_s_at	TOMM5	0.00394775	1.02995																								TOMM5
201499_s_at	USP7	0.00107353	1.04079													USP7						USP7					USP7
230380_at	THAP2	0.00303387	1.04458	THAP2												THAP2	THAP2								THAP2							THAP2
219193_at	WDR70	0.000710875	1.04689				WDR70			WDR70																						WDR70
202511_s_at	ATG5	0.0039949	1.05462													ATG5						ATG5										ATG5			ATG5
214364_at	MTERFD2	0.00380642	1.06142																									MTERFD2
201524_x_at	UBE2N	0.0012943	1.06431	UBE2N												UBE2N	UBE2N	201524_x_at			201524_x_at	UBE2N	UBE2N	201524_x_at	UBE2N										UBE2N
236721_at	ALKBH1	0.000559005	1.07048																						ALKBH1
235056_at	ETV6	0.000997128	1.0715				ETV6	ETV6	235056_at	ETV6	ETV6	235056_at																			235056_at
213452_at	ZNF184	0.00163727	1.07264																			ZNF184
218315_s_at	CDK5RAP1	0.00310979	1.07851																			CDK5RAP1										CDK5RAP1
203117_s_at	PAN2	0.00202108	1.07965	PAN2	PAN2	203117_s_at													PAN2								PAN2
229492_at	VANGL1	0.00426152	1.08378														VANGL1											VANGL1
203664_s_at	POLR2D	0.00184198	1.0852																POLR2D
219092_s_at	IPPK	0.000915111	1.08598																										IPPK	IPPK
224635_s_at	BIRC6	0.00466311	1.08674																						BIRC6		BIRC6
229594_at	SPTY2D1	0.0042654	1.09666	SPTY2D1	SPTY2D1											SPTY2D1	SPTY2D1	229594_at			229594_at				SPTY2D1
200815_s_at	PAFAH1B1	0.000145787	1.09688													PAFAH1B1			PAFAH1B1			PAFAH1B1		200815_s_at			PAFAH1B1					PAFAH1B1
225712_at	GEMIN5	0.00241217	1.11317																																GEMIN5
222840_at	ATG2B	0.0015325	1.12049																			ATG2B						ATG2B				ATG2B
205588_s_at	FGFR1OP	0.00155701	1.13941																FGFR1OP	FGFR1OP
223559_s_at	C9orf80	0.0014216	1.14131	C9orf80
225810_at	MTMR10	0.00107388	1.14241													MTMR10		225810_at	MTMR10		225810_at	MTMR10			MTMR10
227684_at	S1PR2	0.00128058	1.14694													S1PR2						S1PR2
207565_s_at	MR1	0.00300273	1.14749				MR1			MR1															MR1				MR1			MR1
235130_at	PANK2	0.000330314	1.15215													PANK2																PANK2
1556009_at	PEX13	0.00322458	1.15457																PEX13																PEX13
230981_at	CATSPER3	0.000453577	1.16648																													CATSPER3
201930_at	MCM6	1.17001e-05	1.17068	MCM6																					MCM6							MCM6
226732_at	RBM33	6.30605e-05	1.1746																RBM33	RBM33
218457_s_at	DNMT3A	0.0040831	1.1767	DNMT3A		218457_s_at													DNMT3A						DNMT3A
1559059_s_at	ZNF611	0.00203868	1.18152				ZNF611			ZNF611			ZNF611
202690_s_at	SNRPD1	0.00120275	1.18765	SNRPD1															SNRPD1
217791_s_at	ALDH18A1	0.000880485	1.19183	ALDH18A1																							ALDH18A1
228505_s_at	TMEM170A	0.000660586	1.19331													TMEM170A						TMEM170A			TMEM170A
205004_at	NKRF	0.00363321	1.20105			205004_at													NKRF								NKRF	NKRF
202886_s_at	PPP2R1B	0.00160028	1.20302	PPP2R1B			PPP2R1B			PPP2R1B															PPP2R1B							PPP2R1B
222134_at	DDO	0.00437081	1.20384													DDO
214960_at	API5	0.00184735	1.20441																								API5
213007_at	FANCI	0.00440606	1.2169				FANCI			FANCI															FANCI		FANCI					FANCI
1570042_a_at	ADAM9	0.00103566	1.2175	ADAM9									ADAM9	ADAM9		ADAM9			ADAM9						ADAM9		ADAM9					ADAM9
200008_s_at	GDI2	0.00109411	1.22728																						GDI2
220050_at	C9orf9	0.00378345	1.23022																																C9orf9
224160_s_at	ACAD9	0.00159622	1.25609																ACAD9
45633_at	GINS3	0.000189054	1.26075	GINS3	GINS3														GINS3			GINS3					GINS3								GINS3
223560_s_at	C2orf56	0.00267336	1.26201				C2orf56			C2orf56						C2orf56						C2orf56					C2orf56					C2orf56
230261_at	ST8SIA4	0.00465349	1.26268				ST8SIA4			ST8SIA4						ST8SIA4									ST8SIA4			ST8SIA4				ST8SIA4			ST8SIA4	ST8SIA4
204490_s_at	CD44	0.00129882	1.26475				CD44			CD44												CD44							CD44
208184_s_at	TRAPPC10	0.00172441	1.2749				TRAPPC10			TRAPPC10																	TRAPPC10
201898_s_at	UBE2A	0.00225698	1.28186	UBE2A																					UBE2A							UBE2A		201898_s_at
234672_s_at	TMEM48	0.000184016	1.28389													TMEM48											TMEM48
224791_at	DDEF1	0.00232143	1.28652																							DDEF1
224836_at	TP53INP2	0.00470326	1.2885			224836_at
208631_s_at	HADHA	0.00104203	1.28905	HADHA			HADHA			HADHA
228433_at	NFYA	0.00261137	1.29424																			NFYA			NFYA	NFYA					228433_at
1557258_a_at	BCL10	0.00171628	1.29451							BCL10						BCL10											BCL10					BCL10
221696_s_at	STYK1	0.00191515	1.30321													STYK1						STYK1			STYK1							STYK1
216525_x_at	PMS2L3	0.00340432	1.30716																			PMS2L3		216525_x_at
238578_at	TMEM182	0.000786365	1.30936	TMEM182												TMEM182						TMEM182													TMEM182
223430_at	SNF1LK2	0.00461816	1.31478																							SNF1LK2
233899_x_at	ZBTB10	0.0019819	1.3188																						ZBTB10		ZBTB10					ZBTB10			ZBTB10
201704_at	ENTPD6	0.000951315	1.32212																								ENTPD6
217928_s_at	SAPS3	0.0049594	1.32329				SAPS3			SAPS3									SAPS3						SAPS3	SAPS3	SAPS3
202089_s_at	SLC39A6	0.00281781	1.32463										SLC39A6																			SLC39A6
208842_s_at	GORASP2	0.00125536	1.32632				GORASP2			GORASP2
225195_at	DPH3	0.00367815	1.32805													DPH3			DPH3			DPH3							DPH3			DPH3
219981_x_at	ZNF587	0.00341058	1.3303				ZNF587			ZNF587																						ZNF587
225088_at	C16orf63	0.00165873	1.33364																C16orf63
204347_at	AK3L1 /// AK3L2	0.00032103	1.33883																		204347_at
224484_s_at	BRMS1L	0.00418668	1.34026													BRMS1L			BRMS1L		224484_s_at				BRMS1L
242062_at	SAMD8	0.00304004	1.34175							SAMD8									SAMD8								SAMD8	SAMD8	SAMD8
202251_at	PRPF3	0.00118488	1.34714																										PRPF3						PRPF3
40612_at	DOPEY1	0.00462093	1.3559	DOPEY1			DOPEY1			DOPEY1						DOPEY1									DOPEY1		DOPEY1					DOPEY1
222889_at	DCLRE1B	0.00411428	1.35714																						DCLRE1B
235498_at	LRRIQ3	0.00284379	1.35816	LRRIQ3			LRRIQ3			LRRIQ3						LRRIQ3						LRRIQ3
228468_at	MASTL	0.00271976	1.35898	MASTL			MASTL			MASTL																			MASTL			MASTL
209578_s_at	POFUT2	0.00364077	1.36266																			POFUT2										POFUT2
211941_s_at	PEBP1	0.00261435	1.36792																PEBP1			PEBP1
209744_x_at	ITCH	9.68902e-05	1.36827	ITCH		209744_x_at										ITCH	ITCH								ITCH							ITCH			ITCH
217094_s_at	ITCH	0.00172305	1.36847	ITCH		217094_s_at										ITCH	ITCH								ITCH							ITCH			ITCH
220112_at	ANKRD55	0.00432421	1.36912																										ANKRD55
219551_at	EAF2	0.000817739	1.37082													EAF2
213811_x_at	TCF3	0.00409428	1.37393																										TCF3
218873_at	GON4L	0.00129391	1.37461																GON4L								GON4L
212877_at	KLC1	0.000319162	1.37809													KLC1									KLC1
219280_at	BRWD1	0.00359674	1.37809	BRWD1	BRWD1		BRWD1			BRWD1									BRWD1	BRWD1		BRWD1			BRWD1	BRWD1
225644_at	CCDC117	0.00387427	1.3799				CCDC117			CCDC117															CCDC117	CCDC117
214473_x_at	PMS2L3	0.0029704	1.38375																			PMS2L3		214473_x_at
214895_s_at	ADAM10	0.00176265	1.38995																						ADAM10		ADAM10					ADAM10
217877_s_at	GPBP1L1	0.000235031	1.39011																						GPBP1L1							GPBP1L1
227376_at	GLI3	0.00215108	1.39084	GLI3	GLI3	227376_at	GLI3			GLI3									GLI3						GLI3	GLI3						GLI3
212378_at	GART	0.00140986	1.39879	GART																					GART
218888_s_at	NETO2	0.00151579	1.39939													NETO2			NETO2										NETO2	NETO2
229058_at	ANKRD16	0.000179146	1.40044				ANKRD16			ANKRD16																	ANKRD16
212763_at	CAMSAP1L1	0.00193887	1.40196				CAMSAP1L1		212763_at	CAMSAP1L1		212763_at							CAMSAP1L1		212763_at	CAMSAP1L1		212763_at	CAMSAP1L1							CAMSAP1L1		212763_at
1558292_s_at	PIGW	0.000716571	1.40361																PIGW	PIGW
238207_at	LOC440957	0.0014082	1.40466																								LOC440957
203858_s_at	COX10	0.00241933	1.40677																								COX10					COX10
214435_x_at	RALA	0.00344059	1.40791													RALA						RALA							RALA			RALA
AFFX-HUMISGF3A/M97935_MB_at	STAT1	0.00347803	1.41353																			STAT1
210935_s_at	WDR1	0.000365952	1.41396													WDR1			WDR1													WDR1	WDR1
201684_s_at	TOX4	0.00106888	1.41788				TOX4			TOX4						TOX4											TOX4					TOX4			TOX4
225672_at	GOLGA2	0.00095585	1.42066																										GOLGA2
238828_at	KIAA1919	0.00204652	1.42287	KIAA1919															KIAA1919													KIAA1919
202397_at	NUTF2	0.00240681	1.42357																					202397_at
201880_at	ARIH1	0.00305598	1.42545	ARIH1																					ARIH1		ARIH1
205762_s_at	DUS4L	0.00242882	1.43481																						DUS4L										DUS4L
235440_at	SPTY2D1	0.000564488	1.43905	SPTY2D1	SPTY2D1											SPTY2D1	SPTY2D1	235440_at			235440_at				SPTY2D1
217866_at	FLJ12529	0.00379339	1.43985																	FLJ12529
223099_s_at	LONP2	0.0010202	1.4618																LONP2			LONP2
1554469_at	ZBTB44	0.00366241	1.46719		ZBTB44	1554469_at		ZBTB44			ZBTB44					ZBTB44								1554469_at	ZBTB44										ZBTB44
207391_s_at	PIP5K1A	0.00246628	1.46977																PIP5K1A								PIP5K1A					PIP5K1A			PIP5K1A
242727_at	ARL5B	0.000213657	1.47528	ARL5B															ARL5B
230169_at	THAP6	0.00267263	1.47555	THAP6										THAP6		THAP6						THAP6			THAP6				THAP6			THAP6			THAP6
203366_at	POLG	0.000616128	1.48322																													POLG
205698_s_at	MAP2K6	0.0029533	1.48877				MAP2K6			MAP2K6						MAP2K6																MAP2K6			MAP2K6
229657_at	THRB	0.000530444	1.4915														THRB		THRB	THRB
220596_at	GPATCH4	0.000607563	1.49309																			GPATCH4					GPATCH4
203046_s_at	TIMELESS	0.00174222	1.49877																						TIMELESS		TIMELESS		TIMELESS			TIMELESS
227068_at	PGK1	0.00157677	1.50052																PGK1										PGK1						PGK1
226647_at	TMEM25	0.0020278	1.50461				TMEM25			TMEM25						TMEM25	TMEM25	226647_at			226647_at				TMEM25									226647_at
215947_s_at	FAM136A	0.000444227	1.51041				FAM136A		215947_s_at	FAM136A		215947_s_at										FAM136A
213906_at	MYBL1	0.00314704	1.51343													MYBL1			MYBL1	MYBL1
223296_at	SLC25A33	0.000855815	1.52026																													SLC25A33
219741_x_at	ZNF552	0.00233002	1.526																			ZNF552													ZNF552
225890_at	C20orf72	0.00175614	1.52687				C20orf72			C20orf72																	C20orf72					C20orf72
224444_s_at	C1orf97	0.00168376	1.52847				C1orf97			C1orf97						C1orf97						C1orf97
201120_s_at	PGRMC1	0.00107693	1.53233	PGRMC1															PGRMC1	PGRMC1
223078_s_at	TMOD3	0.00325806	1.53267	TMOD3						TMOD3									TMOD3										TMOD3			TMOD3
230575_at	MSRB2	0.00251382	1.5364				MSRB2			MSRB2
214056_at	MCL1	0.000613989	1.53925													MCL1															214056_at	MCL1		214056_at	MCL1
225076_s_at	ZNFX1	0.00114317	1.55191																ZNFX1			ZNFX1
201496_x_at	MYH11	0.00219398	1.55255																MYH11								MYH11								MYH11
231146_at	FAM24B	0.00224418	1.5527																FAM24B
225739_at	RAB11FIP4	0.00069689	1.55754	RAB11FIP4	RAB11FIP4
220986_s_at	TIGD6	0.0018664	1.57457													TIGD6											TIGD6
224858_at	ZDHHC5	0.000765031	1.5774																																ZDHHC5
217919_s_at	MRPL42	0.00373281	1.57764																			MRPL42			MRPL42
210253_at	HTATIP2	0.00270521	1.58038																HTATIP2								HTATIP2
232070_at	ZNF131	0.00217972	1.58313				ZNF131						ZNF131									ZNF131			ZNF131		ZNF131
213031_s_at	WDR73	0.00421853	1.58413	WDR73
1564651_at	LOC221710	0.00126156	1.58455	LOC221710			LOC221710			LOC221710									LOC221710			LOC221710			LOC221710							LOC221710
214276_at	KLF12	0.00481638	1.58744		KLF12	214276_at														KLF12	214276_at		KLF12	214276_at		KLF12	KLF12	KLF12	KLF12			KLF12		214276_at
235244_at	CCDC58	0.00155486	1.58958																CCDC58																CCDC58
225468_at	PATL1	0.00425394	1.59233	PATL1	PATL1	225468_at	PATL1			PATL1						PATL1									PATL1										PATL1
227328_at	CAMTA1	0.00468396	1.59554	CAMTA1												CAMTA1		227328_at			227328_at	CAMTA1									227328_at	CAMTA1		227328_at
1569714_at	ZFYVE20	0.00191994	1.60036	ZFYVE20																					ZFYVE20	ZFYVE20									ZFYVE20
201568_at	UQCRQ	0.00174973	1.60038				UQCRQ			UQCRQ
226957_x_at	RALBP1	0.0012087	1.60046																RALBP1						RALBP1		RALBP1					RALBP1
1553301_a_at	TMEM182	0.0025468	1.6078	TMEM182												TMEM182						TMEM182													TMEM182
216125_s_at	RANBP9	0.00454422	1.61625				RANBP9			RANBP9									RANBP9						RANBP9	RANBP9
218177_at	CHMP1B	0.000229959	1.61786																						CHMP1B				CHMP1B
230622_at	MLLT4	0.00170955	1.62036													MLLT4			MLLT4			MLLT4					MLLT4								MLLT4
1554470_s_at	ZBTB44	0.00324759	1.62318		ZBTB44	1554470_s_at		ZBTB44			ZBTB44					ZBTB44								1554470_s_at	ZBTB44										ZBTB44
217216_x_at	MLH3	0.000379264	1.62333	MLH3			MLH3			MLH3
226212_s_at	INSR	0.00378919	1.62376				INSR			INSR							INSR	226212_s_at			226212_s_at		INSR												INSR
219386_s_at	SLAMF8	0.00359811	1.62604	SLAMF8
1555902_at	ARMCX5	0.00457908	1.62664	ARMCX5
238014_at	TMEM194B	0.00361996	1.62974													TMEM194B			TMEM194B			TMEM194B
225560_at	POMT2	0.00450968	1.64044													POMT2													POMT2
220703_at	C10orf110	0.00186858	1.64049				C10orf110			C10orf110																									C10orf110
1553099_at	TIGD1	0.00463331	1.64135																						TIGD1		TIGD1
222640_at	DNMT3A	0.00320299	1.64541	DNMT3A		222640_at													DNMT3A						DNMT3A
222521_x_at	NDUFC2	0.00171966	1.65536				NDUFC2			NDUFC2																									NDUFC2
227297_at	ITGA9	0.00219347	1.66079	ITGA9	ITGA9																				ITGA9										ITGA9
224577_at	ERGIC1	0.00338662	1.66627	ERGIC1			ERGIC1			ERGIC1						ERGIC1			ERGIC1			ERGIC1							ERGIC1			ERGIC1
215623_x_at	SMC4	0.00392514	1.67546																SMC4			SMC4			SMC4				SMC4						SMC4
217367_s_at	ZHX3	0.000559578	1.67638																				ZHX3	217367_s_at							217367_s_at
234583_at	CHL1	0.000727227	1.67778	CHL1
209955_s_at	FAP	0.0031226	1.67993																FAP
205016_at	TGFA	0.00186065	1.68027	TGFA			TGFA															TGFA	TGFA		TGFA				TGFA
227678_at	XRCC6BP1	0.00177336	1.68184													XRCC6BP1						XRCC6BP1
214649_s_at	MTMR2	0.00185077	1.687													MTMR2			MTMR2			MTMR2
222989_s_at	UBQLN1	0.000152343	1.68857				UBQLN1			UBQLN1															UBQLN1							UBQLN1		222989_s_at
234464_s_at	EME1	0.000849614	1.69063																EME1								EME1
203731_s_at	ZKSCAN5	0.00480393	1.69127													ZKSCAN5
211753_s_at	RLN1	0.00207129	1.69913																						RLN1
215511_at	TCF20	0.00268254	1.70332															215511_at	TCF20		215511_at	TCF20			TCF20				TCF20			TCF20
1568678_s_at	FGFR1OP	0.00379184	1.70337																FGFR1OP	FGFR1OP
211048_s_at	PDIA4	0.000874841	1.70347				PDIA4			PDIA4
209797_at	CNPY2	0.00347245	1.70412													CNPY2						CNPY2
227272_at	C15orf52	0.000936267	1.70439	C15orf52																		C15orf52
226123_at	CHD7	0.00053008	1.70454	CHD7															CHD7			CHD7			CHD7		CHD7
222036_s_at	MCM4	0.000158651	1.70593													MCM4													MCM4
203241_at	UVRAG	5.65484e-05	1.71424	UVRAG															UVRAG			UVRAG			UVRAG				UVRAG			UVRAG
1554415_at	TAF5L	0.000268838	1.7182				TAF5L			TAF5L									TAF5L						TAF5L
202348_s_at	TOR1A	0.000393622	1.71978	TOR1A												TOR1A																TOR1A
204675_at	SRD5A1	0.00391979	1.72225	SRD5A1			SRD5A1			SRD5A1
223999_at	PPIL2	0.000862789	1.72262																			PPIL2							PPIL2				PPIL2		PPIL2
220668_s_at	DNMT3B	0.00468934	1.72275	DNMT3B			DNMT3B			DNMT3B						DNMT3B						DNMT3B			DNMT3B	DNMT3B	DNMT3B	DNMT3B
242807_at	FSD1L	0.00295533	1.72365																FSD1L	FSD1L					FSD1L
224164_at	TPM3	0.0025329	1.73064				TPM3			TPM3															TPM3							TPM3		224164_at			224164_at
204589_at	NUAK1	0.000901131	1.73384																NUAK1										NUAK1	NUAK1		NUAK1
205096_at	POM121	0.00386174	1.73702														POM121	205096_at			205096_at						POM121
207691_x_at	ENTPD1	0.00251661	1.73805																							ENTPD1
1558460_at	ABCC5	0.00245069	1.74332	ABCC5			ABCC5			ABCC5						ABCC5	ABCC5		ABCC5			ABCC5							ABCC5			ABCC5	ABCC5		ABCC5
226586_at	ANKS6	0.000720881	1.74386																			ANKS6					ANKS6
205750_at	BPHL	0.00126627	1.75051																			BPHL					BPHL								BPHL
226862_at	MBD1	0.00326167	1.75142													MBD1																			MBD1
204620_s_at	VCAN	0.00440744	1.7529													VCAN			VCAN						VCAN
201942_s_at	CPD	0.000325224	1.75638													CPD	CPD	201942_s_at	CPD		201942_s_at	CPD						CPD	CPD			CPD	CPD
1553989_a_at	ATP6V1C2	0.0025578	1.75704													ATP6V1C2			ATP6V1C2	ATP6V1C2		ATP6V1C2
1552930_at	MMEL1	0.00223681	1.75965	MMEL1
203988_s_at	FUT8	9.83272e-05	1.75985													FUT8											FUT8								FUT8
224194_at	FCRL2	0.000918726	1.75986													FCRL2											FCRL2								FCRL2
209190_s_at	DIAPH1	0.000168341	1.7625																													DIAPH1
1569126_at	CCNC	0.00161359	1.76801													CCNC									CCNC				CCNC			CCNC
1554016_a_at	C16orf57	0.00398666	1.77021													C16orf57						C16orf57
219648_at	MREG	0.00173409	1.77097																						MREG		MREG								MREG
230273_at	C6orf165	0.00406418	1.77717																																C6orf165
226245_at	KCTD1	9.61619e-05	1.77748				KCTD1			KCTD1																									KCTD1
212757_s_at	CAMK2G	0.00021696	1.78315				CAMK2G			CAMK2G									CAMK2G										CAMK2G			CAMK2G
1568634_a_at	LRRC66	0.00224658	1.78729																LRRC66													LRRC66
223960_s_at	C16orf5	0.0041669	1.78745													C16orf5	C16orf5	223960_s_at			223960_s_at	C16orf5
202032_s_at	MAN2A2	0.000461979	1.78979													MAN2A2	MAN2A2
219054_at	C5orf23	0.0038435	1.79358													C5orf23			C5orf23										C5orf23
213518_at	PRKCI	0.00313792	1.79604																PRKCI						PRKCI		PRKCI
231202_at	ALDH1L2	0.00266341	1.80616													ALDH1L2			ALDH1L2						ALDH1L2
219930_at	KLF8	0.00311709	1.8075																			KLF8			KLF8		KLF8
229351_at	USP49	0.000557372	1.81032																USP49								USP49
232563_at	ZNF684	0.000463291	1.81126																ZNF684
233841_s_at	SUDS3	0.00127078	1.81159			233841_s_at																			SUDS3		SUDS3		SUDS3
207169_x_at	DDR1	0.00448795	1.81968													DDR1
238145_at	ZNF496	0.000451224	1.82164	ZNF496			ZNF496																				ZNF496		ZNF496			ZNF496
207598_x_at	XRCC2	0.00303008	1.82194																						XRCC2
223638_at	NBPF3	0.00226592	1.82298																NBPF3
1555520_at	PTCH1	0.0021841	1.82511	PTCH1												PTCH1	PTCH1		PTCH1	PTCH1		PTCH1			PTCH1	PTCH1
201822_at	TIMM17A	9.1437e-05	1.82647													TIMM17A						TIMM17A	TIMM17A												TIMM17A
239013_at	SEC22C	0.00410944	1.83008													SEC22C											SEC22C
210797_s_at	OASL	0.00154535	1.834																								OASL
218498_s_at	ERO1L	0.00179395	1.8359													ERO1L
212809_at	NFATC2IP	0.00264972	1.83682																													NFATC2IP			NFATC2IP
225532_at	CABLES1	0.000188109	1.83869														CABLES1															CABLES1
219544_at	C13orf34	0.000718441	1.84054																			C13orf34
225947_at	MYO19	0.000388748	1.84544	MYO19																					MYO19		MYO19
38290_at	RGS14	0.00378496	1.84904	RGS14																		RGS14					RGS14		RGS14						RGS14
1554110_at	CDCP1	0.00381212	1.84913				CDCP1			CDCP1						CDCP1											CDCP1
204484_at	PIK3C2B	0.00416359	1.85301	PIK3C2B
221806_s_at	SETD5	4.24511e-05	1.8554													SETD5			SETD5								SETD5					SETD5
223556_at	HELLS	0.00219325	1.86226	HELLS	HELLS	223556_at	HELLS			HELLS												HELLS					HELLS					HELLS
223159_s_at	NEK6	1.74739e-06	1.86416				NEK6			NEK6						NEK6	NEK6	223159_s_at	NEK6	NEK6	223159_s_at	NEK6	NEK6				NEK6
233852_at	POLH	0.000881998	1.86458																POLH										POLH
224824_at	FAM36A	3.03147e-05	1.86588																FAM36A			FAM36A
1553810_a_at	KIAA1524	0.00294919	1.86631																KIAA1524						KIAA1524				KIAA1524
228369_at	CNPY3	0.00066293	1.86723	CNPY3
219867_at	CHODL	0.0046131	1.86879				CHODL			CHODL									CHODL
235508_at	PML	0.00318448	1.87034													PML			PML								PML		PML			PML
222591_at	STYXL1	0.00457147	1.87073																																STYXL1
205215_at	RNF2	0.00160025	1.87159	RNF2															RNF2						RNF2	RNF2	RNF2		RNF2
231895_at	SASS6	0.0023045	1.87169	SASS6															SASS6													SASS6			SASS6
202392_s_at	PISD	0.000487241	1.88329																						PISD	PISD
219774_at	CCDC93	0.00269546	1.8858																CCDC93			CCDC93	CCDC93	219774_at	CCDC93
36499_at	CELSR2	0.00337855	1.89126																CELSR2						CELSR2						36499_at
238324_at	GATAD2A	0.000679314	1.89167														GATAD2A											GATAD2A
231932_at	TRAF3IP3	0.000305272	1.89312													TRAF3IP3											TRAF3IP3					TRAF3IP3			TRAF3IP3
220661_s_at	ZNF692	0.00120539	1.89911	ZNF692																					ZNF692							ZNF692
212976_at	LRRC8B	0.0026058	1.90244	LRRC8B															LRRC8B																LRRC8B
202669_s_at	EFNB2	0.000603873	1.90502																						EFNB2	EFNB2									EFNB2
203340_s_at	SLC25A12	0.00246545	1.90686																SLC25A12
218211_s_at	MLPH	0.00254855	1.90869																			MLPH
208485_x_at	CFLAR	0.00326679	1.90991																			CFLAR							CFLAR			CFLAR
205661_s_at	FLAD1	0.00216864	1.91029	FLAD1												FLAD1
201011_at	RPN1	0.000729955	1.9138													RPN1	RPN1
215903_s_at	MAST2	0.000415867	1.92012																								MAST2					MAST2
1568605_at	JRK	0.000354381	1.923																JRK								JRK		JRK
210776_x_at	TCF3	5.29763e-05	1.92365																										TCF3
213696_s_at	MED8	0.00270412	1.9271																						MED8		MED8	MED8
200862_at	DHCR24	0.00333458	1.93491													DHCR24						DHCR24	DHCR24	200862_at
217608_at	SFRS12IP1	0.00305304	1.93853																SFRS12IP1														SFRS12IP1
202546_at	VAMP8	0.00261474	1.9397	VAMP8
214778_at	MEGF8	0.00433619	1.94139																			MEGF8					MEGF8
208107_s_at	LOC81691	0.000413289	1.94856																													LOC81691
228286_at	GEN1	0.0041936	1.95012	GEN1																															GEN1
201965_s_at	SETX	0.0044351	1.95575							SETX															SETX										SETX
220590_at	ITFG2	0.00330992	1.95631	ITFG2												ITFG2											ITFG2
202267_at	LAMC2	0.00251341	1.95974													LAMC2			LAMC2												202267_at	LAMC2			LAMC2
202880_s_at	CYTH1	0.00153956	1.96104																						CYTH1							CYTH1
204510_at	CDC7	0.00136633	1.96372																						CDC7
231547_at	ZBTB37	0.0042413	1.97291													ZBTB37											ZBTB37					ZBTB37
215227_x_at	ACP1	0.000840159	1.97751				ACP1			ACP1									ACP1			ACP1
230196_x_at	ARHGAP23	0.00496859	1.97929													ARHGAP23			ARHGAP23
216540_at	TRA@	0.00371908	1.98344																TRA@
223192_at	SLC25A28	0.00464595	1.98774				SLC25A28			SLC25A28
203997_at	PTPN3	0.00375704	1.98823	PTPN3													PTPN3	203997_at			203997_at
216257_at	SERPINB13	0.00451213	1.99208													SERPINB13			SERPINB13						SERPINB13							SERPINB13
201543_s_at	SAR1A	0.00124667	1.99323				SAR1A		201543_s_at	SAR1A		201543_s_at				SAR1A	SAR1A		SAR1A
201269_s_at	NUDCD3	0.000718417	1.99383	NUDCD3																												NUDCD3
1555598_a_at	DUSP19	0.00165911	1.99462	DUSP19																					DUSP19
231200_at	LSM14B	0.00110765	1.99472				LSM14B	LSM14B		LSM14B	LSM14B																					LSM14B
213599_at	OIP5	0.00295145	1.99714																																OIP5
229065_at	SLC35F3	0.00143798	1.99732													SLC35F3	SLC35F3	229065_at			229065_at
228139_at	RIPK3	0.00442152	1.9994	RIPK3			RIPK3			RIPK3																						RIPK3
206992_s_at	ATP5S	0.000584726	2.00421																						ATP5S
212031_at	RBM25	0.00119588	2.01175																													RBM25			RBM25
225867_at	VASN	0.00398877	2.01549																			VASN	VASN	225867_at
216232_s_at	GCN1L1	0.00309203	2.01551																						GCN1L1
1558290_a_at	PVT1	0.00436841	2.02058													PVT1													PVT1						PVT1
209418_s_at	THOC5	0.00397815	2.02335																								THOC5
203744_at	HMGB3	0.00188509	2.02832	HMGB3												HMGB3	HMGB3	203744_at			203744_at	HMGB3			HMGB3	HMGB3						HMGB3			HMGB3
225277_at	SLC39A13	0.00365243	2.03095													SLC39A13	SLC39A13	225277_at			225277_at								SLC39A13						SLC39A13
236044_at	PPAPDC1A	0.00490558	2.03229				PPAPDC1A			PPAPDC1A						PPAPDC1A																PPAPDC1A
212800_at	STX6	0.00113721	2.03259	STX6															STX6
221876_at	ZNF783	0.000691165	2.03386													ZNF783																			ZNF783
218543_s_at	PARP12	0.00497466	2.03627													PARP12
204770_at	TAP2	0.00349546	2.03775													TAP2									TAP2							TAP2
218808_at	DALRD3	0.000506695	2.03967																			DALRD3
222896_at	TMEM38A	0.000491235	2.04251																													TMEM38A
208989_s_at	FBXL11	0.00377729	2.0439			208989_s_at			208989_s_at			208989_s_at																FBXL11						208989_s_at
203955_at	KIAA0649	0.00210316	2.04421																													KIAA0649
219211_at	USP18	0.00412696	2.0462																						USP18		USP18
220066_at	NOD2	0.00197993	2.04785	NOD2												NOD2													NOD2			NOD2
1552295_a_at	SLC39A13	0.00137359	2.04828													SLC39A13	SLC39A13	1552295_a_at			1552295_a_at								SLC39A13						SLC39A13
226562_at	ZSCAN29	0.00400594	2.05673	ZSCAN29	ZSCAN29		ZSCAN29			ZSCAN29									ZSCAN29						ZSCAN29				ZSCAN29			ZSCAN29			ZSCAN29
216222_s_at	MYO10	0.00375797	2.0664																MYO10						MYO10								MYO10
221677_s_at	DONSON	0.00337189	2.06976																			DONSON					DONSON		DONSON
214005_at	GGCX	0.00144798	2.07198																GGCX
201883_s_at	B4GALT1	0.00461263	2.07377													B4GALT1																			B4GALT1
226059_at	TOMM40L	0.000840208	2.07435	TOMM40L												TOMM40L											TOMM40L
204377_s_at	VPRBP	0.00370101	2.07958	VPRBP															VPRBP			VPRBP			VPRBP				VPRBP
1554625_at	BCL6B	0.00151071	2.09094	BCL6B															BCL6B								BCL6B
212567_s_at	MAP4	0.00276535	2.0912				MAP4			MAP4															MAP4
222781_s_at	C9orf40	0.00112303	2.09637																			C9orf40										C9orf40			C9orf40
200827_at	PLOD1	0.00461457	2.10017	PLOD1
219735_s_at	TFCP2L1	0.00161076	2.10042																														TFCP2L1
214998_at	AAK1	0.0008638	2.10193										AAK1										AAK1			AAK1		AAK1
64474_g_at	DGCR8	0.00214634	2.10264																			DGCR8		64474_g_at										64474_g_at
202837_at	TRAFD1	0.00228896	2.10926				TRAFD1			TRAFD1						TRAFD1			TRAFD1			TRAFD1
227833_s_at	MBD6	0.00336714	2.11138																										MBD6	MBD6
233268_s_at	CHURC1	3.47278e-05	2.11306																						CHURC1		CHURC1								CHURC1
229256_at	PGM2L1	0.000328444	2.11673			229256_at											PGM2L1	229256_at			229256_at
204930_s_at	BNIP1	0.00295309	2.11762	BNIP1
219493_at	SHCBP1	0.00110411	2.11778																						SHCBP1							SHCBP1			SHCBP1
1554290_at	HERC3	0.000893068	2.12181	HERC3			HERC3			HERC3						HERC3						HERC3	HERC3		HERC3
1553329_at	C7orf45	0.00233299	2.12227																						C7orf45
223908_at	HDAC8	0.00065136	2.12292	HDAC8															HDAC8			HDAC8			HDAC8		HDAC8	HDAC8
203817_at	GUCY1B3	0.000890666	2.12368																GUCY1B3						GUCY1B3		GUCY1B3					GUCY1B3			GUCY1B3
222615_s_at	PRKRIP1	0.00357405	2.12598	PRKRIP1												PRKRIP1											PRKRIP1		PRKRIP1			PRKRIP1
230448_at	SLC38A10	0.00319585	2.12619													SLC38A10
208653_s_at	CD164	0.000157146	2.12642																						CD164				CD164
205601_s_at	HOXB5	0.00105127	2.12655	HOXB5		205601_s_at													HOXB5	HOXB5	205601_s_at
224279_s_at	CABYR	0.00220101	2.13064				CABYR			CABYR																	CABYR								CABYR
210005_at	GART	0.000100559	2.13218	GART																					GART
212581_x_at	GAPDH	0.00486162	2.13415				GAPDH			GAPDH
202361_at	SEC24C	0.00178661	2.14255			202361_at	SEC24C			SEC24C						SEC24C									SEC24C							SEC24C
203579_s_at	SLC7A6	0.00281155	2.14369																SLC7A6				SLC7A6	203579_s_at
239816_at	POLD3	0.00025599	2.14648	POLD3
204492_at	ARHGAP11A	0.00454407	2.14711																																ARHGAP11A
217841_s_at	PPME1	0.000847313	2.15256	PPME1												PPME1	PPME1	217841_s_at			217841_s_at								PPME1		217841_s_at	PPME1
241820_at	RIF1	0.00414638	2.15723							RIF1									RIF1						RIF1		RIF1		RIF1			RIF1			RIF1
202935_s_at	SOX9	0.00444519	2.1639							SOX9						SOX9			SOX9								SOX9					SOX9
1553491_at	KSR2	0.00198993	2.166														KSR2
1553220_at	FAM117B	0.00455368	2.17092				FAM117B			FAM117B															FAM117B							FAM117B		1553220_at	FAM117B
238316_at	ZNF567	0.00442283	2.17279																						ZNF567
209443_at	SERPINA5	0.00149987	2.17547																								SERPINA5
1560514_at	LOC285205	0.00346747	2.17592																										LOC285205
219490_s_at	DCLRE1B	0.0028022	2.17638																						DCLRE1B
226914_at	ARPC5L	0.000734059	2.17843	ARPC5L
205013_s_at	ADORA2A	0.000642497	2.18736																																ADORA2A
210981_s_at	GRK6	0.00133762	2.18908														GRK6		GRK6	GRK6
208868_s_at	GABARAPL1	0.000481575	2.19166																			GABARAPL1			GABARAPL1										GABARAPL1
212727_at	DLG3	0.000871508	2.19447																DLG3	DLG3
216509_x_at	MLLT10	0.00478426	2.19629				MLLT10									MLLT10	MLLT10		MLLT10			MLLT10			MLLT10		MLLT10		MLLT10	MLLT10		MLLT10			MLLT10
235038_at	KRR1	0.000283747	2.20021																			KRR1			KRR1		KRR1
210867_at	CNOT4	0.000823277	2.21319													CNOT4									CNOT4	CNOT4						CNOT4	CNOT4		CNOT4
219402_s_at	DERL1	0.00322678	2.21353																						DERL1							DERL1			DERL1
227898_s_at	ZFP41	0.000819045	2.21878																																ZFP41
213996_at	YPEL1	0.00346266	2.22035																YPEL1						YPEL1
233391_at	CDH26	0.00213584	2.22108													CDH26			CDH26
220245_at	SLC45A2	0.00362868	2.22554				SLC45A2			SLC45A2						SLC45A2
206864_s_at	HRK	0.00104728	2.22756																													HRK
203589_s_at	TFDP2	0.000616393	2.22947																															203589_s_at
225300_at	C15orf23	0.000788816	2.2335	C15orf23																												C15orf23
221521_s_at	GINS2	0.000645139	2.23565													GINS2											GINS2					GINS2			GINS2
201376_s_at	HNRNPF	0.00219117	2.23828													HNRNPF	HNRNPF	201376_s_at	HNRNPF	HNRNPF	201376_s_at											HNRNPF	HNRNPF	201376_s_at
226931_at	TMTC1	0.000777996	2.24337	TMTC1																TMTC1					TMTC1							TMTC1
212171_x_at	VEGFA	3.8614e-05	2.24637										VEGFA						VEGFA			VEGFA	VEGFA		VEGFA	VEGFA									VEGFA	VEGFA
1557755_at	C14orf145	0.000461774	2.24754				C14orf145			C14orf145						C14orf145			C14orf145			C14orf145			C14orf145		C14orf145		C14orf145			C14orf145
1554148_a_at	SLC33A1	0.000643421	2.25296																			SLC33A1													SLC33A1
223461_at	TBC1D7	4.31601e-06	2.25334																TBC1D7						TBC1D7		TBC1D7								TBC1D7
222381_at	PDCD6	0.00202896	2.25429				PDCD6			PDCD6
226911_at	EGFLAM	0.004143	2.2556													EGFLAM			EGFLAM
216551_x_at	PLCG1	0.00274019	2.25722																			PLCG1			PLCG1	PLCG1							PLCG1
201748_s_at	SAFB	0.00474094	2.26672				SAFB			SAFB						SAFB
1554376_s_at	PTPLA	0.00261971	2.27078													PTPLA									PTPLA							PTPLA
202376_at	SERPINA3	0.0006584	2.27337																																SERPINA3
203857_s_at	PDIA5	0.000306681	2.27773													PDIA5	PDIA5	203857_s_at			203857_s_at
202672_s_at	ATF3	0.000150363	2.27847	ATF3												ATF3			ATF3						ATF3		ATF3								ATF3
204124_at	SLC34A2	0.00226182	2.27868	SLC34A2
219661_at	RANBP17	0.00397643	2.28068				RANBP17			RANBP17						RANBP17			RANBP17			RANBP17			RANBP17		RANBP17		RANBP17			RANBP17			RANBP17
203069_at	SV2A	0.00314349	2.281													SV2A	SV2A	203069_at			203069_at							SV2A				SV2A			SV2A
203276_at	LMNB1	0.00299777	2.28376	LMNB1												LMNB1																LMNB1			LMNB1
1555962_at	B3GNT7	0.00439446	2.28702																								B3GNT7
212975_at	DENND3	2.40308e-05	2.29012	DENND3			DENND3			DENND3
206804_at	CD3G	0.00412621	2.29504																CD3G
1569030_s_at	NUB1	0.00412359	2.29984	NUB1															NUB1			NUB1			NUB1		NUB1		NUB1			NUB1			NUB1
201489_at	PPIF	0.000358406	2.30137	PPIF												PPIF	PPIF
228648_at	LRG1	0.00339356	2.30232	LRG1
223907_s_at	PINX1	0.000553666	2.30331	PINX1																					PINX1
202719_s_at	TES	0.000892679	2.30339																						TES				TES
228353_x_at	UBASH3B	0.00408737	2.31349	UBASH3B			UBASH3B			UBASH3B									UBASH3B	UBASH3B
215285_s_at	PHTF1	0.0020407	2.31873																PHTF1			PHTF1
214804_at	CENPI	0.00116573	2.32416	CENPI
1553101_a_at	ALKBH5	0.0044006	2.32551																ALKBH5													ALKBH5	ALKBH5
243772_at	SDCCAG8	0.000314147	2.32592	SDCCAG8																		SDCCAG8			SDCCAG8		SDCCAG8		SDCCAG8
206102_at	GINS1	0.00243351	2.32646	GINS1															GINS1			GINS1
203549_s_at	LPL	0.00169563	2.32909																LPL													LPL
218480_at	AGBL5	0.00455912	2.32952													AGBL5																AGBL5
223760_s_at	RAB7A	0.00262351	2.33179																						RAB7A	RAB7A								223760_s_at	RAB7A
224752_at	PL-5283	0.00489905	2.33291																								PL-5283					PL-5283
219265_at	MOBKL2B	0.00155736	2.33322																MOBKL2B	MOBKL2B	219265_at	MOBKL2B			MOBKL2B								MOBKL2B		MOBKL2B
219105_x_at	ORC6L	0.00013876	2.34228													ORC6L											ORC6L		ORC6L
222446_s_at	BACE2	8.21382e-05	2.34353																										BACE2			BACE2
1554557_at	ATP11B	1.30646e-05	2.34435													ATP11B	ATP11B					ATP11B			ATP11B	ATP11B	ATP11B		ATP11B						ATP11B
206687_s_at	PTPN6	0.00448903	2.34848													PTPN6											PTPN6
214255_at	ATP10A	0.00208841	2.35364																			ATP10A
202671_s_at	PDXK	0.00199832	2.35389							PDXK																	PDXK
200770_s_at	LAMC1	0.000575181	2.35487																			LAMC1	LAMC1	200770_s_at	LAMC1	LAMC1						LAMC1
226068_at	SYK	0.000149785	2.3565													SYK			SYK										SYK
229134_at	VANGL1	0.00269147	2.35758														VANGL1											VANGL1
229892_at	EP400NL	0.00222504	2.35843																								EP400NL
226304_at	HSPB6	0.00122666	2.36743																										HSPB6	HSPB6				226304_at	HSPB6
213453_x_at	GAPDH	0.00165089	2.37184				GAPDH			GAPDH
238004_at	PGBD2	0.0011011	2.37663																										PGBD2						PGBD2
223208_at	KCTD10	1.2669e-05	2.3779																													KCTD10		223208_at
211774_s_at	MMACHC	1.03711e-05	2.38543	MMACHC
202954_at	UBE2C	0.00175719	2.38973																													UBE2C
222218_s_at	PILRA	0.0041661	2.39143																													PILRA
218800_at	SRD5A3	0.00130647	2.39217							SRD5A3																			SRD5A3
202216_x_at	NFYC	0.00444004	2.40228													NFYC											NFYC
208541_x_at	TFAM	0.00162577	2.40411																TFAM			TFAM
206051_at	ELAVL4	0.00295563	2.40604																ELAVL4	ELAVL4					ELAVL4	ELAVL4
230519_at	FAM124A	0.000916975	2.40724	FAM124A																							FAM124A					FAM124A			FAM124A
220104_at	ZC3HAV1	0.00162615	2.4107													ZC3HAV1			ZC3HAV1						ZC3HAV1		ZC3HAV1
1556269_at	MYT1	0.00220515	2.41309														MYT1	1556269_at			1556269_at				MYT1	MYT1
239528_at	PROM2	0.00120845	2.41475													PROM2
219508_at	GCNT3	0.00430041	2.4155				GCNT3
202162_s_at	CNOT8	0.000612752	2.41644	CNOT8	CNOT8	202162_s_at																			CNOT8	CNOT8			CNOT8
217733_s_at	TMSB10	0.000436759	2.41766													TMSB10	TMSB10	217733_s_at			217733_s_at
223570_at	MCM10	0.000476905	2.41876																						MCM10
206740_x_at	SYCP1	7.60538e-05	2.42259																						SYCP1		SYCP1					SYCP1
222077_s_at	RACGAP1	7.17078e-05	2.42866																													RACGAP1
213521_at	PTPN18	0.00367075	2.43151				PTPN18			PTPN18						PTPN18
202968_s_at	DYRK2	0.00197868	2.43374													DYRK2			DYRK2			DYRK2			DYRK2
212415_at	SEPT6	0.000558752	2.445				SEPT6			SEPT6												SEPT6					SEPT6		SEPT6			SEPT6	SEPT6
201006_at	PRDX2	0.00278982	2.44606	PRDX2
214006_s_at	GGCX	0.00449411	2.44654																GGCX
227434_at	WBSCR17	0.00338623	2.44897	WBSCR17
207571_x_at	C1orf38	0.00189285	2.45245	C1orf38																		C1orf38							C1orf38
219821_s_at	GFOD1	0.00258263	2.45493														GFOD1		GFOD1													GFOD1
202004_x_at	SDHC	0.00391012	2.4556	SDHC															SDHC													SDHC	SDHC	202004_x_at
1557289_s_at	GTF2IRD2	0.00250849	2.46629																						GTF2IRD2				GTF2IRD2
221006_s_at	SNX27	0.0014308	2.47021																	SNX27	221006_s_at		SNX27	221006_s_at			SNX27	SNX27
218073_s_at	TMEM48	0.00222081	2.47461													TMEM48											TMEM48
243437_at	GCC1	0.000679394	2.47665													GCC1	GCC1	243437_at	GCC1		243437_at
217899_at	TMEM214	0.00191173	2.47678																								TMEM214								TMEM214
203578_s_at	SLC7A6	0.00247043	2.48841																SLC7A6				SLC7A6	203578_s_at
218719_s_at	GINS3	0.00179121	2.49008	GINS3	GINS3														GINS3			GINS3					GINS3								GINS3
222152_at	PDCD6	0.00461043	2.49344				PDCD6			PDCD6
215501_s_at	DUSP10	0.00483742	2.49468				DUSP10			DUSP10																									DUSP10
205602_x_at	PSG7	0.00371952	2.4948													PSG7													PSG7			PSG7
205574_x_at	BMP1	0.00197774	2.49616																	BMP1	205574_x_at								BMP1			BMP1
209910_at	SLC25A16	0.00187816	2.49687	SLC25A16		209910_at										SLC25A16			SLC25A16
230551_at	KSR2	0.00258913	2.49739														KSR2
1567222_x_at	ELOVL5	0.00154216	2.49764				ELOVL5			ELOVL5						ELOVL5									ELOVL5
200617_at	KIAA0152	0.000148665	2.5072																							KIAA0152					200617_at
49077_at	PPME1	0.00035632	2.50788	PPME1												PPME1	PPME1	49077_at			49077_at								PPME1		49077_at	PPME1
229292_at	EPB41L5	0.00307105	2.5088	EPB41L5			EPB41L5			EPB41L5
1554890_a_at	TIA1	8.24191e-05	2.51064													TIA1									TIA1
220351_at	CCRL1	0.00170453	2.51079																								CCRL1								CCRL1
227171_at	CCT4	0.00323442	2.51759	CCT4	CCT4																				CCT4										CCT4
226322_at	TMTC1	0.00154202	2.51852	TMTC1																TMTC1					TMTC1							TMTC1
230847_at	WRNIP1	0.000164232	2.52058																WRNIP1						WRNIP1							WRNIP1		230847_at
219746_at	DPF3	0.00313736	2.52186																								DPF3
242560_at	FANCD2	0.000255413	2.52368	FANCD2															FANCD2						FANCD2		FANCD2		FANCD2						FANCD2
223481_s_at	MRPL47	0.00203893	2.52484																MRPL47
218045_x_at	PTMS	0.00270569	2.52621																			PTMS													PTMS
1567224_at	HMGA2	0.00331343	2.52712	HMGA2		1567224_at										HMGA2						HMGA2					HMGA2		HMGA2
225822_at	TMEM125	0.000778497	2.52983																										TMEM125
219555_s_at	CENPN	0.00142269	2.53197													CENPN																CENPN
206825_at	OXTR	0.00246882	2.53379	OXTR																									OXTR
1559635_at	CASC4	0.00357457	2.53727																CASC4		1559635_at	CASC4	CASC4		CASC4	CASC4	CASC4		CASC4
219519_s_at	SIGLEC1	0.00293655	2.5406																SIGLEC1
224514_x_at	IL17RC	0.000333836	2.54311																								IL17RC
1558896_at	C1orf69	0.0032324	2.54363																			C1orf69
219145_at	LPHN1	0.00130645	2.54444																													LPHN1	LPHN1
214157_at	GNAS	0.000817112	2.55418	GNAS			GNAS			GNAS															GNAS		GNAS
1552605_s_at	C21orf74	0.0036968	2.55419																													C21orf74			C21orf74
236087_at	ABLIM2	0.00416866	2.55494																																ABLIM2
204146_at	RAD51AP1	0.00210525	2.55905				RAD51AP1			RAD51AP1												RAD51AP1			RAD51AP1							RAD51AP1			RAD51AP1
211918_x_at	PAPPA2	0.000488457	2.55932																			PAPPA2
225557_at	AXUD1	0.00165784	2.56571														AXUD1	225557_at			225557_at
1559477_s_at	MEIS1	0.000359631	2.56763				MEIS1		1559477_s_at	MEIS1		1559477_s_at							MEIS1		1559477_s_at				MEIS1		MEIS1		MEIS1
226519_s_at	AGXT2L2	0.00164772	2.57597																													AGXT2L2
201348_at	GPX3	0.00419507	2.57687										GPX3									GPX3
218883_s_at	MLF1IP	9.50339e-06	2.57862	MLF1IP												MLF1IP											MLF1IP					MLF1IP			MLF1IP
237715_at	AKNA	0.00166131	2.58339																						AKNA
209626_s_at	OSBPL3	4.19272e-05	2.58405	OSBPL3															OSBPL3														OSBPL3		OSBPL3
1558706_a_at	ATOH8	0.00205541	2.58533																ATOH8
1555310_a_at	PAK6	0.0037548	2.58719															1555310_a_at	PAK6		1555310_a_at				PAK6	PAK6
231892_at	C9orf100	0.000378365	2.59214	C9orf100																									C9orf100			C9orf100	C9orf100
1555704_at	CMTM3	0.00045975	2.59331																													CMTM3
207403_at	IRS4	0.00269754	2.59838																IRS4
222575_at	SETD5	0.00155493	2.60606													SETD5			SETD5								SETD5					SETD5
208316_s_at	OCRL	0.00341828	2.6067	OCRL			OCRL			OCRL									OCRL			OCRL
231454_at	PLAC4	0.00398666	2.60819	PLAC4
211010_s_at	NCR3	0.00175876	2.6121																										NCR3
1554894_a_at	PCBD2	0.00123307	2.614													PCBD2
204579_at	FGFR4	0.00286822	2.6167													FGFR4																			FGFR4
37425_g_at	CCHCR1	0.00134849	2.62701																			CCHCR1
1563542_a_at	SCML4	0.000282612	2.63894				SCML4			SCML4									SCML4						SCML4				SCML4
205567_at	CHST1	0.00382609	2.6396															205567_at			205567_at
33322_i_at	SFN	0.00133195	2.64505																																SFN
205024_s_at	RAD51	0.00198607	2.64669	RAD51																									RAD51			RAD51			RAD51
201598_s_at	INPPL1	0.00097064	2.649				INPPL1			INPPL1												INPPL1	INPPL1	201598_s_at
206504_at	CYP24A1	0.00190997	2.64984	CYP24A1												CYP24A1																CYP24A1
235131_at	RHOJ	0.0049501	2.65508																								RHOJ
211740_at	ICA1	0.00181099	2.6642																															211740_at
1553787_at	C11orf45	0.000150515	2.6657													C11orf45									C11orf45
207350_s_at	VAMP4	0.00278872	2.66665													VAMP4			VAMP4						VAMP4
209709_s_at	HMMR	0.00271026	2.66689																						HMMR
217787_s_at	GALNT2	0.0044869	2.66935																GALNT2						GALNT2	GALNT2
203099_s_at	CDYL	0.00422729	2.67773																						CDYL	CDYL
228877_at	RGL3	0.000254941	2.67809																																RGL3
211778_s_at	OVOL2	0.000894069	2.68021																								OVOL2					OVOL2			OVOL2
205044_at	GABRP	0.000301917	2.68022	GABRP												GABRP																GABRP
220646_s_at	KLRF1	0.00352212	2.68092																KLRF1						KLRF1		KLRF1
231858_x_at	DKFZp761E198	0.00316316	2.68451																																DKFZp761E198
221004_s_at	ITM2C	0.0042262	2.68654				ITM2C			ITM2C																									ITM2C
207547_s_at	FAM107A	0.00314345	2.68857	FAM107A																							FAM107A			FAM107A
1568964_x_at	SPN	0.000156656	2.68927																SPN
229037_at	TRIM69	0.00363284	2.69422																TRIM69
229625_at	GBP5	0.000157823	2.69846																								GBP5		GBP5			GBP5
227028_s_at	DGCR2	0.000982058	2.69901													DGCR2																			DGCR2
1555612_s_at	G6PC	0.000415715	2.69952																G6PC						G6PC	G6PC
239148_at	MARVELD3	0.000173997	2.70393	MARVELD3																							MARVELD3		MARVELD3			MARVELD3
218136_s_at	SLC25A37	0.0026885	2.7097													SLC25A37													SLC25A37			SLC25A37		218136_s_at
210347_s_at	BCL11A	0.00401343	2.71947	BCL11A												BCL11A		210347_s_at			210347_s_at				BCL11A				BCL11A
221880_s_at	FAM174B	0.00266766	2.72211																								FAM174B	FAM174B							FAM174B
209639_s_at	RGS12	0.00312683	2.72731				RGS12			RGS12												RGS12					RGS12								RGS12
209168_at	GPM6B	0.00303668	2.73046							GPM6B									GPM6B	GPM6B									GPM6B			GPM6B			GPM6B
224516_s_at	CXXC5	0.00316515	2.73947																													CXXC5
210562_at	GREB1	0.000432677	2.75987				GREB1			GREB1															GREB1				GREB1			GREB1			GREB1
212349_at	POFUT1	0.000243269	2.76918				POFUT1			POFUT1						POFUT1			POFUT1								POFUT1
1557996_at	POLR2J4	0.002534	2.77182																POLR2J4
229912_at	SDK1	0.000811989	2.77641																													SDK1
210552_s_at	RALGPS1	0.00476291	2.77675																RALGPS1	RALGPS1							RALGPS1	RALGPS1	RALGPS1			RALGPS1
207004_at	BCL2	0.00497163	2.77882																			BCL2		207004_at		BCL2									BCL2
210276_s_at	TRIOBP	0.000188363	2.78041				TRIOBP	TRIOBP	210276_s_at	TRIOBP	TRIOBP	210276_s_at
209736_at	SOX13	0.000659231	2.78125	SOX13															SOX13								SOX13					SOX13			SOX13
219787_s_at	ECT2	0.00126822	2.78398													ECT2						ECT2
200822_x_at	TPI1	0.00448455	2.78794	TPI1
206842_at	KCND1	0.00362938	2.79484																																KCND1
210316_at	FLT4	0.00305393	2.80014				FLT4			FLT4						FLT4									FLT4
203588_s_at	TFDP2	0.00174618	2.80297																															203588_s_at
208079_s_at	AURKA	0.00410409	2.80556																								AURKA
230365_at	LIN9	0.00122117	2.80901	LIN9																		LIN9	LIN9	230365_at
203368_at	CRELD1	0.00232697	2.80991																								CRELD1					CRELD1
237167_at	KIAA1217	0.000281643	2.81205																KIAA1217		237167_at						KIAA1217		KIAA1217			KIAA1217
233578_at	C1orf101	0.00448859	2.81468																C1orf101
220252_x_at	CXorf21	0.00310526	2.81646																			CXorf21	CXorf21
1570366_x_at	ZNF709	0.00236851	2.82477				ZNF709			ZNF709
208698_s_at	NONO	0.000718007	2.825													NONO													NONO			NONO	NONO
217150_s_at	NF2	0.00143907	2.82571	NF2												NF2											NF2		NF2
236034_at	ANGPT2	0.00343694	2.82785	ANGPT2			ANGPT2			ANGPT2						ANGPT2			ANGPT2			ANGPT2			ANGPT2				ANGPT2			ANGPT2			ANGPT2
213125_at	OLFML2B	0.000413234	2.82919				OLFML2B	OLFML2B		OLFML2B	OLFML2B
204740_at	CNKSR1	0.00201214	2.82928																								CNKSR1		CNKSR1
206987_x_at	FGF18	0.00294819	2.83057													FGF18
1559126_at	RRP12	0.0016886	2.83071				RRP12			RRP12
218474_s_at	KCTD5	0.000230603	2.83112				KCTD5			KCTD5															KCTD5							KCTD5
231700_at	GUCA1A	0.00282938	2.83515																GUCA1A								GUCA1A					GUCA1A			GUCA1A
225631_at	EEPD1	0.000478553	2.83785																EEPD1
223274_at	TCF19	0.000404534	2.83827																								TCF19		TCF19			TCF19
204972_at	OAS2	0.00103552	2.83828	OAS2															OAS2						OAS2		OAS2					OAS2
205394_at	CHEK1	0.000602869	2.84593	CHEK1																					CHEK1		CHEK1		CHEK1			CHEK1			CHEK1
239595_at	GPX2	0.00244865	2.8498				GPX2			GPX2
AFFX-HUMGAPDH/M33197_3_at	GAPDH	0.00404735	2.8515				GAPDH			GAPDH
204240_s_at	SMC2	0.00125384	2.85215	SMC2			SMC2			SMC2						SMC2			SMC2			SMC2										SMC2			SMC2
1554175_at	CD300LB	0.00209645	2.85423																								CD300LB		CD300LB
209719_x_at	SERPINB3	0.00242322	2.8552	SERPINB3															SERPINB3													SERPINB3
206128_at	ADRA2C	0.001311	2.85859																						ADRA2C
230788_at	GCNT2	0.00327344	2.85902	GCNT2												GCNT2	GCNT2		GCNT2	GCNT2					GCNT2							GCNT2
217685_at	SLC16A3	0.000850641	2.86086																SLC16A3
223666_at	SNX5	0.000305564	2.86213				SNX5			SNX5																	SNX5
242957_at	VWCE	0.00302521	2.86426																										VWCE
209198_s_at	SYT11	0.000728345	2.86571																SYT11										SYT11	SYT11		SYT11	SYT11
230089_s_at	C19orf6	0.000302624	2.86682			230089_s_at													C19orf6
1555760_a_at	RBM15	3.29157e-05	2.86763				RBM15			RBM15															RBM15							RBM15
242565_x_at	C21orf57	0.000662757	2.86812																										C21orf57			C21orf57
204136_at	COL7A1	0.00214036	2.8741													COL7A1											COL7A1
212771_at	FAM171A1	4.77961e-06	2.87934										FAM171A1												FAM171A1
204709_s_at	KIF23	0.000629613	2.88257	KIF23												KIF23									KIF23				KIF23			KIF23
230469_at	RTKN2	0.00348251	2.88587				RTKN2			RTKN2						RTKN2			RTKN2						RTKN2							RTKN2	RTKN2
210937_s_at	PDX1	0.00214047	2.89009				PDX1			PDX1															PDX1
228436_at	KCNC4	0.00482456	2.89685																								KCNC4
212013_at	PXDN	0.000705701	2.90013													PXDN
216261_at	ITGB3	0.00167166	2.90107	ITGB3															ITGB3						ITGB3		ITGB3					ITGB3
232546_at	TP73	0.00244401	2.90315																TP73
231683_at	GLYAT	0.00339379	2.90562																GLYAT								GLYAT		GLYAT
219789_at	NPR3	0.000568178	2.91089	NPR3																					NPR3							NPR3
41386_i_at	JMJD3	0.00360057	2.9112		JMJD3
201233_at	PSMD13	0.000496752	2.91551																			PSMD13
209758_s_at	MFAP5	0.00337838	2.91881	MFAP5																					MFAP5		MFAP5					MFAP5
239687_at	BTBD12	0.000706035	2.92339																													BTBD12
239190_at	VRK3	0.00108274	2.9276																			VRK3					VRK3
222921_s_at	HEY2	0.0025276	2.9276																			HEY2
205534_at	PCDH7	4.7865e-06	2.92857											PCDH7		PCDH7									PCDH7										PCDH7
225357_s_at	INO80	0.00100598	2.9296	INO80			INO80			INO80																	INO80
218039_at	NUSAP1	0.00249875	2.93191													NUSAP1
243365_s_at	AUTS2	0.0037207	2.93236	AUTS2																		AUTS2			AUTS2	AUTS2						AUTS2	AUTS2		AUTS2
207954_at	GATA2	0.00283688	2.93961														GATA2	207954_at			207954_at				GATA2	GATA2						GATA2			GATA2
201896_s_at	PSRC1	0.000188494	2.94018	PSRC1
222343_at	BCL2L11	0.000327547	2.94346																								BCL2L11
222680_s_at	DTL	0.00105617	2.94872	DTL															DTL
217903_at	STRN4	0.00490758	2.94975													STRN4		217903_at			217903_at						STRN4
1563646_a_at	TMEM67	0.00109832	2.95213													TMEM67						TMEM67			TMEM67		TMEM67		TMEM67
204092_s_at	AURKA	0.000521233	2.95324																								AURKA
202734_at	TRIP10	0.00115028	2.95714													TRIP10						TRIP10					TRIP10
205147_x_at	NCF4	0.0018689	2.96074																								NCF4								NCF4
210601_at	CDH6	0.00421233	2.9618																						CDH6	CDH6	CDH6		CDH6
1559397_s_at	PRR14	0.00372309	2.96381																						PRR14
214417_s_at	FETUB	0.00107276	2.97128																								FETUB
242271_at	SLC26A9	0.00136757	2.97314													SLC26A9																SLC26A9
207645_s_at	CHD1L	0.00419264	2.98102													CHD1L			CHD1L			CHD1L							CHD1L						CHD1L
225846_at	RBM35A	0.00133456	2.98278			225846_at															225846_at					RBM35A
233157_x_at	CCDC114	0.00120058	2.98517													CCDC114
219585_at	CCDC28B	0.00102624	2.99445														CCDC28B	219585_at			219585_at														CCDC28B
206839_at	C22orf31	0.000531901	2.99859				C22orf31			C22orf31
202503_s_at	KIAA0101	0.000772087	3.00228				KIAA0101			KIAA0101															KIAA0101	KIAA0101
1560806_at	LOC150527	0.000884447	3.00331													LOC150527
214037_s_at	CCDC22	0.00392103	3.00762																										CCDC22			CCDC22
208569_at	HIST1H2AB	0.00348525	3.00919																								HIST1H2AB
228499_at	PFKFB4	0.00117777	3.01039				PFKFB4			PFKFB4						PFKFB4
205339_at	STIL	0.000363331	3.01093																													STIL
210046_s_at	IDH2	0.00479977	3.02013																IDH2								IDH2
1557112_a_at	VPS53	0.000955216	3.02124	VPS53																												VPS53
244350_at	MYO10	0.000254899	3.02748																MYO10						MYO10								MYO10
201037_at	PFKP	0.000128345	3.02779																								PFKP
233110_s_at	BCL2L12	0.00231088	3.02821	BCL2L12
1555316_a_at	KCNH7	0.00150549	3.03061	KCNH7			KCNH7	KCNH7		KCNH7	KCNH7																					KCNH7
237282_s_at	AKAP14	0.000630807	3.03763																								AKAP14
205676_at	CYP27B1	0.00301022	3.04511																																CYP27B1
210512_s_at	VEGFA	0.000314676	3.05725										VEGFA						VEGFA			VEGFA	VEGFA		VEGFA	VEGFA									VEGFA	VEGFA
1565717_s_at	FUS	0.00430968	3.05752																FUS	FUS	1565717_s_at											FUS			FUS
219388_at	GRHL2	0.004603	3.06046						219388_at			219388_at							GRHL2			GRHL2
204306_s_at	CD151	0.00248348	3.06354													CD151											CD151
200916_at	TAGLN2	0.0032102	3.06485	TAGLN2												TAGLN2
231857_s_at	AGBL5	0.00179153	3.06615													AGBL5																AGBL5
1570534_a_at	ZNF483	0.00372946	3.06661																			ZNF483			ZNF483							ZNF483
233299_at	RIMS4	0.00108931	3.0755																														RIMS4
204712_at	WIF1	0.00370831	3.08031	WIF1												WIF1			WIF1						WIF1							WIF1
1569212_at	LOC619207	0.00185635	3.08093	LOC619207			LOC619207			LOC619207						LOC619207
1554707_at	C9orf68	0.00027571	3.09175				C9orf68			C9orf68									C9orf68						C9orf68		C9orf68					C9orf68			C9orf68
228065_at	BCL9L	0.00288348	3.09319																			BCL9L	BCL9L						BCL9L						BCL9L
221157_s_at	FBXO24	0.00334236	3.10481																					221157_s_at
218030_at	GIT1	0.000491252	3.11207																								GIT1				218030_at
203439_s_at	STC2	0.00243126	3.11736																						STC2		STC2
1554205_s_at	ICA1L	8.61462e-05	3.11955	ICA1L	ICA1L																				ICA1L	ICA1L
1554621_at	DGKE	0.00010544	3.12198																DGKE			DGKE										DGKE
225533_at	PHF19	0.000979292	3.12592				PHF19	PHF19		PHF19	PHF19
228823_at	POLR2J4	0.00184456	3.12654																POLR2J4
222039_at	KIF18B	0.000117176	3.1281																			KIF18B										KIF18B			KIF18B
227614_at	HKDC1	9.37951e-05	3.12916	HKDC1																												HKDC1
204822_at	TTK	1.09064e-05	3.13982																								TTK
1554132_a_at	KIAA1128	0.00473017	3.14488		KIAA1128	1554132_a_at
201741_x_at	SFRS1	0.00241818	3.14512		SFRS1	201741_x_at											SFRS1	201741_x_at			201741_x_at				SFRS1	SFRS1
235995_at	PUM2	0.00458557	3.15025	PUM2																					PUM2	PUM2						PUM2
232514_at	KIF27	0.00424463	3.15098	KIF27
204317_at	GTSE1	0.00366209	3.15775				GTSE1			GTSE1												GTSE1							GTSE1						GTSE1
211909_x_at	PTGER3	0.000726255	3.17582				PTGER3			PTGER3							PTGER3					PTGER3			PTGER3		PTGER3						PTGER3		PTGER3
202580_x_at	FOXM1	0.000378227	3.1776																													FOXM1
216269_s_at	ELN	0.00150818	3.17838																																ELN
210513_s_at	VEGFA	0.00010615	3.17848										VEGFA						VEGFA			VEGFA	VEGFA		VEGFA	VEGFA									VEGFA	VEGFA
206916_x_at	TAT	0.00472573	3.17883																						TAT
242288_s_at	EMILIN2	0.00143734	3.18675																													EMILIN2	EMILIN2
232777_s_at	C6orf118	0.000397975	3.19041																													C6orf118
222847_s_at	EGLN3	4.42443e-05	3.19328	EGLN3			EGLN3			EGLN3						EGLN3									EGLN3
211121_s_at	DOK1	0.00188419	3.19426																			DOK1
228570_at	BTBD11	0.00374245	3.20605													BTBD11									BTBD11
218913_s_at	GMIP	0.00205929	3.20646				GMIP			GMIP
209773_s_at	RRM2	0.00104606	3.20932																						RRM2
237536_at	LOC100128977	0.00355437	3.20988	LOC100128977
1555542_at	AFAP1L1	0.000693892	3.21091	AFAP1L1															AFAP1L1										AFAP1L1						AFAP1L1
216964_at	USP22	0.00182976	3.21675																			USP22					USP22	USP22
219674_s_at	HDLBP	0.00141878	3.21886	HDLBP	HDLBP
201761_at	MTHFD2	0.00321377	3.22008																MTHFD2								MTHFD2								MTHFD2
223259_at	ORMDL3	0.00372215	3.22125				ORMDL3			ORMDL3						ORMDL3			ORMDL3						ORMDL3	ORMDL3
226722_at	FAM20C	0.000214311	3.22381																FAM20C
212801_at	CIT	0.0020595	3.22931															212801_at			212801_at				CIT										CIT
227819_at	LGR6	0.000196467	3.23357				LGR6																				LGR6
217111_at	AMACR	0.00415086	3.25744																						AMACR		AMACR					AMACR
202936_s_at	SOX9	0.00434539	3.26234							SOX9						SOX9			SOX9								SOX9					SOX9
241659_at	JMJD1C	0.00136678	3.27118													JMJD1C	JMJD1C	241659_at	JMJD1C	JMJD1C	241659_at								JMJD1C
202079_s_at	TRAK1	0.000250005	3.27565													TRAK1			TRAK1			TRAK1							TRAK1			TRAK1			TRAK1
205205_at	RELB	0.00307612	3.27705	RELB	RELB
210597_x_at	PRB1	0.00146738	3.27912																													PRB1
242767_at	LMCD1	0.00264203	3.28127																LMCD1
221591_s_at	FAM64A	0.000263235	3.28504													FAM64A
209819_at	HABP4	0.00218599	3.28716																			HABP4
1555472_at	SORBS2	0.00280764	3.30048				SORBS2	SORBS2		SORBS2	SORBS2					SORBS2			SORBS2	SORBS2					SORBS2		SORBS2					SORBS2	SORBS2		SORBS2
223383_at	ZNRF1	0.00269243	3.30151																ZNRF1												223383_at
203342_at	TIMM17B	0.00274072	3.30401																						TIMM17B
223325_at	TXNDC11	0.000718273	3.30478																			TXNDC11
213681_at	CYHR1	0.00146657	3.30782																																CYHR1
201510_at	ELF3	0.000581577	3.3113																			ELF3										ELF3
202134_s_at	WWTR1	4.00148e-05	3.31167																													WWTR1
231092_s_at	ZNRF1	0.00121244	3.3156																ZNRF1
234308_at	TUBGCP6	0.00213032	3.31603				TUBGCP6															TUBGCP6					TUBGCP6
209172_s_at	CENPF	0.00202959	3.31743																			CENPF	CENPF
1552678_a_at	USP28	0.000650545	3.32619													USP28									USP28		USP28	USP28
202426_s_at	RXRA	0.000775994	3.33243														RXRA	202426_s_at			202426_s_at												RXRA
218542_at	CEP55	4.54753e-07	3.33903													CEP55									CEP55
204170_s_at	CKS2	0.00135529	3.3409	CKS2
1557613_at	FLJ39534	0.000831419	3.34651	FLJ39534
229538_s_at	IQGAP3	0.00489846	3.34721	IQGAP3												IQGAP3											IQGAP3					IQGAP3			IQGAP3
228404_at	IRX2	0.00382263	3.34997	IRX2																							IRX2					IRX2
235153_at	RNF183	0.000230637	3.35463	RNF183																		RNF183
226670_s_at	PABPC1L	0.00275668	3.3605																PABPC1L			PABPC1L					PABPC1L								PABPC1L
221790_s_at	LDLRAP1	0.000156529	3.36331													LDLRAP1																LDLRAP1		221790_s_at
206150_at	CD27	0.00158576	3.36372																										CD27
228323_at	CASC5	0.00360193	3.36674																CASC5						CASC5										CASC5
214551_s_at	CD7	0.00184044	3.36871	CD7
219668_at	GDAP1L1	0.000303012	3.37592																GDAP1L1													GDAP1L1
241994_at	XDH	0.00303816	3.38245																								XDH
205834_s_at	PART1	0.00257638	3.39288				PART1			PART1									PART1			PART1			PART1							PART1
242546_at	FLJ39632	0.000158823	3.39338	FLJ39632												FLJ39632						FLJ39632					FLJ39632
214023_x_at	TUBB2B	0.00170294	3.40964	TUBB2B
207828_s_at	CENPF	0.000185878	3.42264																			CENPF	CENPF
1554172_a_at	ZMYM3	0.000864746	3.42323	ZMYM3
205049_s_at	CD79A	0.000500991	3.42572	CD79A
230087_at	PRIMA1	0.00047083	3.42676																																PRIMA1
1553508_at	MDS2	0.000122041	3.43622				MDS2			MDS2						MDS2						MDS2					MDS2
231531_at	C3orf24	0.00185224	3.43646																								C3orf24
211491_at	ADRA1A	0.00342421	3.44067																										ADRA1A
224428_s_at	CDCA7	0.000379606	3.44396																CDCA7						CDCA7							CDCA7
207165_at	HMMR	0.00115872	3.45527																						HMMR
241398_at	MPPED1	0.00170689	3.45532																								MPPED1
204641_at	NEK2	0.000111499	3.45654													NEK2	NEK2	204641_at	NEK2		204641_at				NEK2
1569617_at	OSBP2	0.00270975	3.45779				OSBP2			OSBP2						OSBP2									OSBP2							OSBP2
219320_at	MYO19	1.20147e-05	3.45878	MYO19																					MYO19		MYO19
223381_at	NUF2	0.000379652	3.46244																						NUF2				NUF2						NUF2
219310_at	C20orf39	0.0011588	3.46776														C20orf39	219310_at			219310_at
219773_at	NOX4	0.000602151	3.47192													NOX4											NOX4
203750_s_at	RARA	0.00236077	3.47474														RARA	203750_s_at			203750_s_at	RARA	RARA	203750_s_at
227753_at	TMEM139	0.000449575	3.47983																			TMEM139										TMEM139			TMEM139
244279_at	SOBP	0.00263433	3.48075													SOBP			SOBP	SOBP	244279_at	SOBP										SOBP	SOBP	244279_at
232682_at	MREG	0.00275473	3.48457																						MREG		MREG								MREG
209714_s_at	CDKN3	0.000248794	3.49881	CDKN3															CDKN3																CDKN3
210052_s_at	TPX2	0.00250298	3.49927																													TPX2
204817_at	ESPL1	0.000199757	3.50245																ESPL1						ESPL1				ESPL1
220736_at	SLC19A3	0.00361965	3.50446																SLC19A3						SLC19A3				SLC19A3
222112_at	EPS15L1	0.00248795	3.50596													EPS15L1											EPS15L1		EPS15L1			EPS15L1
228897_at	DERL3	0.00156995	3.50638																										DERL3
220892_s_at	PSAT1	0.00466796	3.52948																						PSAT1
1565612_at	DYNLRB1	0.000611121	3.53839																			DYNLRB1										DYNLRB1
1554391_at	TBK1	0.00358974	3.54215																						TBK1	TBK1
121_at	PAX8	2.95822e-05	3.54424	PAX8												PAX8											PAX8					PAX8
214581_x_at	TNFRSF21	0.000862773	3.5485																										TNFRSF21			TNFRSF21	TNFRSF21	214581_x_at
235904_at	UGT3A1	0.00131471	3.5566	UGT3A1												UGT3A1			UGT3A1			UGT3A1					UGT3A1		UGT3A1
212942_s_at	KIAA1199	0.000408384	3.5687													KIAA1199	KIAA1199	212942_s_at			212942_s_at						KIAA1199
1554574_a_at	CYB5R3	0.000542271	3.58116																								CYB5R3
220676_at	ADAMTS8	0.00113425	3.58147																ADAMTS8
39966_at	CSPG5	0.00243984	3.58653																													CSPG5			CSPG5
239878_at	IPMK	0.000314687	3.59292				IPMK			IPMK												IPMK
219324_at	NOL12 /// TRIOBP	0.00360388	3.59532						219324_at			219324_at
205167_s_at	CDC25C	0.00128529	3.59554							CDC25C																	CDC25C
227537_s_at	SP3	0.00171781	3.59981	SP3		227537_s_at													SP3						SP3				SP3
222650_s_at	SLC2A4RG	0.00311774	3.6094																													SLC2A4RG
209280_at	MRC2	0.00236745	3.61106				MRC2			MRC2																	MRC2
218274_s_at	ANKZF1	0.000162394	3.61386													ANKZF1																ANKZF1
243045_at	SMYD1	0.00145469	3.61578																																SMYD1
223800_s_at	LIMS3	0.00107564	3.61601													LIMS3			LIMS3
218792_s_at	BSPRY	0.00112855	3.62883																										BSPRY			BSPRY
202934_at	HK2	0.00238131	3.62906	HK2																					HK2
214708_at	SNTB1	0.00188941	3.62917				SNTB1																									SNTB1	SNTB1
1553972_a_at	CBS	8.34171e-05	3.63563	CBS												CBS
223693_s_at	RADIL	0.00297352	3.63648													RADIL
[truncated: 16,903 more rows]
