# Supplementary material for: Evidence for the Complexity of MicroRNA-Mediated Regulation in Ovarian Cancer: A Systems Approach
Source: PLoS One. 2011 Jul 21;6(7):e22508. doi: 10.1371/journal.pone.0022508 (PMC3141058; doi:10.1371/journal.pone.0022508)
Supplement: Table S4 — Summary values of IC, PC and NC targets using TargetScan. miRNA targets that were differentially expressed between CEPI and OSE based on t-test p<0.005 and fold change of at least 2 were classified as being IC or PC with their regulating miRNAs (while target genes that do not meet the above criteria are classified as NC). Total number of targets from TargetScan algorithm present after removing probesets with “Absent” calls in all samples is shown along with fraction of IC, PC and NC targets for each of the 12 annotated miRNAs. On average, 79.3% of the target mRNAs are NC, 10.4% are inversely correlated and 10.3% are positively correlated with miRNAs. (XLS) [file pone.0022508.s008.xls]

## Sheet: Sheet1
miRNA	Total Targets (TargetScan)	Inversely Correlated Targets (%)	No Change (%)	Positively Correlated Targets (%)
miR-7	272	13.24	78.68	8.09
miR-18a	177	15.82	79.66	4.52
miR-18b	177	15.82	79.66	4.52
miR-126	15	0	80	20
miR-128	671	12.97	77.94	9.09
miR-141	471	14.65	76.01	9.34
miR-205	262	16.03	74.81	9.16
miR-429	736	14.13	78.4	7.47
miR-93* (Custom)	248	13.7097	77.0161	9.27419
Average (for upregulated miRNAs)	336.556	12.93	78.0196	9.05158
miR-383	95	3.16	84.21	12.63
miR-320a	468	7.26	79.49	13.25
miR-193a-5p	69	13.04	78.26	8.7
Average (for downregulated miRNAs)	210.667	7.82	80.6533	11.5267
Average (for Up and Down)	273.611	10.375	79.3365	10.2891
