# Supplementary material for: Evidence for the Complexity of MicroRNA-Mediated Regulation in Ovarian Cancer: A Systems Approach
Source: PLoS One. 2011 Jul 21;6(7):e22508. doi: 10.1371/journal.pone.0022508 (PMC3141058; doi:10.1371/journal.pone.0022508)
Supplement: Table S5 — Summary values of IC, PC and NC targets using PicTar. miRNA targets that were differentially expressed between CEPI and OSE based on t-test p<0.005 and fold change of at least 2 were classified as being IC or PC with their regulating miRNAs (while target genes that do not meet the above criteria are classified as NC). Total number of targets from PicTar algorithm present after removing probesets with “Absent” calls in all samples is shown along with fraction of IC, PC and NC targets for each of the 12 annotated miRNAs. On average, 80.5% of the target mRNAs are in the NC group, 9.4% are in the IC group and 10.1% are in the PC group. (XLS) [file pone.0022508.s009.xls]

## Sheet: Sheet1
miRNA	Total Targets (PicTar)	Inversely Correlated Targets (%)	No Change (%)	Positively Correlated Targets (%)
miR-7	235	9.78723	79.5745	10.6383
miR-18a	126	15.873	75.3968	8.73016
miR-18b	127	17.3228	74.0157	8.66142
miR-126	12	0	100	0
miR-128	485	13.1959	77.5258	9.27835
miR-141	767	13.4289	77.1838	9.38722
miR-205	223	12.5561	77.5785	9.86547
Average (for upregulated miRNAs)	282.143	11.7377	80.1822	8.08013
miR-383	61	1.63934	78.6885	19.6721
miR-320a	377	6.1008	81.6976	12.2016
miR-193a-5p	149	8.05369	79.8658	12.0805
Average (for downregulated miRNAs)	263	7.07724	80.7817	12.1411
Average (for Up and Down)	272.571	9.40748	80.4819	10.1106
