# Supplementary material for: Evidence for the Complexity of MicroRNA-Mediated Regulation in Ovarian Cancer: A Systems Approach
Source: PLoS One. 2011 Jul 21;6(7):e22508. doi: 10.1371/journal.pone.0022508 (PMC3141058; doi:10.1371/journal.pone.0022508)
Supplement: Table S6 — Summary values of IC, PC and NC targets using overlap of miRanda and TargetScan predictions. miRNA targets that were differentially expressed between CEPI and OSE based on t-test p<0.005 and fold change of at least 2 were classified as being IC or PC with their regulating miRNAs (while target genes that do not meet the above criteria are classified as NC). Total number of targets from the overlap of miRanda (M) and TargetScan (TS) algorithms present after removing probesets with “Absent” calls in all samples is shown along with fraction of IC, PC and NC targets for each of the 12 annotated miRNAs. On average, 79.2% of the target mRNAs are in the NC group, 9% are in the IC group and 11.8% are in the PC group. (XLS) [file pone.0022508.s010.xls]

## Sheet: Sheet1
miRNA	Total Targets (M_TS)	Inversely Correlated Targets (%)	No Change (%)	Positively Correlated Targets (%)
miR-7	212	12.2642	79.717	8.01887
miR-18a	136	13.9706	80.8824	5.14706
miR-18b	135	14.0741	80.7407	5.18519
miR-126	6	0	83.3333	16.6667
miR-128	447	13.1991	78.7472	8.05369
miR-141	383	14.8825	75.1958	9.92167
miR-205	199	22.1106	69.3467	8.54271
miR-429	620	14.6774	78.0645	7.25806
miR-93*(Custom)	163	15.3374	77.3006	7.36196
Average (for upregulated miRNAs)	255.667	13.3906	78.1476	8.46176
miR-383	73	2.73973	80.8219	16.4384
miR-320a	342	6.43275	79.5322	14.0351
miR-193a-5p	52	15.3846	73.0769	11.5385
Average (for downregulated miRNAs)	155.667	4.58624	80.177	15.2367
Average (for Up and Down)	205.667	8.98844	79.1623	11.8492
