# Supplementary material for: Evidence for the Complexity of MicroRNA-Mediated Regulation in Ovarian Cancer: A Systems Approach
Source: PLoS One. 2011 Jul 21;6(7):e22508. doi: 10.1371/journal.pone.0022508 (PMC3141058; doi:10.1371/journal.pone.0022508)
Supplement: Table S9 — Differentially expressed genes between miR-7 transfected and negative control transfected HEY cells. Differentially expressed genes (fold change ≥1.4, 5% FDR) in miR-7 transfected cells compared to miR-NC transfected cells. ‘Probeset ID’ refers to Affymetrix HG-U133 Plus 2.0 probeset identifier. ‘Gene Symbol’ shows the official gene symbol for the corresponding Probeset ID. ‘log difference (miR7-miR-NC)’ refers to the difference between average log2 signal values of miR-7 transfected group and the miR-NC transfected group. ‘q-value (%)’ shows the false discovery rate calculated using the SAM algorithm. Targets of miR-7 predicted by miRanda (M), TargetScan (TS), and PicTar (PT) programs are also shown. (XLS) [file pone.0022508.s013.xls]

## Sheet: gcrmadata_051810_miR7tx_LR0.5FD
Probeset ID	Gene Symbol (1)	miR-7tgts_TS_Conserved	miR-7tgts_TS_Notconserved	miR7-miRNC(PLIER)	Abs([miR7-miRNC(PLIER)])	q-value(%)	miR-7tgts_miRanda	miR7tgts_TS	miR-7tgts_PT	Upgenes_comments	Downgenes_comments
218582_at	2010-03-05			-0.62078	0.62078	1.79815	2010-03-05			#N/A	0
212698_s_at	2010-09-10			-0.74298	0.74298	4.52298	2010-09-10			#N/A	EGFR-?HSP90alpha->NS3(HCV)-?SEPT10
235348_at	ABHD13		ABHD13	-0.934249	0.934249	3.67157	ABHD13			#N/A	0
227776_at	ACER3			-1.25058	1.25058	0	ACER3			#N/A	#N/A
231321_s_at	ACER3			-0.942571	0.942571	0.587555	ACER3			#N/A	miR-7tgtmiRanda
222687_s_at	ACER3			-0.742688	0.742688	1.25984	ACER3			#N/A	0
222688_at	ACER3			-0.648129	0.648129	1.25984	ACER3			#N/A	0
200793_s_at	ACO2		ACO2	-1.45169	1.45169	1.16489	ACO2			#N/A	0
225108_at	AGPS			-0.914143	0.914143	3.26738	AGPS			#N/A	EGFR->->c-Myc->AGPS(ADAS)
238855_at	AHNAK		AHNAK	-1.07648	1.07648	4.23524	AHNAK			#N/A	0
232810_at	AIG1			-1.20337	1.20337	0.587555	AIG1			#N/A	EGFR->c-Myc-?AIG1
230520_at	AIG1			-0.606927	0.606927	4.52298	AIG1			#N/A	#N/A
202920_at	ANK2			-1.19249	1.19249	0	ANK2			#N/A	0
202921_s_at	ANK2			-0.666925	0.666925	1.79815	ANK2			#N/A	0
229307_at	ANKRD28		ANKRD28	-1.26197	1.26197	0	ANKRD28			#N/A	0
226025_at	ANKRD28		ANKRD28	-0.9043	0.9043	2.34547	ANKRD28			#N/A	0
213035_at	ANKRD28		ANKRD28	-0.779184	0.779184	0.587555	ANKRD28			#N/A	0
211404_s_at	APLP2			-0.681913	0.681913	3.67157	APLP2			#N/A	EGFR->->SP1-?APLP2; EGFR->->AP1-?APLP2
201096_s_at	ARF4		ARF4	-0.6237	0.6237	3.12172	ARF4		ARF4	#N/A	0
206129_s_at	ARSB		ARSB	-1.01946	1.01946	1.25984	ARSB			#N/A	#N/A
225008_at	ASPH			-0.920992	0.920992	4.23524	ASPH			#N/A	EGFR->->SP1->ASPH(Junctin); EGFR->->RELA-?ASPH
212136_at	ATP2B4		ATP2B4	-1.03248	1.03248	4.23524	ATP2B4			#N/A	0
212135_s_at	ATP2B4		ATP2B4	-0.897952	0.897952	4.23524	ATP2B4			#N/A	0
224335_s_at	BACE1	BACE1	BACE1	-1.074	1.074	4.23524	BACE1	BACE1	BACE1	#N/A	0
227896_at	BCCIP			-0.838288	0.838288	2.65272	BCCIP			#N/A	0
218264_at	BCCIP			-0.762422	0.762422	4.23524	BCCIP			#N/A	0
231960_at	BRWD1	BRWD1	BRWD1	-0.595151	0.595151	4.23524	BRWD1	BRWD1		#N/A	0
52164_at	C11orf24			-1.03202	1.03202	1.16489	C11orf24			#N/A	0
221534_at	C11orf68		C11orf68	-1.24986	1.24986	4.52298	C11orf68			#N/A	0
228452_at	C17orf39		C17orf39	-1.33344	1.33344	0.884241	C17orf39			#N/A	0
220058_at	C17orf39		C17orf39	-0.676747	0.676747	4.52298	C17orf39			#N/A	0
212055_at	C18orf10		C18orf10	-0.600639	0.600639	4.23524	C18orf10			#N/A	0
1553338_at	C1orf55		C1orf55	-0.724618	0.724618	4.23524	C1orf55			#N/A	0
225313_at	C20orf177			-1.01034	1.01034	1.33628	C20orf177			#N/A	0
1559901_s_at	C21orf34			-0.874869	0.874869	1.25984	C21orf34			#N/A	EGFR->E2F1->SIAH-|PML/RARalpha-|C21orf34
203738_at	C5orf22	C5orf22	C5orf22	-1.3222	1.3222	0	C5orf22	C5orf22		#N/A	0
1552660_a_at	C5orf22	C5orf22	C5orf22	-1.21801	1.21801	0	C5orf22	C5orf22		#N/A	0
200623_s_at	CALM3		CALM3	-1.32174	1.32174	1.16489	CALM3			#N/A	0
200622_x_at	CALM3		CALM3	-1.05482	1.05482	4.52298	CALM3			#N/A	0
200757_s_at	CALU	CALU	CALU	-0.83004	0.83004	1.33628	CALU	CALU	CALU	#N/A	0
200756_x_at	CALU	CALU	CALU	-0.7102	0.7102	2.48539	CALU	CALU	CALU	#N/A	0
200755_s_at	CALU	CALU	CALU	-0.592017	0.592017	3.26738	CALU	CALU	CALU	#N/A	0
214845_s_at	CALU	CALU	CALU	-0.566417	0.566417	4.23524	CALU	CALU	CALU	#N/A	0
224994_at	CAMK2D	CAMK2D	CAMK2D	-1.02076	1.02076	0	CAMK2D	CAMK2D		#N/A	0
225019_at	CAMK2D	CAMK2D	CAMK2D	-0.86719	0.86719	4.52298	CAMK2D	CAMK2D		#N/A	0
210787_s_at	CAMKK2		CAMKK2	-1.34702	1.34702	0	CAMKK2			#N/A	0
239771_at	CAND1		CAND1	-0.884525	0.884525	1.25984	CAND1		CAND1	#N/A	#N/A
208838_at	CAND1		CAND1	-0.800467	0.800467	1.33628	CAND1		CAND1	#N/A	0
208374_s_at	CAPZA1		CAPZA1	-0.964162	0.964162	1.16489	CAPZA1		CAPZA1	#N/A	0
206011_at	CASP1			-0.887095	0.887095	3.12172	CASP1			#N/A	CASP1-|EGFR; EGFR->JAK1/2->STAT1->CASP1
212097_at	CAV1		CAV1	-0.892259	0.892259	2.48539	CAV1			#N/A	0
212816_s_at	CBS		CBS	-1.02711	1.02711	0.884241	CBS			#N/A	0
1553972_a_at	CBS		CBS	-0.907157	0.907157	0.587555	CBS			#N/A	0
232489_at	CCDC76	CCDC76	CCDC76	-0.913534	0.913534	2.48539	CCDC76	CCDC76	CCDC76	#N/A	#N/A
205899_at	CCNA1			1.71777	1.71777	0	CCNA1			0	#N/A
210743_s_at	CDC14A		CDC14A	0.848836	0.848836	1.33628	CDC14A			0	#N/A
219270_at	CHAC1			-1.55098	1.55098	2.48539	CHAC1			#N/A	EGFR->ESR1->CREB1->CHAC1
200998_s_at	CKAP4	CKAP4	CKAP4	-1.21528	1.21528	1.25984	CKAP4	CKAP4	CKAP4	#N/A	0
200999_s_at	CKAP4	CKAP4	CKAP4	-1.1903	1.1903	1.16489	CKAP4	CKAP4	CKAP4	#N/A	0
212306_at	CLASP2	CLASP2	CLASP2	-0.683096	0.683096	4.23524	CLASP2	CLASP2		#N/A	0
201560_at	CLIC4		CLIC4	-0.584177	0.584177	3.67157	CLIC4			#N/A	0
202163_s_at	CNOT8	CNOT8	CNOT8	-1.34586	1.34586	0	CNOT8	CNOT8	CNOT8	#N/A	0
202164_s_at	CNOT8	CNOT8	CNOT8	-1.26668	1.26668	1.20281	CNOT8	CNOT8	CNOT8	#N/A	0
202162_s_at	CNOT8	CNOT8	CNOT8	-0.735841	0.735841	1.16489	CNOT8	CNOT8	CNOT8	#N/A	0
211343_s_at	COL13A1			-1.63329	1.63329	0	COL13A1			#N/A	EGFR->ESR1->cJun/cFos->Furin-?COL13A1; Furin contains miR-125 binding site
221729_at	COL5A2		COL5A2	-0.991497	0.991497	1.20281	COL5A2			#N/A	0
201904_s_at	CTDSPL		CTDSPL	-1.04347	1.04347	1.33628	CTDSPL			#N/A	0
203531_at	CUL5	CUL5	CUL5	-0.710311	0.710311	3.26738	CUL5	CUL5		#N/A	0
203533_s_at	CUL5	CUL5	CUL5	-0.548174	0.548174	3.67157	CUL5	CUL5		#N/A	0
209774_x_at	CXCL2			-1.3591	1.3591	0	CXCL2			#N/A	EGFR->->RELA->CXCL2
200794_x_at	DAZAP2		DAZAP2	-0.855724	0.855724	3.12172	DAZAP2			#N/A	0
224730_at	DCAF7			-1.5008	1.5008	3.12172	DCAF7			#N/A	EGFR->p53->14-3-3sigma-?HAN11(DCAF7)
202887_s_at	DDIT4	DDIT4	DDIT4	-2.1875	2.1875	0.884241	DDIT4	DDIT4	DDIT4	#N/A	0
219641_at	DET1		DET1	-1.00744	1.00744	4.52298	DET1			#N/A	0
201430_s_at	DPYSL3		DPYSL3	0.933444	0.933444	0	DPYSL3			0	#N/A
211493_x_at	DTNA		DTNA	0.596403	0.596403	2.34547	DTNA			EGFR->SP1-?DTNA(Dystrobrevin Alpha)	#N/A
219469_at	DYNC2H1		DYNC2H1	0.692893	0.692893	2.65272	DYNC2H1			0	#N/A
1561939_at	DYNC2H1		DYNC2H1	0.752621	0.752621	2.48539	DYNC2H1			0	#N/A
211607_x_at	EGFR	EGFR	EGFR	-0.616987	0.616987	4.52298	EGFR	EGFR		#N/A	0
209037_s_at	EHD1	EHD1	EHD1	-1.43217	1.43217	4.52298	EHD1	EHD1		#N/A	0
224936_at	EIF2S3		EIF2S3	-0.578357	0.578357	3.12172	EIF2S3			#N/A	0
224935_at	EIF2S3		EIF2S3	-0.542473	0.542473	3.12172	EIF2S3			#N/A	0
206114_at	EPHA4			-0.785929	0.785929	0	EPHA4			#N/A	0
210753_s_at	EPHB1			-1.58806	1.58806	0	EPHB1			#N/A	0
230425_at	EPHB1			-1.49045	1.49045	0	EPHB1			#N/A	0
211898_s_at	EPHB1			-1.18908	1.18908	3.12172	EPHB1			#N/A	0
213365_at	ERI2			-0.641929	0.641929	3.26738	ERI2			#N/A	0
221543_s_at	ERLIN2		ERLIN2	-1.38003	1.38003	0	ERLIN2			#N/A	0
208958_at	ERP44			-0.76145	0.76145	0	ERP44			#N/A	0
214507_s_at	EXOSC2	EXOSC2	EXOSC2	-0.854102	0.854102	2.48539	EXOSC2	EXOSC2		#N/A	0
209527_at	EXOSC2	EXOSC2	EXOSC2	-0.607609	0.607609	4.52298	EXOSC2	EXOSC2		#N/A	0
1569024_at	FAM13A			-1.23823	1.23823	0	FAM13A			#N/A	EGFR->->AndroR-?FAM13A(FAM13A1)
1569025_s_at	FAM13A			-0.939807	0.939807	0	FAM13A			#N/A	0
212017_at	FAM168B	FAM168B	FAM168B	-0.85638	0.85638	3.12172	FAM168B	FAM168B		#N/A	0
213056_at	FRMD4B		FRMD4B	-1.00461	1.00461	3.12172	FRMD4B			#N/A	0
208782_at	FSTL1		FSTL1	-0.821717	0.821717	1.79815	FSTL1			#N/A	0
208841_s_at	G3BP2	G3BP2	G3BP2	-0.847398	0.847398	4.23524	G3BP2	G3BP2	G3BP2	#N/A	0
218313_s_at	GALNT7		GALNT7	-0.890304	0.890304	2.65272	GALNT7		GALNT7	#N/A	0
243502_at	GJC1	GJC1	GJC1	-0.612254	0.612254	1.16489	GJC1	GJC1		#N/A	0
228776_at	GJC1	GJC1	GJC1	-0.57307	0.57307	4.23524	GJC1	GJC1		#N/A	0
200681_at	GLO1		GLO1	-0.909496	0.909496	3.67157	GLO1			#N/A	0
225420_at	GPAM		GPAM	-0.886147	0.886147	3.26738	GPAM			#N/A	0
225424_at	GPAM		GPAM	-0.793781	0.793781	2.65272	GPAM			#N/A	0
218469_at	GREM1		GREM1	-1.65119	1.65119	0	GREM1			#N/A	0
218468_s_at	GREM1		GREM1	-1.63212	1.63212	0	GREM1			#N/A	0
225276_at	GSPT1			-1.13684	1.13684	0.884241	GSPT1			#N/A	EGFR->->c-Myc->GSPT1; p53->GSPT1
225012_at	HDLBP	HDLBP	HDLBP	-1.07091	1.07091	0	HDLBP	HDLBP		#N/A	0
233642_s_at	HEATR5B			-0.623327	0.623327	4.23524	HEATR5B			#N/A	EGFR->SP1->CALM3-?HEATR5B
223073_at	HIATL1		HIATL1	-1.11217	1.11217	3.67157	HIATL1			#N/A	0
212291_at	HIPK1		HIPK1	0.617595	0.617595	1.79815	HIPK1			0	#N/A
202934_at	HK2			-1.22442	1.22442	2.34547	HK2			#N/A	0
205601_s_at	HOXB5		HOXB5	-0.758956	0.758956	3.12172	HOXB5		HOXB5	#N/A	0
213643_s_at	INPP5B		INPP5B	-0.884047	0.884047	1.25984	INPP5B			#N/A	0
200994_at	IPO7			-1.06482	1.06482	0	IPO7			#N/A	0
200995_at	IPO7			-0.993922	0.993922	3.12172	IPO7			#N/A	0
200993_at	IPO7			-0.699517	0.699517	3.12172	IPO7			#N/A	0
204686_at	IRS1	IRS1	IRS1	-0.880809	0.880809	3.26738	IRS1	IRS1		#N/A	0
235057_at	ITCH		ITCH	-0.649008	0.649008	4.23524	ITCH		ITCH	#N/A	0
212447_at	KBTBD2	KBTBD2	KBTBD2	-0.692199	0.692199	2.48539	KBTBD2	KBTBD2		#N/A	0
211202_s_at	KDM5B			-0.729085	0.729085	0	KDM5B			#N/A	EGFR->->SP1->KDM5B (Plu-1); EGFR->->ERK1/2-|HSF-|Plu1
201549_x_at	KDM5B			-0.662096	0.662096	3.26738	KDM5B			#N/A	EGFR->->SP1->KDM5B
212056_at	KIAA0182	KIAA0182	KIAA0182	0.584177	0.584177	2.65272	KIAA0182	KIAA0182		EGFR->ESR1-?KIAA0182	#N/A
202181_at	KIAA0247	KIAA0247	KIAA0247	-1.09084	1.09084	3.26738	KIAA0247	KIAA0247		#N/A	0
224662_at	KIF5B			-0.59615	0.59615	3.12172	KIF5B			#N/A	EGFR->->c-Myc-?KIF5B
221841_s_at	KLF4	KLF4	KLF4	-1.29401	1.29401	0	KLF4	KLF4	KLF4	#N/A	0
220266_s_at	KLF4	KLF4	KLF4	-1.06432	1.06432	1.25984	KLF4	KLF4	KLF4	#N/A	0
218604_at	LEMD3	LEMD3	LEMD3	-0.72904	0.72904	3.12172	LEMD3	LEMD3	LEMD3	#N/A	0
218850_s_at	LIMD1		LIMD1	-0.927072	0.927072	2.65272	LIMD1			#N/A	0
235606_at	LOC344595			0.935698	0.935698	1.23354	LOC344595			0	#N/A
239466_at	LOC344595			1.0204	1.0204	0.488024	LOC344595			0	#N/A
227474_at	LOC654433			-0.820439	0.820439	2.48539	LOC654433			#N/A	0
228425_at	LOC654433			-0.713548	0.713548	4.52298	LOC654433			#N/A	#N/A
231808_at	LOC729082			-0.778646	0.778646	0	LOC729082			#N/A	0
220099_s_at	LUC7L2		LUC7L2	-0.918849	0.918849	0	LUC7L2			#N/A	0
212449_s_at	LYPLA1			-0.816625	0.816625	2.34547	LYPLA1			#N/A	EGFR->c-Src-?Annexin2-|LYPLA1 (LPL1)
212830_at	MEGF9	MEGF9	MEGF9	-0.770317	0.770317	1.25984	MEGF9	MEGF9		#N/A	0
212831_at	MEGF9	MEGF9	MEGF9	-0.678113	0.678113	3.12172	MEGF9	MEGF9		#N/A	0
203102_s_at	MGAT2			-0.766612	0.766612	3.12172	MGAT2			#N/A	EGFR->->SP1-?MGAT2; EGFR->->c-Myc-?MGAT2
55081_at	MICALL1		MICALL1	-0.71877	0.71877	3.67157	MICALL1			#N/A	0
226790_at	MORN2			0.653374	0.653374	4.52298	MORN2			0	#N/A
216095_x_at	MTMR1			-0.567174	0.567174	2.34547	MTMR1			#N/A	EGFR->->c-Myc->MTMR1
229757_at	NAF1			-0.778863	0.778863	3.12172	NAF1			#N/A	EGFR->->SP1->AHR-?NAF1
225448_at	NAPG			-1.0566	1.0566	0	NAPG			#N/A	EGFR->p53-|HNF4alpha-?PSD95-?NAPG
224771_at	NAV1		NAV1	0.766265	0.766265	3.07536	NAV1			0	#N/A
211063_s_at	NCK1			-0.580915	0.580915	3.26738	NCK1			#N/A	EGFR->NCK1
217773_s_at	NDUFA4	NDUFA4	NDUFA4	-1.04802	1.04802	0.884241	NDUFA4	NDUFA4		#N/A	0
202007_at	NID1		NID1	-0.71996	0.71996	2.65272	NID1			#N/A	0
234299_s_at	NIN		NIN	-0.552764	0.552764	2.65272	NIN			#N/A	0
209755_at	NMNAT2			-1.09838	1.09838	0	NMNAT2			#N/A	EGFR->ESR1-?NMNAT2(NMNA2)(ESR1 is a TS target of miR-125)
202443_x_at	NOTCH2		NOTCH2	-0.711597	0.711597	4.52298	NOTCH2			#N/A	0
212377_s_at	NOTCH2		NOTCH2	-0.672263	0.672263	3.26738	NOTCH2			#N/A	0
201468_s_at	NQO1		NQO1	-1.08705	1.08705	2.65272	NQO1			#N/A	0
212298_at	NRP1		NRP1	-0.53694	0.53694	3.12172	NRP1			#N/A	0
224581_s_at	NUCKS1			-0.687387	0.687387	3.12172	NUCKS1			#N/A	EGFR->E2F1->OCT3/4-?NUCKS; EGFR->STAT3->NANOG-?NUCKS1
201270_x_at	NUDCD3		NUDCD3	-1.07544	1.07544	4.23524	NUDCD3			#N/A	0
209628_at	NXT2	NXT2	NXT2	-1.03086	1.03086	0.884241	NXT2	NXT2	NXT2	#N/A	0
220594_at	OGT	OGT	OGT	-1.67019	1.67019	0	OGT	OGT	OGT	#N/A	0
209240_at	OGT	OGT	OGT	-1.1767	1.1767	0	OGT	OGT	OGT	#N/A	0
207563_s_at	OGT	OGT	OGT	-1.08341	1.08341	0.587555	OGT	OGT	OGT	#N/A	0
212307_s_at	OGT	OGT	OGT	-1.08238	1.08238	1.25984	OGT	OGT	OGT	#N/A	0
207564_x_at	OGT	OGT	OGT	-0.88482	0.88482	3.12172	OGT	OGT	OGT	#N/A	0
229787_s_at	OGT	OGT	OGT	-0.730874	0.730874	3.12172	OGT	OGT	OGT	#N/A	0
226507_at	PAK1		PAK1	-1.11944	1.11944	0.587555	PAK1			#N/A	0
209615_s_at	PAK1		PAK1	-0.928915	0.928915	1.16489	PAK1			#N/A	0
235795_at	PAX6	PAX6	PAX6	-0.648552	0.648552	4.52298	PAX6	PAX6		#N/A	0
214528_s_at	PAX8		PAX8	-0.565311	0.565311	1.79815	PAX8			#N/A	0
212151_at	PBX1			1.13457	1.13457	0.884241	PBX1			EGFR-|b-catenin->SF1->PBX1; EGFR->CyclinD1->HDAC1/3-|PBX1; EGFR->STAT3-?SIN3B-|PBX1	#N/A
204491_at	PDE4D	PDE4D	PDE4D	-0.903938	0.903938	4.52298	PDE4D	PDE4D	PDE4D	#N/A	0
210836_x_at	PDE4D	PDE4D	PDE4D	-0.838599	0.838599	1.20281	PDE4D	PDE4D	PDE4D	#N/A	0
210837_s_at	PDE4D	PDE4D	PDE4D	-0.675686	0.675686	4.52298	PDE4D	PDE4D	PDE4D	#N/A	0
211840_s_at	PDE4D	PDE4D	PDE4D	-0.515351	0.515351	4.23524	PDE4D	PDE4D	PDE4D	#N/A	0
221994_at	PDLIM5			-0.558823	0.558823	4.23524	PDLIM5			#N/A	EGFR->RhoA->SRF->PDLIM5(ENH)
226823_at	PHACTR4	PHACTR4	PHACTR4	-0.588172	0.588172	2.65272	PHACTR4	PHACTR4		#N/A	0
1554472_a_at	PHF20L1			-0.628621	0.628621	2.48539	PHF20L1			#N/A	EGFR->GRB2->HistoneH3.1->PHF20L1(CGI-72)
212511_at	PICALM		PICALM	-0.863358	0.863358	2.65272	PICALM			#N/A	0
203879_at	PIK3CD	PIK3CD	PIK3CD	-1.24487	1.24487	0	PIK3CD	PIK3CD		#N/A	EGFR->STAT5A-|RUNX1->PIK3CD
235110_at	PLA2G16			1.19783	1.19783	0.967238	PLA2G16			0	#N/A
200827_at	PLOD1		PLOD1	-1.451	1.451	3.67157	PLOD1			#N/A	0
208828_at	POLE3		POLE3	-1.16572	1.16572	1.79815	POLE3			#N/A	0
225844_at	POLE4	POLE4	POLE4	-1.22407	1.22407	0	POLE4	POLE4	POLE4	#N/A	0
1553587_a_at	POLE4	POLE4	POLE4	-1.04295	1.04295	0.884241	POLE4	POLE4	POLE4	#N/A	0
202886_s_at	PPP2R1B		PPP2R1B	-0.509599	0.509599	3.26738	PPP2R1B			#N/A	0
218236_s_at	PRKD3		PRKD3	-0.64267	0.64267	2.65272	PRKD3			#N/A	0
205618_at	PRRG1		PRRG1	-1.04365	1.04365	2.65272	PRRG1			#N/A	0
200988_s_at	PSME3	PSME3	PSME3	-1.05021	1.05021	0	PSME3	PSME3	PSME3	#N/A	0
205712_at	PTPRD		PTPRD	-0.670423	0.670423	4.23524	PTPRD			#N/A	0
219178_at	QTRTD1	QTRTD1	QTRTD1	-0.873927	0.873927	0	QTRTD1	QTRTD1		#N/A	0
203831_at	R3HDM2		R3HDM2	-0.847478	0.847478	3.26738	R3HDM2			#N/A	0
210879_s_at	RAB11FIP5	RAB11FIP5	RAB11FIP5	-1.13202	1.13202	3.26738	RAB11FIP5	RAB11FIP5		#N/A	0
201244_s_at	RAF1	RAF1	RAF1	-0.749153	0.749153	1.20281	RAF1	RAF1	RAF1	#N/A	EGFR->C-RAF1; also miR-7 target
221809_at	RANBP10			0.749035	0.749035	1.33628	RANBP10			0	#N/A
53987_at	RANBP10			0.86754	0.86754	2.34547	RANBP10			0	#N/A
201783_s_at	RELA			-1.08425	1.08425	0.884241	RELA			#N/A	miRanda predicted target of miR-7; EGFR->PTK2->MDM2->RELA; EGFR->->SP1->RELA (SP1 is a TS target of miR-7)
230202_at	RELA			-0.884386	0.884386	4.23524	RELA			#N/A	EGFR->PTK2->MDM2->RELA
1552651_a_at	RFFL		RFFL	-0.864844	0.864844	4.23524	RFFL			#N/A	0
228980_at	RFFL		RFFL	-0.758183	0.758183	0	RFFL			#N/A	0
211678_s_at	RNF114		RNF114	-1.05462	1.05462	1.16489	RNF114		RNF114	#N/A	0
200867_at	RNF114		RNF114	-0.963122	0.963122	0	RNF114		RNF114	#N/A	0
218528_s_at	RNF38			-0.731113	0.731113	3.67157	RNF38			#N/A	0
1555878_at	RPS24			-0.808988	0.808988	3.12172	RPS24			#N/A	EGFR->->c-Myc-?RPS24
201980_s_at	RSU1		RSU1	-0.855857	0.855857	1.16489	RSU1			#N/A	0
202853_s_at	RYK		RYK	-1.07285	1.07285	1.25984	RYK			#N/A	0
214172_x_at	RYK		RYK	-1.0638	1.0638	3.12172	RYK			#N/A	0
202797_at	SACM1L			-0.876779	0.876779	2.48539	SACM1L			#N/A	EGFR->->ERK1/2-|HSF-|SACM1L
234491_s_at	SAV1		SAV1	-0.890352	0.890352	1.25984	SAV1			#N/A	0
222573_s_at	SAV1		SAV1	-0.619433	0.619433	3.26738	SAV1			#N/A	0
224983_at	SCARB2		SCARB2	-1.6118	1.6118	2.65272	SCARB2			#N/A	0
201646_at	SCARB2		SCARB2	-1.11784	1.11784	0	SCARB2			#N/A	0
201647_s_at	SCARB2		SCARB2	-1.01385	1.01385	0.587555	SCARB2			#N/A	0
212900_at	SEC24A		SEC24A	-0.960971	0.960971	3.12172	SEC24A			#N/A	0
230265_at	SEL1L		SEL1L	-0.666487	0.666487	3.67157	SEL1L			#N/A	0
207714_s_at	SERPINH1			-1.46142	1.46142	0	SERPINH1			#N/A	0
220200_s_at	SETD8	SETD8	SETD8	-1.07335	1.07335	3.12172	SETD8	SETD8	SETD8	#N/A	0
213308_at	SHANK2	SHANK2	SHANK2	-1.91307	1.91307	0	SHANK2	SHANK2	SHANK2	#N/A	0
206934_at	SIRPB1			-1.56148	1.56148	0	SIRPB1			#N/A	EGFR->ERK2->p300->TNFalpha->IFN-gamma->SIRPB1
200711_s_at	SKP1	SKP1	SKP1	-0.957987	0.957987	1.25984	SKP1	SKP1	SKP1	#N/A	0
224844_at	SLAIN2			-0.751258	0.751258	1.25984	SLAIN2			#N/A	EGFR-?SLAIN2
218653_at	SLC25A15	SLC25A15	SLC25A15	-1.18935	1.18935	1.25984	SLC25A15	SLC25A15		#N/A	0
222705_s_at	SLC25A15	SLC25A15	SLC25A15	-0.809075	0.809075	2.65272	SLC25A15	SLC25A15		#N/A	0
218519_at	SLC35A5		SLC35A5	-0.697916	0.697916	4.52298	SLC35A5			#N/A	0
222982_x_at	SLC38A2	SLC38A2	SLC38A2	-0.710633	0.710633	3.12172	SLC38A2	SLC38A2	SLC38A2	#N/A	0
227046_at	SLC39A11		SLC39A11	-1.65165	1.65165	0	SLC39A11			#N/A	0
209884_s_at	SLC4A7		SLC4A7	-0.865813	0.865813	1.33628	SLC4A7		SLC4A7	#N/A	0
240419_at	SLC6A15		SLC6A15	-0.632446	0.632446	4.23524	SLC6A15			#N/A	0
225516_at	SLC7A2		SLC7A2	-1.16017	1.16017	1.20281	SLC7A2			#N/A	#N/A
207626_s_at	SLC7A2		SLC7A2	-0.961543	0.961543	4.52298	SLC7A2			#N/A	0
209679_s_at	SMAGP			-1.26137	1.26137	3.12172	SMAGP			#N/A	EGFR->p53-|HNF4alpha-?SMAGP (LOC57228)
201589_at	SMC1A	SMC1A	SMC1A	0.622566	0.622566	4.52298	SMC1A	SMC1A		0	#N/A
204240_s_at	SMC2		SMC2	0.813538	0.813538	1.33628	SMC2			0	#N/A
224842_at	SMG1	SMG1	SMG1	-0.639944	0.639944	4.52298	SMG1	SMG1		#N/A	0
226572_at	SOCS7			-0.792216	0.792216	3.26738	SOCS7			#N/A	EGFR->->STAT1->IRF1-?ERAP1
222513_s_at	SORBS1			-0.869642	0.869642	2.48539	SORBS1			#N/A	EGFR->->p53->SORBS1
222154_s_at	SPATS2L			0.80286	0.80286	3.26738	SPATS2L			0	#N/A
224995_at	SPIRE1			-1.15405	1.15405	4.52298	SPIRE1			#N/A	0
215505_s_at	STRN3	STRN3	STRN3	-0.510956	0.510956	3.12172	STRN3	STRN3	STRN3	#N/A	0
227891_s_at	TAF15			-0.954017	0.954017	3.67157	TAF15			#N/A	EGFR->->SP1-?TAF15
234168_at	TAF15			-0.758937	0.758937	1.79815	TAF15			#N/A	EGFR->->SP1-?TAF15
235020_at	TAF4B		TAF4B	-0.548758	0.548758	4.52298	TAF4B			#N/A	0
211052_s_at	TBCD			-0.815536	0.815536	4.23524	TBCD			#N/A	EGFR->E2F1-?TBCD
229706_at	TCERG1		TCERG1	-0.708525	0.708525	4.52298	TCERG1		TCERG1	#N/A	0
212386_at	TCF4	TCF4	TCF4	-0.594426	0.594426	3.26738	TCF4	TCF4		#N/A	0
242939_at	TFDP1			-0.541832	0.541832	4.52298	TFDP1			#N/A	#N/A
213258_at	TFPI		TFPI	-1.07711	1.07711	3.26738	TFPI			#N/A	0
209676_at	TFPI		TFPI	-1.0408	1.0408	3.67157	TFPI			#N/A	0
208691_at	TFRC	TFRC	TFRC	-1.00452	1.00452	2.65272	TFRC	TFRC	TFRC	#N/A	0
207332_s_at	TFRC	TFRC	TFRC	-0.745543	0.745543	3.26738	TFRC	TFRC	TFRC	#N/A	0
205016_at	TGFA		TGFA	-1.21002	1.21002	1.25984	TGFA			#N/A	0
211258_s_at	TGFA		TGFA	-1.06985	1.06985	0	TGFA			#N/A	contains 5 sites for miR-7
220407_s_at	TGFB2			1.4483	1.4483	0	TGFB2			0	#N/A
217612_at	TIMM50		TIMM50	-1.267	1.267	4.52298	TIMM50			#N/A	0
215033_at	TM4SF1			-1.54219	1.54219	3.12172	TM4SF1			#N/A	#N/A
224755_at	TM9SF3			-0.71911	0.71911	2.48539	TM9SF3			#N/A	EGFR->E2F1->OCT3/4->TM9SF3
212352_s_at	TMED10		TMED10	-0.73499	0.73499	3.12172	TMED10			#N/A	0
200929_at	TMED10		TMED10	-0.514017	0.514017	4.23524	TMED10			#N/A	#N/A
239627_at	TMED9	TMED9	TMED9	-1.07787	1.07787	4.23524	TMED9	TMED9	TMED9	#N/A	0
227936_at	TMEM68			-0.733142	0.733142	2.48539	TMEM68			#N/A	EGFR->E2F1-?TMEM68
202478_at	TRIB2		TRIB2	-1.42909	1.42909	0.587555	TRIB2			#N/A	#N/A
202479_s_at	TRIB2		TRIB2	-0.628486	0.628486	1.25984	TRIB2			#N/A	0
210995_s_at	TRIM23		TRIM23	0.865646	0.865646	0.488024	TRIM23			0	#N/A
210994_x_at	TRIM23		TRIM23	0.954428	0.954428	0.967238	TRIM23			0	#N/A
221897_at	TRIM52		TRIM52	-0.694048	0.694048	2.48539	TRIM52			#N/A	0
221493_at	TSPYL1		TSPYL1	-0.700733	0.700733	4.52298	TSPYL1			#N/A	0
230891_at	TUBE1			-1.55767	1.55767	0	TUBE1			#N/A	EGFR->->AndroR->TUBE1 (tubulin)
226181_at	TUBE1			-1.34986	1.34986	0	TUBE1			#N/A	EGFR->->AndroR->TUBE1 (tubulin)
217823_s_at	UBE2J1		UBE2J1	-0.560477	0.560477	4.52298	UBE2J1			#N/A	0
227413_at	UBLCP1	UBLCP1	UBLCP1	-1.13002	1.13002	3.12172	UBLCP1	UBLCP1	UBLCP1	#N/A	0
212934_at	UBXN2B			-0.829024	0.829024	3.67157	UBXN2B			#N/A	#N/A
233245_at	UHRF1BP1			-1.04395	1.04395	2.48539	UHRF1BP1			#N/A	0
212399_s_at	VGLL4		VGLL4	-0.720984	0.720984	2.48539	VGLL4			#N/A	0
204042_at	WASF3	WASF3	WASF3	-1.4276	1.4276	0	WASF3	WASF3		#N/A	0
224953_at	YIPF5		YIPF5	-0.674397	0.674397	3.26738	YIPF5			#N/A	0
215150_at	YOD1		YOD1	-0.68915	0.68915	1.16489	YOD1			#N/A	0
225629_s_at	ZBTB4		ZBTB4	-0.763684	0.763684	4.52298	ZBTB4		ZBTB4	#N/A	0
212402_at	ZC3H13			-0.535861	0.535861	4.23524	ZC3H13			#N/A	0
222451_s_at	ZDHHC9		ZDHHC9	-1.39643	1.39643	0.587555	ZDHHC9			#N/A	0
213065_at	ZFC3H1			-0.924743	0.924743	4.52298	ZFC3H1			#N/A	EGFR->NSP3-?C19orf50-?ZFC3H1
1559270_at	ZFHX4			0.522322	0.522322	3.26738	ZFHX4			0	#N/A
226581_at	ZFYVE20		ZFYVE20	-0.653507	0.653507	1.16489	ZFYVE20			#N/A	0
210282_at	ZMYM2			-1.00353	1.00353	3.26738	ZMYM2			#N/A	EGFR->ERK2->p300-?E2I->SUMO1->ZMYM2(ZNF198)
228157_at	ZNF207			-0.942706	0.942706	3.12172	ZNF207			#N/A	EGFR->p53-|HNF4alpha-?ZNF207; Also contains binding site for miR-125
231848_x_at	ZNF207			-0.904013	0.904013	1.16489	ZNF207			#N/A	EGFR->p53-|HNF4alpha-?ZNF207; Also contains binding site for miR-125
1556035_s_at	ZNF207			-0.877426	0.877426	2.34547	ZNF207			#N/A	0
207268_x_at	ABI2	ABI2	ABI2	0.503142	0.503142	4.23524		ABI2		0	#N/A
225098_at	ABI2	ABI2	ABI2	0.589023	0.589023	3.07536		ABI2		0	#N/A
202206_at	ARL4C	ARL4C	ARL4C	-0.804041	0.804041	1.25984		ARL4C	ARL4C	#N/A	0
208735_s_at	CTDSP2	CTDSP2	CTDSP2	-1.0673	1.0673	1.33628		CTDSP2		#N/A	0
222576_s_at	EIF2C1	EIF2C1	EIF2C1	-0.564634	0.564634	4.23524		EIF2C1	EIF2C1	#N/A	0
223059_s_at	FAM107B	FAM107B	FAM107B	-0.674381	0.674381	2.65272		FAM107B		#N/A	0
223058_at	FAM107B	FAM107B	FAM107B	-0.669111	0.669111	3.12172		FAM107B		#N/A	0
241736_at	FBXW2	FBXW2	FBXW2	-0.537071	0.537071	3.67157		FBXW2		#N/A	0
225142_at	JHDM1D	JHDM1D	JHDM1D	-1.03981	1.03981	0.587555		JHDM1D		#N/A	0
1559601_at	KIAA2018	KIAA2018	KIAA2018	-0.937686	0.937686	0.587555		KIAA2018		#N/A	0
227433_at	KIAA2018	KIAA2018	KIAA2018	-0.873415	0.873415	1.16489		KIAA2018		#N/A	0
226321_at	LYSMD3	LYSMD3	LYSMD3	-0.725042	0.725042	4.23524		LYSMD3		#N/A	0
201981_at	PAPPA	PAPPA	PAPPA	-1.23237	1.23237	0		PAPPA	PAPPA	#N/A	0
224941_at	PAPPA	PAPPA	PAPPA	-1.06585	1.06585	3.12172		PAPPA	PAPPA	#N/A	0
226110_at	PTAR1	PTAR1	PTAR1	-0.970493	0.970493	0.884241		PTAR1		#N/A	0
235484_at	PTAR1	PTAR1	PTAR1	-0.800086	0.800086	1.25984		PTAR1		#N/A	0
212944_at	SLC5A3	SLC5A3	SLC5A3	-0.852219	0.852219	1.33628		SLC5A3		#N/A	#N/A
212637_s_at	WWP1	WWP1	WWP1	-0.746545	0.746545	4.23524		WWP1	WWP1	#N/A	0
212638_s_at	WWP1	WWP1	WWP1	-0.610333	0.610333	3.26738		WWP1	WWP1	#N/A	0
228363_at	XIAP	XIAP	XIAP	-0.937779	0.937779	1.33628		XIAP		#N/A	EGFR->->RELA->XIAP
235222_x_at	XIAP	XIAP	XIAP	-0.797039	0.797039	4.52298		XIAP		#N/A	EGFR->->RELA->XIAP
225847_at	NCEH1			-0.900574	0.900574	4.23524			NCEH1	#N/A	EGFR->E2F1-?NCEH1(AADACL1)
216971_s_at	PLEC1		PLEC1	-1.29565	1.29565	3.12172			PLEC1	#N/A	0
201109_s_at	THBS1		THBS1	0.632441	0.632441	4.23524			THBS1	0	#N/A
202859_x_at	IL8			-2.79087	2.79087	1.79815				#N/A	#N/A
201150_s_at	TIMP3			-2.72988	2.72988	0				#N/A	EGFR->->SP1->TIMP3; NF-Y-?TIMP3
214456_x_at	SAA1 /// SAA2			-2.61075	2.61075	1.20281				#N/A	EGFR->->SP1-?SAA1; EGFR->->RELA->SAA2
208607_s_at	SAA1 /// SAA2			-2.3954	2.3954	2.34547				#N/A	EGFR->->SP1-?SAA1
209230_s_at	NUPR1			-2.35864	2.35864	0				#N/A	EGFR->->RELA(NFkB)->NUPR1 (protein P8)
201149_s_at	TIMP3			-2.19578	2.19578	0				#N/A	EGFR->->SP1->TIMP3
237986_at	---			-2.15727	2.15727	1.25984				#N/A	0
1568746_a_at	hCG_1654703			-2.1372	2.1372	0				#N/A	0
206157_at	PTX3			-2.09209	2.09209	0				#N/A	EGFR->->SP1-?PTX3; EGFR->->RELA->PTX3
212810_s_at	SLC1A4			-1.91865	1.91865	0				#N/A	#N/A
228235_at	MGC16121			-1.90317	1.90317	0				#N/A	0
212314_at	KIAA0746			-1.86875	1.86875	0				#N/A	EGFR->c-Src->JNK(MAPK8-10)->SMAD4->KIAA0746
201147_s_at	TIMP3			-1.84986	1.84986	0				#N/A	EGFR->->SP1->TIMP3;NF-Y-?TIMP3
1569788_at	ST8SIA1			-1.8295	1.8295	0.884241				#N/A	EGFR->->RELA->SIAT8A(ST8SIA1);EGFR->->SP1->ST8SIA1
1552721_a_at	FGF1			-1.80315	1.80315	0				#N/A	miR7tgt miRanda; AP1-?FGF1
229784_at	MGC16121			-1.79195	1.79195	0				#N/A	0
207076_s_at	ASS1			-1.78553	1.78553	2.65272				#N/A	#N/A
1553311_at	C20orf197			-1.75514	1.75514	4.23524				#N/A	#N/A
228808_s_at	LOXL2		LOXL2	-1.74345	1.74345	0.587555				#N/A	0
233737_s_at	LOC284561			-1.72357	1.72357	0				#N/A	0
1557945_at	TCTE3			-1.71901	1.71901	0				#N/A	EGFR->E2F1-?TCTE3
1556841_a_at	ALDH1L2			-1.71632	1.71632	0				#N/A	EGFR->ERK2->p300->TNFalpha->ETS1->AP2A-?ALDH1L2; EGFR->p53->AP2A-?ALDH1L2
240434_at	---			-1.71299	1.71299	0				#N/A	0
208240_s_at	FGF1			-1.71267	1.71267	0				#N/A	miR7tgt miRanda; AP1-?FGF1
200632_s_at	NDRG1		NDRG1	-1.70922	1.70922	3.12172				#N/A	0
242993_at	---			-1.70462	1.70462	1.79815				#N/A	0
232689_at	LOC284561			-1.70075	1.70075	0				#N/A	0
1564911_at	SNHG4			-1.70019	1.70019	4.23524				#N/A	0
214453_s_at	IFI44			-1.68957	1.68957	2.65272				#N/A	#N/A
229074_at	---			-1.68895	1.68895	0				#N/A	0
213704_at	RABGGTB			-1.68398	1.68398	0				#N/A	EGFR->->c-Myc->RABGGTB
1566968_at	---			-1.68048	1.68048	1.33628				#N/A	#N/A
228237_at	PAPPA2			-1.67502	1.67502	4.23524				#N/A	EGFR->->SP1-?ATF7IP-?PAPPA2
212230_at	PPAP2B			-1.65887	1.65887	0				#N/A	EGFR->E2F1->PPARG->PPAP2B (PPARG is a miR-7 target)
211506_s_at	IL8			-1.64491	1.64491	0				#N/A	EGFR->->RELA->IL8; EGFR->ESR1->IL8(ESR1 is a TS target of miR-125); EGFR->->STAT1->IRF1->IL8
242260_at	MATR3			-1.6386	1.6386	4.23524				#N/A	EGFR->STAT1->CASP3/8-?MATR3
231202_at	ALDH1L2			-1.62813	1.62813	0				#N/A	EGFR->ERK2->p300->TNFalpha->ETS1->AP2A-?ALDH1L2; EGFR->p53->AP2A-?ALDH1L2
221087_s_at	APOL3			-1.62404	1.62404	0.884241				#N/A	EGFR->->SP1->AP2C-?APOL3
229778_at	C12orf39			-1.62116	1.62116	4.52298				#N/A	#N/A
231116_at	---			-1.60124	1.60124	1.16489				#N/A	#N/A
233660_at	EHD4			-1.57191	1.57191	0				#N/A	EGFR->FAK->Fyn->TrkA->EHD4
212226_s_at	PPAP2B			-1.5582	1.5582	2.65272				#N/A	#N/A
227963_at	---			-1.55556	1.55556	0				#N/A	0
205227_at	IL1RAP			-1.55011	1.55011	0				#N/A	#N/A
44783_s_at	HEY1			-1.55003	1.55003	0				#N/A	EGFR->E2F1->HEY1
237097_at	---			-1.54699	1.54699	0				#N/A	0
232258_at	TCTE3			-1.53692	1.53692	3.12172				#N/A	#N/A
200706_s_at	LITAF			-1.52641	1.52641	0				#N/A	EGFR->JAK1/2/ERK2->STAT6->LITAF
204470_at	CXCL1			-1.52331	1.52331	0				#N/A	EGFR->->RELA->CXCL1/GRO1; EGFR->->SP1->CXCL1
231031_at	KGFLP2			-1.52111	1.52111	0				#N/A	0
1559393_at	ALDH1L2			-1.51776	1.51776	0				#N/A	EGFR->ERK2->p300->TNFalpha->ETS1->AP2A-?ALDH1L2; EGFR->p53->AP2A-?ALDH1L2
205289_at	BMP2			-1.51286	1.51286	3.12172				#N/A	#N/A
237154_at	---			-1.49417	1.49417	0				#N/A	0
239472_at	---			-1.4941	1.4941	0				#N/A	#N/A
225220_at	SNHG8			-1.48619	1.48619	4.52298				#N/A	0
205067_at	IL1B			-1.46701	1.46701	0				#N/A	EGFR->->RELA->IL1B; EGFR->E2F1->IL1B
1558481_s_at	---			-1.46622	1.46622	1.16489				#N/A	0
228923_at	S100A6			-1.462	1.462	3.67157				#N/A	EGFR->->SP1->S100A6; EGFR->->RELA->S100A6(Calcyclin)
213030_s_at	PLXNA2		PLXNA2	-1.45679	1.45679	0.587555				#N/A	0
39402_at	IL1B			-1.45285	1.45285	0				#N/A	EGFR->->RELA->IL1B; EGFR->->STAT1->IL1B; EGFR->E2F1->IL1B
240335_at	SLC35F5			-1.44129	1.44129	0				#N/A	EGFR->E2F1-?SLC35F5
219410_at	TMEM45A			-1.44016	1.44016	0				#N/A	#N/A
220892_s_at	PSAT1			-1.42726	1.42726	3.26738				#N/A	EGFR->E2F1-?PSAT1
213338_at	TMEM158			-1.41653	1.41653	0				#N/A	EGFR->->c-Myc->ETS2->TMEM158
212311_at	KIAA0746			-1.41024	1.41024	0				#N/A	EGFR->c-Src->JNK(MAPK8-10)->SMAD4->KIAA0746
239973_at	---			-1.40682	1.40682	0				#N/A	0
205047_s_at	ASNS			-1.40403	1.40403	0				#N/A	EGFR->->SP1->ASNS; EGFR->->c-Myc->ASNS
226656_at	CRTAP		CRTAP	-1.40265	1.40265	1.20281				#N/A	0
203888_at	THBD			-1.39541	1.39541	1.16489				#N/A	EGFR->->SP1->THBD; EGFR->STAT3->AndrogenR->THBD
1555889_a_at	CRTAP		CRTAP	-1.37713	1.37713	0				#N/A	0
225066_at	PPP2R2D			-1.36133	1.36133	0.587555				#N/A	EGFR->DNAPK-?TIF1beta-?PPP2R2D
220563_s_at	SHANK1			-1.36034	1.36034	1.16489				#N/A	EGFR->ERK1/c-Src->DIP1->SHANK1
207485_x_at	BTN3A1			-1.35987	1.35987	0				#N/A	EGFR->ESR1-?BTN3A1
214094_at	FUBP1			-1.3577	1.3577	0				#N/A	EGFR->c-Src-?FUBP1
205117_at	FGF1			-1.34957	1.34957	0.587555				#N/A	miR7tgt miRanda; AP1-?FGF1
212190_at	SERPINE2			-1.34447	1.34447	0				#N/A	EGFR->->SP1->SERPINE2
211026_s_at	MGLL			-1.34135	1.34135	3.12172				#N/A	0
1557360_at	LRPPRC			-1.33858	1.33858	3.12172				#N/A	#N/A
210476_s_at	PRLR			-1.3366	1.3366	0				#N/A	#N/A
241958_at	---			-1.33297	1.33297	3.67157				#N/A	0
211917_s_at	PRLR			-1.3303	1.3303	1.79815				#N/A	#N/A
225955_at	METRNL			-1.3282	1.3282	1.25984				#N/A	EGFR->E2F1-?METRNL
202847_at	PCK2			-1.31062	1.31062	0				#N/A	EGFR->STAT3->PCK2(PPCKM)
236500_at	---			-1.30981	1.30981	0				#N/A	0
1560996_at	---			-1.3043	1.3043	0				#N/A	0
212528_at	---			-1.30209	1.30209	1.25984				#N/A	0
244411_at	---			-1.30168	1.30168	4.52298				#N/A	#N/A
200768_s_at	MAT2A			-1.29981	1.29981	1.20281				#N/A	0
234233_s_at	---			-1.29512	1.29512	0				#N/A	0
1555847_a_at	LOC284454			-1.28955	1.28955	0				#N/A	0
213895_at	EMP1			-1.27149	1.27149	1.33628				#N/A	0
227792_at	ITPRIPL2			-1.27125	1.27125	1.79815				#N/A	EGFR->E2F1->SUZ12-?ITPRIPL2
202267_at	LAMC2			-1.27086	1.27086	0				#N/A	0
200704_at	LITAF			-1.27046	1.27046	0				#N/A	EGFR->JAK2->STAT6->LITAF
1557236_at	APOL6		APOL6	-1.2685	1.2685	0.587555				#N/A	0
220816_at	LPAR3			-1.26725	1.26725	4.52298				#N/A	EGFR->E2F-?APOLPA->LPAR3 (EDG7)
230184_at	---			-1.26655	1.26655	1.16489				#N/A	#N/A
228120_at	---			-1.26175	1.26175	3.67157				#N/A	#N/A
223062_s_at	PSAT1			-1.25579	1.25579	0.587555				#N/A	EGFR->E2F1-?PSAT1
212500_at	ADO			-1.2537	1.2537	0				#N/A	EGFR->p53-|HNF4alpha-?ADO
1555938_x_at	VIM			-1.24995	1.24995	1.25984				#N/A	EGFR->->SP1->VIM; EGFR->->AP1->VIM; EGFR->->STAT1->VIM
230232_at	KIAA0746			-1.24931	1.24931	0.587555				#N/A	EGFR->c-Src->JNK(MAPK8-10)->SMAD4->KIAA0746
225102_at	MGLL			-1.249	1.249	0				#N/A	0
224917_at	MIR21			-1.24489	1.24489	0				#N/A	EGFR->p53->MIR21
229427_at	SEMA5A			-1.24351	1.24351	2.48539				#N/A	0
231259_s_at	---			-1.23979	1.23979	4.23524				#N/A	0
237217_at	ADAMTSL1			-1.23688	1.23688	3.67157				#N/A	EGFR->p53-?ADAMTSL1
232291_at	MIR17HG			-1.2306	1.2306	0				#N/A	EGFR->STAT3->MIR17HG(C13orf25); EGFR->c-Myc->MIR17HG
204134_at	PDE2A			-1.22719	1.22719	4.52298				#N/A	#N/A
1559205_s_at	---			-1.21656	1.21656	1.33628				#N/A	0
214971_s_at	ST6GAL1			-1.21539	1.21539	0.587555				#N/A	0
238501_at	---			-1.21003	1.21003	3.26738				#N/A	0
202827_s_at	MMP14			-1.20909	1.20909	2.34547				#N/A	#N/A
226806_s_at	NFIA			-1.20751	1.20751	3.26738				#N/A	EGFR->->c-Myc->NFIA
239926_at	---			-1.2033	1.2033	0				#N/A	#N/A
230640_at	---			-1.2001	1.2001	4.23524				#N/A	0
1569054_at	SLC1A3		SLC1A3	-1.19937	1.19937	0				#N/A	0
234976_x_at	SLC4A5			-1.19786	1.19786	2.48539				#N/A	EGFR-|b-catenin->PIT1->melatonin receptor1A-?SLC4A5
209822_s_at	VLDLR			-1.19725	1.19725	0.587555				#N/A	PPARG->VLDLR (PPARG is a miR-7 target (TS))
232715_at	---			-1.19372	1.19372	1.16489				#N/A	0
226751_at	CNRIP1			-1.18731	1.18731	0				#N/A	0
213705_at	---			-1.18635	1.18635	1.20281				#N/A	0
223130_s_at	MYLIP			-1.18489	1.18489	0.587555				#N/A	#N/A
203765_at	GCA			-1.18384	1.18384	4.23524				#N/A	#N/A
215011_at	SNHG3			-1.18105	1.18105	3.26738				#N/A	FGF1->SNHG3(FGF1 contains miR-7 binding site)
205798_at	IL7R			-1.17983	1.17983	0				#N/A	EGFR->ESR1->IL7R(IL7RA)(ESR1 is a TS target of miR-125)
1556607_at	EHD4			-1.16649	1.16649	3.26738				#N/A	EGFR->FAK->Fyn->TrkA->EHD4
227126_at	---			-1.15918	1.15918	1.33628				#N/A	0
231577_s_at	GBP1		GBP1	-1.1546	1.1546	0.587555				#N/A	0
227138_at	CRTAP		CRTAP	-1.15345	1.15345	4.52298				#N/A	0
210360_s_at	MTSS1			-1.15325	1.15325	0				#N/A	EGFR->ESR1->MTSS1(ESR1 is a TS target of miR-125)
224371_at	ADAMTSL1			-1.15047	1.15047	2.48539				#N/A	EGFR->p53-?ADAMTSL1
230958_s_at	---			-1.14973	1.14973	0				#N/A	#N/A
229780_at	---			-1.14819	1.14819	3.26738				#N/A	0
230918_at	---			-1.14381	1.14381	3.12172				#N/A	#N/A
223132_s_at	TRIM8			-1.1421	1.1421	2.34547				#N/A	EGFR->->c-Myc->TRIM8
1556033_at	FLJ39739			-1.13875	1.13875	0				#N/A	EGFR->ESR-?FLJ39739
228297_at	---			-1.13716	1.13716	1.79815				#N/A	0
201998_at	ST6GAL1			-1.13142	1.13142	4.23524				#N/A	0
201761_at	MTHFD2			-1.13102	1.13102	2.48539				#N/A	EGFR->p53-|NIPK-|MTHFD2
221447_s_at	GLT8D2			-1.13025	1.13025	0				#N/A	EGFR->E2F1->SUZ12-?GLT8D2
225773_at	RSPRY1			-1.12866	1.12866	0.587555				#N/A	EGFR->c-Myc-?UBE2D2-?RSPRY1; UBE2D2 has 2 binding sites for miR-7
209765_at	ADAM19		ADAM19	-1.12463	1.12463	1.79815				#N/A	0
232231_at	RUNX2		RUNX2	-1.12281	1.12281	3.12172				#N/A	0
211709_s_at	CLEC11A			-1.11991	1.11991	0.884241				#N/A	#N/A
219179_at	DACT1			-1.11103	1.11103	1.16489				#N/A	EGFR->ERK2->p300->WT1-?DACT1
227755_at	---			-1.11001	1.11001	2.48539				#N/A	0
225785_at	LOC100289942 /// REEP3			-1.10727	1.10727	1.25984				#N/A	KLF4->14-3-3sigma-?REEP3
239672_at	---			-1.10447	1.10447	0				#N/A	0
240206_at	TARS			-1.1033	1.1033	4.23524				#N/A	#N/A
229011_at	---			-1.10024	1.10024	0				#N/A	0
212322_at	SGPL1			-1.10003	1.10003	1.25984				#N/A	0
231136_at	---			-1.0943	1.0943	1.25984				#N/A	#N/A
211434_s_at	CCRL2			-1.0939	1.0939	4.23524				#N/A	#N/A
214970_s_at	ST6GAL1			-1.09139	1.09139	3.12172				#N/A	0
238635_at	C5orf28			-1.09027	1.09027	0.884241				#N/A	0
226526_s_at	LOC100130905			-1.07855	1.07855	1.20281				#N/A	0
230708_at	PRICKLE1			-1.07649	1.07649	0.587555				#N/A	Ubiquitin (UBA52)-|Prickle1(RILP) (UBA52 is a target of miR-17
201920_at	SLC20A1			-1.07455	1.07455	1.16489				#N/A	EGFR->->SP1->SLC20A1
218839_at	HEY1			-1.07052	1.07052	1.16489				#N/A	EGFR->E2F1->HEY1
209946_at	VEGFC			-1.0684	1.0684	1.25984				#N/A	#N/A
235793_at	---			-1.06662	1.06662	2.65272				#N/A	0
228131_at	ERCC1			-1.06454	1.06454	1.79815				#N/A	EGFR->hRAS->ERCC1
203821_at	HBEGF			-1.06362	1.06362	2.65272				#N/A	EGFR->->SP1->HBEGF
242709_s_at	---			-1.06162	1.06162	2.65272				#N/A	0
201380_at	CRTAP		CRTAP	-1.06139	1.06139	0				#N/A	0
38037_at	HBEGF			-1.05868	1.05868	3.12172				#N/A	EGFR->->SP1->HBEGF
225796_at	PXK			-1.04976	1.04976	0				#N/A	EGFR->SP1->Oct3/4-?PXK
233636_at	MIR17HG			-1.0485	1.0485	1.16489				#N/A	#N/A
203897_at	LYRM1			-1.03892	1.03892	2.48539				#N/A	EGFR->SP1->CEBPdelta-?LYRM1
227503_at	---			-1.03597	1.03597	3.12172				#N/A	0
220172_at	DCAF17			-1.03453	1.03453	0.587555				#N/A	EGFR->ERK1-?DDB1-?DCAF17
38241_at	BTN3A3			-1.03293	1.03293	3.67157				#N/A	EGFR->p53->SOX4-?BTN3A3
228930_at	SCARNA15			-1.03006	1.03006	1.16489				#N/A	0
239468_at	MKX			-1.02943	1.02943	3.12172				#N/A	EGFR-|Beta-catenin->SUZ12-|MKX
212048_s_at	YARS		YARS	-1.02934	1.02934	1.25984				#N/A	0
240960_at	---			-1.02725	1.02725	0.587555				#N/A	0
227074_at	LOC100131564			-1.0272	1.0272	1.16489				#N/A	0
202269_x_at	GBP1		GBP1	-1.02683	1.02683	1.16489				#N/A	0
209846_s_at	BTN3A2			-1.02615	1.02615	0				#N/A	EGFR->STAT5A->HNF6-?BTN3A2
235805_at	---			-1.0241	1.0241	3.12172				#N/A	0
231979_at	---			-1.01994	1.01994	4.52298				#N/A	#N/A
203716_s_at	DPP4			-1.01758	1.01758	4.52298				#N/A	0
223131_s_at	TRIM8			-1.01628	1.01628	3.26738				#N/A	EGFR->->c-Myc->TRIM8
233869_x_at	---			-1.01559	1.01559	0				#N/A	0
212613_at	BTN3A2			-1.00975	1.00975	1.25984				#N/A	EGFR->STAT5A->HNF6-?BTN3A2
214541_s_at	QKI			-1.00961	1.00961	1.16489				#N/A	0
221477_s_at	SOD2			-1.00741	1.00741	1.33628				#N/A	EGFR->->RELA->SOD2; EGFR->->SP1->SOD2
203036_s_at	MTSS1			-1.00581	1.00581	1.33628				#N/A	EGFR->ESR1->MTSS1(ESR1 is a TS target of miR-125)
243092_at	LOC100290367			-1.00541	1.00541	4.52298				#N/A	0
209610_s_at	SLC1A4			-1.00048	1.00048	1.25984				#N/A	EGFR->->c-Myc-?SLC1A4
235232_at	GMEB1			-1.00015	1.00015	3.26738				#N/A	0
214812_s_at	MOBKL1B			-0.998478	0.998478	3.12172				#N/A	EGFR->p53-?STK3-?MOBKL1B
238624_at	---			-0.994757	0.994757	3.12172				#N/A	#N/A
214595_at	KCNG1			-0.991522	0.991522	2.65272				#N/A	EGFR->STAT3->p63->KCNG1(Kv6.1); EGFR->ESR1->AHR-?Kv6.1
225342_at	AK3L1			-0.991323	0.991323	2.48539				#N/A	EGFR->->c-Myc->AK3L1
227793_at	---			-0.9891	0.9891	3.12172				#N/A	0
230494_at	SLC20A1			-0.985977	0.985977	1.16489				#N/A	EGFR->->SP1->SLC20A1
221012_s_at	TRIM8			-0.985977	0.985977	0				#N/A	EGFR->->c-Myc->TRIM8
1556007_s_at	---			-0.984762	0.984762	1.25984				#N/A	#N/A
224806_at	TRIM25		TRIM25	-0.984163	0.984163	3.26738				#N/A	0
209111_at	RNF5			-0.983916	0.983916	4.52298				#N/A	EGFR->p53-|HNF4alpha-?RNF5; STAT5A->HNF4alpha-?RNF5
206693_at	IL7			-0.983393	0.983393	1.79815				#N/A	EGFR->STAT1->IRF1->IL7
219716_at	APOL6		APOL6	-0.982219	0.982219	1.25984				#N/A	0
227772_at	---			-0.980114	0.980114	1.25984				#N/A	0
212321_at	SGPL1			-0.979888	0.979888	1.25984				#N/A	0
231697_s_at	TMEM49			-0.974992	0.974992	0				#N/A	EGFR->ERK1/2->TMEM49(VMP1)
229796_at	SIX4			-0.973481	0.973481	1.79815				#N/A	0
1557099_at	---			-0.97257	0.97257	4.52298				#N/A	#N/A
235191_at	LOC148189			-0.972377	0.972377	3.12172				#N/A	0
229795_at	---			-0.96862	0.96862	1.16489				#N/A	0
224657_at	ERRFI1			-0.968132	0.968132	1.79815				#N/A	EGFR->p53->14-3-3sigma-?ERRFI1(MIG6)
212037_at	PNN			-0.968073	0.968073	1.25984				#N/A	EGFR->E2F1-?CUX1-?CIX1-p110-|PNN
203823_at	RGS3			-0.966549	0.966549	2.65272				#N/A	0
210359_at	MTSS1			-0.96385	0.96385	0				#N/A	EGFR->ESR1->MTSS1(ESR1 is a TS target of miR-125)
214291_at	LOC729046 /// RPL17			-0.963141	0.963141	2.65272				#N/A	EGFR->p53->YY1-?RPL17
234793_at	---			-0.962948	0.962948	1.16489				#N/A	0
238550_at	RUFY2			-0.959559	0.959559	1.33628				#N/A	#N/A
221892_at	H6PD		H6PD	-0.959189	0.959189	0.587555				#N/A	0
204296_at	DCTN1			-0.958904	0.958904	3.67157				#N/A	0
236606_at	---			-0.956029	0.956029	1.33628				#N/A	0
227487_s_at	SERPINE2			-0.952466	0.952466	1.25984				#N/A	EGFR->->SP1->SERPINE2
238131_at	PHC2			-0.950204	0.950204	3.26738				#N/A	0
236613_at	RBM25			-0.948649	0.948649	1.16489				#N/A	EGFR-?RBM39-?RBM25(S164); TCERG-?RBM25 (TCERG1 is a target of miR-7)
215224_at	SNORA21			-0.948382	0.948382	2.48539				#N/A	EGFR->STAT3->GABPA-?SNORA21
228999_at	CHD2		CHD2	-0.948332	0.948332	1.16489				#N/A	0
229544_at	---			-0.945936	0.945936	1.25984				#N/A	0
227268_at	RNFT1			-0.944573	0.944573	1.25984				#N/A	#N/A
1557051_s_at	---			-0.943773	0.943773	1.79815				#N/A	0
240221_at	CSNK1A1			-0.942356	0.942356	3.12172				#N/A	EGFR->->SP1->CSNK1A1
212164_at	TMEM183A			-0.942255	0.942255	3.12172				#N/A	#N/A
203124_s_at	SLC11A2			-0.941557	0.941557	1.16489				#N/A	NRAMP2
1560739_a_at	---			-0.939608	0.939608	3.67157				#N/A	#N/A
224938_at	NUFIP2			-0.937141	0.937141	3.26738				#N/A	EGFR-?NUFIP2
234672_s_at	TMEM48			-0.936112	0.936112	1.20281				#N/A	EGFR->p53-|HNFalpha-?TMEM48
220572_at	DKFZp547G183			-0.93576	0.93576	1.79815				#N/A	EGFR->STAT3->AndrogenR-?DKFZp547G183
219080_s_at	CTPS2			-0.933936	0.933936	3.26738				#N/A	EGFR->p53-?ACP33-?CTPS2
224399_at	PDCD1LG2			-0.930666	0.930666	3.12172				#N/A	#N/A
225735_at	ANKRD50		ANKRD50	-0.929331	0.929331	1.20281				#N/A	0
221727_at	SUB1		SUB1	-0.928042	0.928042	1.33628				#N/A	0
226934_at	CPSF6			-0.928022	0.928022	3.12172				#N/A	0
204820_s_at	BTN3A2 /// BTN3A3			-0.925859	0.925859	2.34547				#N/A	EGFR->p53->SOX4-?BTN3A3
212502_at	ADO			-0.924597	0.924597	0.884241				#N/A	EGFR->p53-|HNF4alpha-?ADO
209181_s_at	RABGGTB			-0.92422	0.92422	1.16489				#N/A	EGFR->->c-Myc->RABGGTB
231899_at	ZC3H12C			-0.920977	0.920977	0				#N/A	EGFR->->SP1->GCR-beta->ZC3H12C
222597_at	SNAP29		SNAP29	-0.920544	0.920544	1.33628				#N/A	0
239036_at	---			-0.920492	0.920492	1.25984				#N/A	0
226117_at	TIFA			-0.918779	0.918779	0.587555				#N/A	EGFR->ESR1->TIFA; AP1M1-?TIFA (AP1M1 is a target of miR-7)
217678_at	SLC7A11			-0.918763	0.918763	2.65272				#N/A	EGFR->->AP1-?SLC7A11
226160_at	H6PD		H6PD	-0.917473	0.917473	3.26738				#N/A	0
231042_s_at	---			-0.916949	0.916949	3.26738				#N/A	#N/A
212811_x_at	SLC1A4			-0.916372	0.916372	1.33628				#N/A	EGFR->->c-Myc-?SLC1A4
222709_at	ATG7			-0.915891	0.915891	1.16489				#N/A	EGFR->E2F1->p73-?ATG7(APG7)
227342_s_at	MYEOV			-0.914499	0.914499	3.12172				#N/A	0
225171_at	ARHGAP18			-0.913322	0.913322	3.26738				#N/A	EGFR->E2F1->OCT3/4-?ARHGAP18
1554471_a_at	ANKRD13C		ANKRD13C	-0.912919	0.912919	1.79815				#N/A	0
212882_at	KLHL18		KLHL18	-0.91057	0.91057	0.587555				#N/A	0
201397_at	PHGDH			-0.909056	0.909056	1.16489				#N/A	EGFR->->SP1->PHGDH(SERA); EGFR->->p53-?PHGDH; EGFR->->STAT1->IRF1->SERA
226538_at	MAN2A1			-0.907625	0.907625	3.12172				#N/A	EGFR->->c-Myc-?MAN2A1
228710_at	---			-0.907371	0.907371	1.16489				#N/A	#N/A
210973_s_at	FGFR1			-0.907156	0.907156	4.52298				#N/A	0
203148_s_at	TRIM14		TRIM14	-0.906431	0.906431	1.79815				#N/A	#N/A
206085_s_at	CTH			-0.906002	0.906002	1.16489				#N/A	#N/A
204058_at	ME1			-0.905962	0.905962	4.52298				#N/A	EGFR->->SP1->ME1
200952_s_at	CCND2		CCND2	-0.905452	0.905452	0				#N/A	0
208920_at	SRI			-0.90476	0.90476	2.65272				#N/A	EGFR->->c-Myc-?SRI(SORCIN)
208381_s_at	SGPL1			-0.903335	0.903335	0.587555				#N/A	0
232113_at	---			-0.903188	0.903188	3.26738				#N/A	0
220169_at	TMEM156			-0.901984	0.901984	3.67157				#N/A	EGFR->AKT/PKB-|SMAD4-|TMEM156
225685_at	---			-0.898278	0.898278	1.20281				#N/A	0
240281_at	---			-0.897747	0.897747	1.16489				#N/A	0
213547_at	CAND2		CAND2	-0.896887	0.896887	4.52298				#N/A	0
208158_s_at	OSBPL1A		OSBPL1A	-0.891697	0.891697	3.12172				#N/A	#N/A
1554897_s_at	RHBDL2			-0.890075	0.890075	3.12172				#N/A	#N/A
1568619_s_at	ITPRIPL2			-0.888665	0.888665	3.26738				#N/A	EGFR->E2F1->SUZ12-?ITPRIPL2
224654_at	DDX21			-0.88558	0.88558	4.23524				#N/A	EGFR->->SP1-?DDX21; EGFR->->c-Myc->DDX21
1564907_s_at	MATR3 /// SNHG4			-0.883998	0.883998	0.884241				#N/A	EGFR->STAT1->CASP3/8-?MATR3
224976_at	NFIA			-0.881994	0.881994	0.587555				#N/A	EGFR->->c-Myc->NFIA
209371_s_at	SH3BP2		SH3BP2	-0.881834	0.881834	2.48539				#N/A	#N/A
224596_at	SLC44A1			-0.877535	0.877535	4.52298				#N/A	EGFR->->SP1-?SLC44A1
230410_at	---			-0.876011	0.876011	2.48539				#N/A	0
212688_at	PIK3CB			-0.87546	0.87546	2.48539				#N/A	EGFR->CBL->p85(PI3K reg)->PIK3CB
200628_s_at	WARS			-0.873239	0.873239	4.23524				#N/A	0
238691_at	SNHG10			-0.872975	0.872975	4.23524				#N/A	#N/A
1560846_at	---			-0.872697	0.872697	0.587555				#N/A	0
244719_at	---			-0.87074	0.87074	0				#N/A	0
209536_s_at	EHD4			-0.87014	0.87014	3.67157				#N/A	EGFR->FAK->Fyn->TrkA->EHD4
224595_at	SLC44A1			-0.869039	0.869039	2.65272				#N/A	EGFR->->SP1-?SLC44A1
1560559_at	---			-0.868956	0.868956	4.23524				#N/A	0
209409_at	GRB10			-0.864713	0.864713	2.34547				#N/A	0
241844_x_at	TMEM156			-0.864624	0.864624	1.33628				#N/A	EGFR->AKT/PKB-|SMAD4-|TMEM156
215001_s_at	GLUL		GLUL	-0.864536	0.864536	2.65272				#N/A	0
239358_at	---			-0.864146	0.864146	3.12172				#N/A	0
209068_at	HNRPDL			-0.863324	0.863324	0				#N/A	0
226099_at	ELL2			-0.859893	0.859893	3.12172				#N/A	EGFR->c-Src->AndroR->ELL2
219563_at	C14orf139			-0.858455	0.858455	4.23524				#N/A	EGFR->p53->AP2A-?C14orf139
229900_at	CD109		CD109	-0.85771	0.85771	3.12172				#N/A	0
1555468_at	NRP2			-0.857637	0.857637	0.587555				#N/A	#N/A
227407_at	TAPT1		TAPT1	-0.857053	0.857053	4.52298				#N/A	0
209436_at	SPON1			-0.856229	0.856229	4.23524				#N/A	0
224610_at	SNHG1			-0.855843	0.855843	4.52298				#N/A	0
222925_at	DCDC2		DCDC2	-0.855561	0.855561	2.48539				#N/A	0
229672_at	UQCC			-0.854922	0.854922	0.884241				#N/A	EGFR->p53-|HNF4alpha-?UQCC(C20orf44)
242146_at	SNRPA1			-0.8547	0.8547	3.12172				#N/A	EGFR->ESR1->SNRPA1(U2SNRPA1)(ESR1 is a TS target of miR-125)
1553175_s_at	PDE5A			-0.853903	0.853903	3.26738				#N/A	EGFR->->SP1->PDE5A; EGFR->->AndroR->PDE5A
222685_at	HAUS6			-0.853379	0.853379	1.16489				#N/A	EGFR->->c-Myc->HAUS6(FAM29A); EGFR->->ERK1/2-|HSF-|HAUS6
213462_at	NPAS2			-0.853028	0.853028	3.12172				#N/A	EGFR->ESR1-?NPAS2(ESR1 is a TS target of miR-125)
215485_s_at	ICAM1			-0.851862	0.851862	3.12172				#N/A	EGFR->->RELA->ICAM1; EGFR->->SP1->ICAM1; EGFR->->STAT1->ICAM1
230229_at	DLG1			-0.849842	0.849842	1.79815				#N/A	EGFR->->SP1-?DLG1; EGFR->->c-Myc->DLG1
220866_at	ADAMTS6			-0.849758	0.849758	1.79815				#N/A	EGFR->c-Src->JNK(MAPK8-10)->SMAD4-?ADAMTS6
1558308_at	FLJ33297			-0.848847	0.848847	4.52298				#N/A	0
240595_at	---			-0.848536	0.848536	3.12172				#N/A	0
205003_at	DOCK4			-0.844926	0.844926	2.65272				#N/A	EGFR->VAV3->RhoG->DOCK4
233020_at	---			-0.844272	0.844272	3.26738				#N/A	0
214805_at	EIF4A1			-0.843098	0.843098	3.12172				#N/A	EGFR->->SP1-?EIF4A1; EGFR->->c-Myc->EIF4A1
233633_at	TBL1XR1			-0.842314	0.842314	3.26738				#N/A	EGFR->PKC-delta->TBLR1 (TBL1XR1)
229437_at	MIR155HG			-0.84221	0.84221	1.16489				#N/A	0
229073_at	PRTG			-0.840633	0.840633	4.23524				#N/A	EGFR->E2F1->N-Myc-?PRTG
227660_at	ANTXR1		ANTXR1	-0.839907	0.839907	3.12172				#N/A	0
227117_at	---			-0.839611	0.839611	4.23524				#N/A	0
204774_at	EVI2A			-0.838887	0.838887	4.23524				#N/A	Notch->EVI2A(Notch is a predicted target of miR-125)
227025_at	PPHLN1			-0.838865	0.838865	2.34547				#N/A	EGFR->STAT1->CASP1-?PPHLN1
226877_at	RPL32P3			-0.834383	0.834383	4.23524				#N/A	EGFR->SP1->Oct3/4-?RPL32P3
1558782_a_at	LOC100130557			-0.834155	0.834155	3.26738				#N/A	0
225414_at	RNF149			-0.831801	0.831801	3.26738				#N/A	KLF-?RNF49; EGFR->E2F1->N-Myc-?RNF149
214211_at	FTH1		FTH1	-0.831765	0.831765	3.26738				#N/A	0
215520_at	PYGO1			-0.831293	0.831293	1.79815				#N/A	EGFR->ESR1->Bcl9->PYGO1
221490_at	UBAP1		UBAP1	-0.831219	0.831219	1.20281				#N/A	0
217996_at	PHLDA1			-0.831013	0.831013	4.52298				#N/A	EGFR->->SP1-?PHLDA1
219826_at	ZNF419			-0.830149	0.830149	3.26738				#N/A	EGFR->STAT3->GABPA-?ZNF419
201932_at	LRRC41			-0.829757	0.829757	3.26738				#N/A	EGFR->->SP1->VHL->RBX1-?LRRC41(MUF1)
236564_at	---			-0.82814	0.82814	1.79815				#N/A	0
228317_at	ZFAND5		ZFAND5	-0.825508	0.825508	3.12172				#N/A	0
201370_s_at	CUL3			-0.823883	0.823883	4.52298				#N/A	TEF1->CUL1 (TEF1 is a target of miR-7)
226397_s_at	---			-0.823771	0.823771	2.65272				#N/A	#N/A
232701_at	---			-0.823695	0.823695	1.79815				#N/A	0
225228_at	DRAM2			-0.821912	0.821912	4.52298				#N/A	EGFR->E2F1-?DRAM2(TMEM77)
242214_at	---			-0.821021	0.821021	2.48539				#N/A	#N/A
1554479_a_at	CARD8			-0.820564	0.820564	3.67157				#N/A	0
227505_at	---			-0.819811	0.819811	0.587555				#N/A	#N/A
229571_at	---			-0.816845	0.816845	1.33628				#N/A	0
204011_at	SPRY2			-0.815825	0.815825	1.79815				#N/A	EGFR-? SPRY2; EGFR->->SP1->SPRY2
234932_s_at	CDCP1			-0.815388	0.815388	1.16489				#N/A	EGFR->c-Src->CDCP1
233046_at	---			-0.81467	0.81467	2.34547				#N/A	0
229388_at	---			-0.814034	0.814034	0.587555				#N/A	0
229744_at	SSFA2			-0.813521	0.813521	2.65272				#N/A	EGFR->p53-|HNF4alpha-?SSFA2(SPAG13)
1560019_at	MGC11082			-0.811883	0.811883	3.12172				#N/A	#N/A
230659_at	---			-0.811553	0.811553	4.52298				#N/A	0
211527_x_at	VEGFA			-0.811529	0.811529	3.26738				#N/A	0
203184_at	FBN2			-0.808324	0.808324	4.52298				#N/A	0
238166_s_at	C17orf51		C17orf51	-0.807785	0.807785	4.23524				#N/A	0
233348_at	---			-0.807285	0.807285	1.25984				#N/A	0
224700_at	STT3B			-0.806815	0.806815	3.26738				#N/A	EGFR->->c-Myc->STT3B
225774_at	RSPRY1			-0.801426	0.801426	3.12172				#N/A	EGFR->c-Myc-?UBE2D2-?RSPRY1; UBE2D2 has 2 binding sites for miR-7
226065_at	PRICKLE1			-0.801137	0.801137	2.48539				#N/A	Ubiquitin (UBA52)-|Prickle1(RILP) (UBA52 is a target of miR-17
1554464_a_at	CRTAP		CRTAP	-0.80016	0.80016	2.48539				#N/A	0
202657_s_at	SERTAD2		SERTAD2	-0.799201	0.799201	1.79815				#N/A	0
225166_at	ARHGAP18			-0.798674	0.798674	1.79815				#N/A	EGFR->E2F1->OCT3/4-?ARHGAP18
213027_at	TROVE2			-0.796343	0.796343	0				#N/A	EGFR->p53-|HNF4alpha-?TROVE2(Ro60)
229665_at	CSTF3			-0.793617	0.793617	1.25984				#N/A	EGFR->->c-Myc-?CSTF3
228189_at	BAG4			-0.792539	0.792539	1.25984				#N/A	EGFR->STAT3-?BAG4(SODD)
204950_at	CARD8			-0.792443	0.792443	4.23524				#N/A	0
224352_s_at	CFL2			-0.791701	0.791701	0				#N/A	0
213070_at	PIK3C2A			-0.788261	0.788261	4.23524				#N/A	EGFR->STAT1/3/5A->CCL2->PI3KC2A
231247_s_at	LOC727820			-0.788251	0.788251	1.25984				#N/A	0
238729_x_at	---			-0.787953	0.787953	4.23524				#N/A	#N/A
229861_at	---			-0.786358	0.786358	2.65272				#N/A	0
235464_at	---			-0.785444	0.785444	3.12172				#N/A	0
202620_s_at	PLOD2		PLOD2	-0.78531	0.78531	3.67157				#N/A	0
212636_at	QKI			-0.785281	0.785281	3.12172				#N/A	0
226545_at	CD109		CD109	-0.784628	0.784628	2.65272				#N/A	0
226017_at	CMTM7			-0.78344	0.78344	1.25984				#N/A	0
212188_at	KCTD12			-0.78182	0.78182	4.23524				#N/A	0
236985_at	---			-0.781252	0.781252	3.12172				#N/A	0
223980_s_at	SP110			-0.779145	0.779145	4.23524				#N/A	EGFR->ERK2->p300->IFNgamma->SP110
232466_at	CUL4A			-0.778638	0.778638	1.79815				#N/A	EGFR->c-Cbl->NEDD8->Cul4a
229641_at	---			-0.777795	0.777795	3.12172				#N/A	0
222656_at	UBE2W			-0.77438	0.77438	1.20281				#N/A	0
227384_s_at	LOC727820			-0.773394	0.773394	1.25984				#N/A	0
220825_s_at	KIRREL			-0.772344	0.772344	1.20281				#N/A	0
224851_at	CDK6		CDK6	-0.772117	0.772117	1.25984				#N/A	0
209711_at	SLC35D1			-0.770836	0.770836	3.26738				#N/A	EGFR->p53-|HNF4alpha-?SLC35D1(UGTREL7)
225231_at	CBL		CBL	-0.769676	0.769676	0.884241				#N/A	0
236989_at	---			-0.769059	0.769059	0				#N/A	0
1555858_at	LOC440944			-0.768912	0.768912	3.67157				#N/A	EGFR->E2F1-?LOC440944
200629_at	WARS			-0.768625	0.768625	1.79815				#N/A	0
222018_at	NACA /// NACAP1			-0.767313	0.767313	2.48539				#N/A	EGFR->->c-Myc-?NACA
224428_s_at	CDCA7			-0.766242	0.766242	2.48539				#N/A	EGFR->->c-Myc->CDCA7(JPO1); EGFR->E2F1-?CDCA7
231723_at	SNX12			-0.765689	0.765689	4.52298				#N/A	EGFR->E2F1-?SNX12
217620_s_at	PIK3CB			-0.765261	0.765261	3.12172				#N/A	EGFR->CBL->p85(PI3K reg)->PIK3CB
218364_at	LRRFIP2			-0.764148	0.764148	4.23524				#N/A	EGFR->ESR1->LRRFIP2(ESR1 is a TS target of miR-125)
209383_at	DDIT3 /// NR1H3			-0.761831	0.761831	4.23524				#N/A	EGFR->->SP1-?NR1H3; EGFR->->SP1->DDIT3
235233_s_at	GMEB1			-0.76036	0.76036	3.67157				#N/A	0
226182_s_at	WISP3			-0.759793	0.759793	1.25984				#N/A	EGFR->E2F1->N-Myc-?WISP3
225180_at	TTC14			-0.759574	0.759574	0.587555				#N/A	EGFR->p53->DIPA-?TTC14
205851_at	NME6			-0.759153	0.759153	1.79815				#N/A	EGFR->E2F1-?NME6(NDPK6)
213615_at	LPCAT3			-0.756959	0.756959	2.65272				#N/A	EGFR->p53-|HNF4alpha-?LPCAT3(C3f)
227856_at	C4orf32			-0.756391	0.756391	4.23524				#N/A	EGFR->ESR1-|ZNF217-|C4orf32
1552312_a_at	MFAP3		MFAP3	-0.755696	0.755696	0				#N/A	0
219029_at	C5orf28			-0.755382	0.755382	1.25984				#N/A	0
227040_at	NHLRC3			-0.755339	0.755339	2.65272				#N/A	EGFR->E2F1-?NHLRC3
227620_at	SLC44A1			-0.753985	0.753985	3.12172				#N/A	EGFR->->SP1-?SLC44A1
226178_at	SOCS4			-0.751036	0.751036	1.33628				#N/A	0
222811_at	FTSJD1			-0.750995	0.750995	3.67157				#N/A	EGFR->E2F1-?FTSJD1(BC025546)
1562953_s_at	C4orf12			-0.748492	0.748492	0				#N/A	0
204174_at	ALOX5AP			-0.74708	0.74708	4.23524				#N/A	EGFR->STAT3->AndrogenR->ALOX5AP
222402_at	POMP			-0.744545	0.744545	4.23524				#N/A	EGFR-?-?KCNA4B(POMP)
232249_at	FMNL3			-0.743452	0.743452	3.67157				#N/A	0
243475_at	CBL		CBL	-0.742551	0.742551	4.52298				#N/A	0
235371_at	GLT8D4			-0.742505	0.742505	0				#N/A	EGFR->E2F1->SUZ12-?GLT8D4
226280_at	---			-0.741795	0.741795	2.65272				#N/A	0
225415_at	DTX3L			-0.741281	0.741281	3.26738				#N/A	EGFR->->STAT1->DTX3L(BBAP)
1553402_a_at	HFE		HFE	-0.741105	0.741105	2.65272				#N/A	0
202557_at	HSPA13			-0.740382	0.740382	3.26738				#N/A	EGFR->->c-Myc->HSPA13 (Stch)
209537_at	EXTL2		EXTL2	-0.739208	0.739208	1.25984				#N/A	0
209180_at	RABGGTB			-0.73812	0.73812	3.12172				#N/A	EGFR->->c-Myc->RABGGTB (GGTF-II-beta)
230014_at	---			-0.738111	0.738111	2.65272				#N/A	0
203073_at	COG2			-0.737239	0.737239	3.12172				#N/A	0
239465_at	---			-0.737025	0.737025	4.52298				#N/A	0
214160_at	---			-0.732848	0.732848	3.26738				#N/A	0
227685_at	TMF1		TMF1	-0.732493	0.732493	4.23524				#N/A	0
200771_at	LAMC1		LAMC1	-0.73233	0.73233	2.65272				#N/A	0
1553099_at	TIGD1			-0.731422	0.731422	3.26738				#N/A	EGFR->E2F1-?TIGD1
212569_at	SMCHD1		SMCHD1	-0.730611	0.730611	2.48539				#N/A	0
225293_at	COL27A1			-0.730513	0.730513	4.23524				#N/A	EGFR->STAT3->c-Maf->COL27A1
227517_s_at	GAS5			-0.730173	0.730173	1.79815				#N/A	EGFR->->RELA->GAS5
231924_at	---			-0.729243	0.729243	1.20281				#N/A	0
212475_at	AVL9			-0.728866	0.728866	2.34547				#N/A	EGFR->E2F1->c-Myc-?AVL9(KIAA0241)
213459_at	RPL37A			-0.727465	0.727465	3.67157				#N/A	EGFR->->SP1-?RPL37A
226449_at	CEP120			-0.726863	0.726863	2.48539				#N/A	EGFR->E2F1-?CEP120; KLF4-?CEP120(CCDC100)
243847_at	---			-0.726861	0.726861	4.23524				#N/A	0
202364_at	MXI1			-0.726356	0.726356	1.79815				#N/A	EGFR->->SP1-?MXI1
238495_at	---			-0.726318	0.726318	2.65272				#N/A	0
209323_at	PRKRIR		PRKRIR	-0.724386	0.724386	4.52298				#N/A	0
235563_at	---			-0.724257	0.724257	3.67157				#N/A	0
225162_at	SH3D19			-0.722484	0.722484	3.12172				#N/A	EGFR->c-Src->Sh3D19
233030_at	PNPLA3			-0.722143	0.722143	1.33628				#N/A	EGFR->E2F1-?PNPLA3
1560426_at	C12orf55			-0.722037	0.722037	4.23524				#N/A	EGFR->E2F1-?C12orf55
210135_s_at	SHOX2			-0.721773	0.721773	0.884241				#N/A	NF-Y-?SHOX2
221229_s_at	TRMT61B			-0.721347	0.721347	3.26738				#N/A	EGFR->p53-|HNF4alpha-?TRMT61B(FLJ20628)
205168_at	DDR2			-0.720583	0.720583	2.34547				#N/A	EGFR->->c-Myc->DDR2
1560821_at	ARHGAP22			-0.719731	0.719731	2.48539				#N/A	KLF4-?ARHGAP22 (KLF4 is a target of miR-7)
223974_at	MGC11082			-0.718998	0.718998	2.48539				#N/A	0
227032_at	PLXNA2		PLXNA2	-0.717524	0.717524	2.65272				#N/A	0
223951_at	C21orf116			-0.715519	0.715519	3.12172				#N/A	EGFR->DNApK-?TIF1beta-?C21orf116
214097_at	RPS21			-0.715312	0.715312	1.25984				#N/A	EGFR->->SP1-?RPS21; EGFR->->c-Myc-?RPS21
227383_at	LOC727820			-0.714555	0.714555	2.34547				#N/A	0
227561_at	DDR2			-0.714137	0.714137	4.52298				#N/A	EGFR->->c-Myc->DDR2
220399_at	NCRNA00115			-0.713692	0.713692	3.26738				#N/A	EGFR->E2F1-?NCRNA00115(FLJ22639)
1555920_at	CBX3			-0.713528	0.713528	1.33628				#N/A	EGFR->->SP1-?CBX3
224999_at	---			-0.710543	0.710543	2.65272				#N/A	0
219711_at	ZNF586			-0.710133	0.710133	3.26738				#N/A	#N/A
1553987_at	C12orf47			-0.709361	0.709361	3.67157				#N/A	EGFR->ESR1-?FOXp2-?C12orf47
220324_at	C6orf155			-0.708793	0.708793	1.25984				#N/A	0
235205_at	LOC346887			-0.706918	0.706918	2.65272				#N/A	EGFR->E2F1-?PUM1-?LOC346887
212527_at	PPPDE2			-0.706798	0.706798	1.79815				#N/A	EGFR->->SP1-?PPPDE2; EGFR->->c-Myc-?PPPDE2 (D15Wsu75e)
201877_s_at	PPP2R5C			-0.705693	0.705693	3.67157				#N/A	0
218647_s_at	YRDC			-0.704336	0.704336	2.65272				#N/A	EGFR->ESR1-?YRDC(ESR1 is a TS target of miR-125)
209288_s_at	CDC42EP3			-0.704293	0.704293	4.23524				#N/A	EGFR->->p53-?CDC42EP3
219367_s_at	---			-0.703543	0.703543	3.12172				#N/A	0
207170_s_at	LETMD1			-0.70346	0.70346	3.67157				#N/A	EGFR->ESR1-?LETMD1(HCCR-2)(ESR1 is a TS target of miR-125)
212623_at	TMEM41B			-0.702701	0.702701	4.23524				#N/A	EGFR->E2F1/ESR1-?TMEM41B
223418_x_at	ANKRD13C		ANKRD13C	-0.702446	0.702446	4.52298				#N/A	0
204569_at	ICK			-0.701909	0.701909	4.52298				#N/A	EGFR->p53-|HIF1A-?PP5-|ICK(MRK)
225973_at	TAP2		TAP2	-0.700566	0.700566	1.25984				#N/A	0
203320_at	SH2B3		SH2B3	-0.698962	0.698962	3.12172				#N/A	0
239840_at	---			-0.698232	0.698232	3.26738				#N/A	0
240421_x_at	---			-0.697958	0.697958	3.67157				#N/A	#N/A
1567213_at	PNN			-0.69586	0.69586	4.23524				#N/A	EGFR->E2F1-?CUX1-?CIX1-p110-|PNN
240391_at	NDUFB2			-0.695623	0.695623	3.67157				#N/A	EGFR->->SP1-?NDUFB2
226350_at	CHML			-0.694082	0.694082	4.23524				#N/A	EGFR->ESR1->CHML(REP-2)
227143_s_at	BID			-0.692035	0.692035	3.12172				#N/A	EGFR->->p53->BID
206369_s_at	PIK3CG			-0.690496	0.690496	3.67157				#N/A	EGFR->->SP1-?PIK3CG (p110 Gamma); EGFR->->STAT1->IRF1->PIK3CG
217257_at	SH3BP2		SH3BP2	-0.69033	0.69033	3.12172				#N/A	0
207290_at	PLXNA2		PLXNA2	-0.689535	0.689535	3.12172				#N/A	0
212579_at	SMCHD1		SMCHD1	-0.689384	0.689384	2.48539				#N/A	0
204799_at	ZBED4			-0.687752	0.687752	0.587555				#N/A	0
228967_at	EIF1			-0.686682	0.686682	2.65272				#N/A	EGFR->ERK1/ERK2/ESR1/STAT3->HIF1A->EIF1
228146_at	C17orf51		C17orf51	-0.684836	0.684836	4.23524				#N/A	0
212471_at	AVL9			-0.684653	0.684653	1.16489				#N/A	EGFR->E2F1->c-Myc-?AVL9(KIAA0241)
209681_at	SLC19A2			-0.682479	0.682479	2.48539				#N/A	0
1565656_x_at	---			-0.682184	0.682184	1.16489				#N/A	0
229419_at	FBXW7			-0.681468	0.681468	4.23524				#N/A	EGFR->->p53->FBXW7
212265_at	QKI			-0.68045	0.68045	4.23524				#N/A	0
241499_at	ZNF621		ZNF621	-0.679997	0.679997	3.67157				#N/A	0
212364_at	MYO1B			-0.679783	0.679783	3.12172				#N/A	EGFR->ERK2->p300->KLF5->c-Myc->Myo1B
212761_at	TCF7L2			-0.678959	0.678959	4.52298				#N/A	#N/A
235716_at	---			-0.675268	0.675268	3.26738				#N/A	#N/A
205964_at	ZNF426			-0.674046	0.674046	1.33628				#N/A	EGFR->DNAPK-?TIF1beta-|ZNF426; EGFR->SP1->ATM-|TIF1beta-|ZNF426
212870_at	SOS2			-0.672741	0.672741	2.48539				#N/A	EGFR->GRB2/Shc->SOS
226881_at	GRPEL2			-0.67177	0.67177	1.16489				#N/A	EGFR->->c-MYC->GRPEL2 (GRPE2)
228549_at	---			-0.670905	0.670905	1.25984				#N/A	0
209255_at	KLHDC10			-0.670668	0.670668	2.34547				#N/A	EFR->E2F1-?KLHDC10; KLF4-?KLHDC10
205100_at	GFPT2			-0.669666	0.669666	1.33628				#N/A	EGFR->->SP1->GFPT2; EGFR->->RELA-?GFPT2
46270_at	UBAP1		UBAP1	-0.669415	0.669415	1.16489				#N/A	0
1555996_s_at	EIF4A2			-0.665303	0.665303	1.25984				#N/A	0
204347_at	AK3L1			-0.664979	0.664979	4.23524				#N/A	EGFR->->c-Myc->AK3L1
202674_s_at	LMO7			-0.662218	0.662218	2.48539				#N/A	EGFR->STAT1/PKCdelta->CASP3-?LMO7
227771_at	LIFR		LIFR	-0.661857	0.661857	3.67157				#N/A	0
225033_at	ST3GAL1			-0.661017	0.661017	2.34547				#N/A	EGFR->->SP1->ST3GAL1
202656_s_at	SERTAD2		SERTAD2	-0.660977	0.660977	4.52298				#N/A	0
236432_at	---			-0.660796	0.660796	0.587555				#N/A	0
206659_at	---			-0.658301	0.658301	3.26738				#N/A	0
239184_at	---			-0.657682	0.657682	0.884241				#N/A	0
212464_s_at	FN1			-0.655773	0.655773	2.65272				#N/A	EGFR->->SP1->FN1
203635_at	DSCR3			-0.654743	0.654743	4.52298				#N/A	EGFR->ESR1-?DSCR3(ESR1 is a TS target of miR-125)
226262_at	---			-0.65358	0.65358	4.23524				#N/A	0
218310_at	KCTD7 /// RABGEF1			-0.653316	0.653316	3.67157				#N/A	EGFR->c-Cbl->Ubiquitin->RABGEF1
226837_at	SPRED1			-0.651784	0.651784	4.52298				#N/A	EGFR->STAT3/E2F1->NANOG-?SPRED1
227600_at	---			-0.650437	0.650437	4.52298				#N/A	0
213836_s_at	WIPI1			-0.650242	0.650242	3.26738				#N/A	EGFR->c-myc->PPA1->WIPI1
225442_at	DDR2			-0.649202	0.649202	4.52298				#N/A	EGFR->->c-Myc->DDR2
215512_at	2010-03-06			-0.647366	0.647366	1.20281				#N/A	EGFR->c-Cbl->Ubiquitin-|UBC7-?MARCH6; UBC7 (UBE2G1) has miR-7 and miR-125 binding sites
205105_at	MAN2A1			-0.645298	0.645298	3.67157				#N/A	EGFR->->c-Myc-?MAN2A1
209308_s_at	BNIP2			-0.643827	0.643827	2.34547				#N/A	EGFR->PKC-delta->CASP3-?BNIP2
1562161_at	---			-0.64302	0.64302	1.25984				#N/A	0
240736_at	---			-0.642137	0.642137	2.34547				#N/A	0
240217_s_at	---			-0.640855	0.640855	2.48539				#N/A	0
223217_s_at	NFKBIZ			-0.640763	0.640763	3.12172				#N/A	EGFR->->RELA->NFKBIZ
203060_s_at	PAPSS2		PAPSS2	-0.640308	0.640308	1.16489				#N/A	0
211719_x_at	FN1			-0.63965	0.63965	3.26738				#N/A	EGFR->->SP1->FN1
225140_at	KLF3			-0.638834	0.638834	3.12172				#N/A	0
201368_at	ZFP36L2			-0.638609	0.638609	4.23524				#N/A	EGFR->->c-Myc-?ZFP36L2; EGFR->E2F1-?ZFP36L2
227428_at	GABPA			-0.638312	0.638312	4.23524				#N/A	EGFR->STAT3->GABPA; EGFR->->c-Myc-?GABPA
219821_s_at	GFOD1			-0.636643	0.636643	3.12172				#N/A	0
212839_s_at	TROVE2			-0.63592	0.63592	4.23524				#N/A	EGFR->p53-|HNF4alpha-?TROVE2(Ro60)
226905_at	FAM101B		FAM101B	-0.633648	0.633648	3.12172				#N/A	0
201042_at	TGM2			-0.633247	0.633247	4.52298				#N/A	0
231041_at	POLR1E			-0.630361	0.630361	3.12172				#N/A	EGFR->->c-Myc->POLR1E(PAF53)
201963_at	ACSL1			-0.630158	0.630158	3.12172				#N/A	EGFR->CEBP beta-?ACSL1
214095_at	SHMT2			-0.629883	0.629883	3.26738				#N/A	EGFR->->SP1-?SHMT2
216442_x_at	FN1			-0.62945	0.62945	2.65272				#N/A	EGFR->->SP1->FN1
229541_at	---			-0.629245	0.629245	3.67157				#N/A	0
227249_at	NDE1			-0.628478	0.628478	1.33628				#N/A	EGFR-?CyclinE->CDK2->NDE1(NudE)
235283_at	INTS6		INTS6	-0.628274	0.628274	3.12172				#N/A	0
225984_at	PRKAA1		PRKAA1	-0.626598	0.626598	3.12172				#N/A	EGFR->PKCA
1567214_a_at	PNN			-0.626217	0.626217	3.12172				#N/A	EGFR->E2F1-?CUX1-?CIX1-p110-|PNN
210495_x_at	FN1			-0.62431	0.62431	3.12172				#N/A	EGFR->->SP1->FN1
214831_at	MED28			-0.624068	0.624068	3.67157				#N/A	EGFR->GRB2/Shc->Fyn-?MED28(EG1)
239927_at	---			-0.623665	0.623665	3.12172				#N/A	0
226665_at	AHSA2			-0.623571	0.623571	3.12172				#N/A	EGFR->c-Myc->HSP90-?AHSA2
223434_at	GBP3		GBP3	-0.62089	0.62089	4.23524				#N/A	#N/A
204872_at	TLE4			-0.619785	0.619785	4.52298				#N/A	EGFR->STAT3/CEBPbeta->PU.1->TLE4
1555882_at	SPIN3		SPIN3	-0.618602	0.618602	2.65272				#N/A	0
210385_s_at	ERAP1			-0.614447	0.614447	3.26738				#N/A	EGFR->->STAT1->IRF1-?ERAP1
217490_at	EXOSC6			-0.613709	0.613709	1.33628				#N/A	EGFR->ESR1->EXOSC6
214096_s_at	SHMT2			-0.613567	0.613567	4.52298				#N/A	EGFR->->SP1-?SHMT2
227364_at	---			-0.61241	0.61241	4.52298				#N/A	0
243638_at	---			-0.608809	0.608809	4.52298				#N/A	0
225133_at	KLF3			-0.60824	0.60824	4.23524				#N/A	0
212665_at	TIPARP			-0.60784	0.60784	4.23524				#N/A	EGFR->ESR1-?TIPARP(ESR1 is a TS target of miR-125)
225464_at	FRMD6		FRMD6	-0.607033	0.607033	4.23524				#N/A	0
243711_at	DDAH1			-0.60428	0.60428	3.67157				#N/A	EGFR->E2F1-?DDAH1
209967_s_at	CREM			-0.603597	0.603597	3.26738				#N/A	0
201607_at	PWP1			-0.60302	0.60302	1.25984				#N/A	EGFR->->c-Myc->PWP1
244799_s_at	---			-0.602461	0.602461	3.67157				#N/A	0
211764_s_at	UBE2D1			-0.601747	0.601747	3.26738				#N/A	EGFR->PKC-delta->TBLR1->UBE2D1
200899_s_at	MGEA5			-0.601611	0.601611	3.12172				#N/A	0
207196_s_at	TNIP1			-0.600813	0.600813	4.23524				#N/A	EGFR->->RELA->TNIP1
212444_at	---			-0.60073	0.60073	4.23524				#N/A	0
232001_at	LOC439949			-0.600382	0.600382	1.20281				#N/A	0
202037_s_at	SFRP1			-0.597836	0.597836	1.20281				#N/A	EGFR->STAT3-?SFRP1; EGFR->->RELA->SHH->Smoothened->GLI1->SFRP1
227122_at	ZNF791			-0.59534	0.59534	3.12172				#N/A	EGFR->c-Myc-?ZNF791
200690_at	HSPA9			-0.594157	0.594157	0.587555				#N/A	EGFR->->c-Myc-?HSPA9; p53-?HSPA9
235103_at	MAN2A1			-0.593864	0.593864	3.12172				#N/A	EGFR->->c-Myc-?MAN2A1(MA2A1)
241755_at	UQCRC2			-0.590119	0.590119	3.67157				#N/A	EGFR->->c-Myc-?UQCRC2
1568763_s_at	LOC728613 /// PDCD6			-0.589181	0.589181	3.26738				#N/A	EGFR->E2F1-?lOC728613(ALG-2)
226302_at	ATP8B1			-0.588692	0.588692	2.34547				#N/A	0
1560402_at	GAS5			-0.588273	0.588273	3.26738				#N/A	EGFR->->RELA->GAS5
226752_at	FAM174A			-0.581111	0.581111	3.12172				#N/A	EGFR->E2F1/c-myc-?FAM174A(TMEM157)
209270_at	LAMB3			-0.580993	0.580993	4.52298				#N/A	EGFR->CEBPbeta->Leukocyteelastase-?LAMB3
227406_at	LOC100129387			-0.579716	0.579716	3.67157				#N/A	#N/A
212580_at	ERAP1			-0.578651	0.578651	4.52298				#N/A	EGFR->->STAT1->IRF1-?ERAP1
1556121_at	NAP1L1			-0.577026	0.577026	3.67157				#N/A	miR-7tgtmiRanda
226982_at	ELL2			-0.576572	0.576572	4.52298				#N/A	EGFR->c-Src->AndroR->ELL2
214093_s_at	FUBP1			-0.576454	0.576454	1.33628				#N/A	EGFR->c-Src-?FUBP1
203869_at	USP46			-0.576425	0.576425	4.52298				#N/A	0
214306_at	OPA1			-0.575459	0.575459	3.26738				#N/A	EGFR->p53-|HNF4alpha-?OPA1
1556211_a_at	---			-0.575065	0.575065	1.25984				#N/A	0
230334_at	---			-0.5749	0.5749	3.67157				#N/A	0
239022_at	---			-0.57133	0.57133	4.52298				#N/A	0
236654_s_at	---			-0.571304	0.571304	4.23524				#N/A	0
1556321_a_at	---			-0.570856	0.570856	2.48539				#N/A	0
230721_at	C16orf52			-0.570776	0.570776	2.48539				#N/A	EGFR->E2F1->SUZ12-?C16orf52
1555978_s_at	---			-0.570363	0.570363	3.67157				#N/A	0
209112_at	CDKN1B			-0.569536	0.569536	3.26738				#N/A	EGFR->->SP1->CDKN1B; EGFR->->RELA-?CDKN1B; EGFR->->STAT1->CDKN1B(p27Kip1); EGFR->E2F1->CDKN1B; KLF4->p27Kip1(KLF4 is a miR-7 target)
208233_at	PDPN			-0.569332	0.569332	1.25984				#N/A	EGFR->->RELA-?PDPN(podoplannin)
209475_at	USP15			-0.565264	0.565264	1.16489				#N/A	EGFR->p53-|HNF4alpha-?USP15
235429_at	---			-0.563848	0.563848	3.67157				#N/A	0
227655_at	SNORD123			-0.562317	0.562317	1.33628				#N/A	0
1554739_at	IPP			-0.561747	0.561747	4.52298				#N/A	#N/A
239407_at	---			-0.558353	0.558353	3.67157				#N/A	#N/A
210172_at	SF1			-0.555828	0.555828	3.12172				#N/A	EGFR-|B-catenin-|ZNF162(SF1)
227728_at	PPM1A			-0.552715	0.552715	4.23524				#N/A	EGFR->CEBP beta->Insulin->PPM1A(PP2C alpha)
226779_at	---			-0.552094	0.552094	2.65272				#N/A	0
205416_s_at	ATXN3		ATXN3	-0.548167	0.548167	4.23524				#N/A	0
201017_at	EIF1AX		EIF1AX	-0.548122	0.548122	4.23524				#N/A	0
208944_at	TGFBR2			-0.54384	0.54384	2.48539				#N/A	EGFR->->SP1->TGFBR2; NF-Y->TGFBR2(NFYA is a target of miR-7)
202944_at	NAGA		NAGA	-0.53686	0.53686	3.67157				#N/A	0
228106_at	DCAF16			-0.531252	0.531252	4.52298				#N/A	EGFR->ERK1-?DDB1-?DCAF16
233723_at	---			-0.527997	0.527997	3.67157				#N/A	0
212365_at	MYO1B			-0.52789	0.52789	3.12172				#N/A	EGFR->->c-Myc->Myo1B
219033_at	PARP8			-0.525856	0.525856	3.12172				#N/A	EGFR->p53->Bcl6-?PARP8
227031_at	SNX13		SNX13	-0.525005	0.525005	3.26738				#N/A	0
227486_at	NT5E			-0.52182	0.52182	4.52298				#N/A	0
207630_s_at	CREM			-0.521365	0.521365	2.65272				#N/A	0
225765_at	TNPO1			-0.519645	0.519645	3.12172				#N/A	HNRPDL-?TNPO (Karyopherin beta) (HNRPDL is a target of miR-7); PPP2R5C-?TNPO (PPP2R5C is a target of miR-125)
215245_x_at	FMR1			-0.51623	0.51623	4.52298				#N/A	0
209281_s_at	ATP2B1			-0.509994	0.509994	4.23524				#N/A	0
230215_at	SEC61A2			-0.504136	0.504136	3.26738				#N/A	EGFR->STAT5A->HNF6(ONECUT1)-?SEC61A2
218587_s_at	KTELC1			0.506083	0.506083	3.26738				0	#N/A
1556896_at	LOC284751			0.507893	0.507893	0.488024				0	#N/A
225430_at	GATC			0.508744	0.508744	4.52298				0	#N/A
203358_s_at	EZH2			0.51552	0.51552	3.26738				0	#N/A
203433_at	MTHFS			0.531792	0.531792	3.26738				EGFR->p53-|HNF4alpha-?MTHFS	#N/A
222862_s_at	AK5		AK5	0.533551	0.533551	1.79815				0	#N/A
34478_at	RAB11B			0.535158	0.535158	4.52298				EGFR->p53-|HNF-4-alpha-?PI4Kbeta->RAB11B	#N/A
1553158_at	C3orf34			0.535699	0.535699	3.67157				0	#N/A
203555_at	PTPN18			0.539818	0.539818	3.26738				0	#N/A
222430_s_at	YTHDF2			0.542036	0.542036	2.48539				0	#N/A
219675_s_at	UXS1			0.543583	0.543583	2.65272				0	#N/A
219770_at	GTDC1			0.549109	0.549109	4.23524				0	#N/A
229231_at	LRRC37B			0.550703	0.550703	4.52298				0	#N/A
221047_s_at	MARK1			0.551931	0.551931	3.67157				0	#N/A
218377_s_at	RWDD2B			0.552812	0.552812	3.26738				0	#N/A
227113_at	ADHFE1			0.555978	0.555978	1.79815				0	#N/A
229026_at	---			0.558267	0.558267	3.07536				0	#N/A
201574_at	ETF1			0.560095	0.560095	3.26738				EGFR->p53-?ETF1(eRF1)	#N/A
36552_at	C2CD3			0.561835	0.561835	1.79815				0	#N/A
206233_at	B4GALT6			0.565187	0.565187	3.67157				0	#N/A
217942_at	MRPS35			0.568167	0.568167	1.79815				EGFR->p53-|HNFalpha-?MRPS35	#N/A
240349_at	PRKAA2		PRKAA2	0.572098	0.572098	2.48539				0	#N/A
35685_at	RING1			0.577007	0.577007	2.48539				EGFR-|b-catenin->BRG1-?RING1; EGFR->STAT5A->HNF6-?RING1	#N/A
218724_s_at	TGIF2		TGIF2	0.577947	0.577947	2.65272				EGFR->p53-?TGIF2	#N/A
209514_s_at	RAB27A			0.587926	0.587926	2.65272				0	#N/A
239202_at	---			0.591887	0.591887	1.79815				0	#N/A
203188_at	B3GNT1			0.594666	0.594666	1.33628				0	#N/A
210951_x_at	RAB27A			0.595969	0.595969	3.07536				0	#N/A
213174_at	TTC9		TTC9	0.5964	0.5964	1.33628				#N/A	#N/A
223380_s_at	LATS2			0.597403	0.597403	1.33628				0	#N/A
233827_s_at	SUPT16H			0.601263	0.601263	3.67157				0	#N/A
228432_at	RAB3IP		RAB3IP	0.603784	0.603784	4.23524				0	#N/A
214493_s_at	INADL			0.605393	0.605393	2.65272				#N/A	#N/A
1557783_at	LOC100133991			0.606984	0.606984	3.67157				#N/A	#N/A
204478_s_at	RABIF			0.607254	0.607254	2.34547				0	#N/A
204835_at	POLA1			0.607855	0.607855	2.34547				0	#N/A
232387_at	SYNRG			0.608818	0.608818	2.34547				#N/A	#N/A
211716_x_at	ARHGDIA			0.612537	0.612537	2.48539				0	#N/A
214948_s_at	TMF1		TMF1	0.616907	0.616907	1.23354				EGFR->p53-?TMF1	#N/A
228040_at	MGC21881			0.621572	0.621572	2.65272				0	#N/A
1555131_a_at	PER3			0.623035	0.623035	1.23354				0	#N/A
235602_at	TP53INP1			0.626664	0.626664	3.67157				0	#N/A
219217_at	NARS2			0.632544	0.632544	3.07536				0	#N/A
203220_s_at	TLE1			0.634179	0.634179	3.07536				0	#N/A
1554818_s_at	C20orf12			0.634711	0.634711	3.67157				0	#N/A
202533_s_at	DHFR			0.634783	0.634783	4.52298				0	#N/A
226272_at	RCAN3			0.641639	0.641639	1.79815				0	#N/A
209109_s_at	TSPAN6			0.649963	0.649963	3.26738				0	#N/A
214430_at	GLA			0.652549	0.652549	2.65272				EGFR->p53/SP1-?GLA(AGAL)	#N/A
203490_at	ELF4			0.652644	0.652644	2.65272				0	#N/A
221759_at	G6PC3			0.65483	0.65483	3.26738				0	#N/A
203960_s_at	HSPB11			0.656703	0.656703	2.34547				0	#N/A
202532_s_at	DHFR			0.658043	0.658043	3.07536				0	#N/A
228275_at	---			0.660665	0.660665	3.26738				#N/A	#N/A
227000_at	C7orf41		C7orf41	0.663014	0.663014	2.34547				0	#N/A
222519_s_at	IFT57			0.664064	0.664064	0.967238				0	#N/A
225078_at	EMP2			0.67141	0.67141	2.34547				EGFR->ESR1-?P2X7-?EMP2	#N/A
221628_s_at	GLYR1			0.671595	0.671595	1.20281				EGFR->p53-|GLYR1(NP60)	#N/A
230502_s_at	LOC149832			0.674781	0.674781	4.52298				0	#N/A
1560599_a_at	CCDC123			0.677689	0.677689	2.65272				0	#N/A
215904_at	MLLT4			0.683659	0.683659	3.67157				0	#N/A
210410_s_at	C6orf26 /// MSH5			0.691512	0.691512	3.07536				EGFR->ERK2->p53-|CEBPbeta->MSH5	#N/A
208371_s_at	RING1			0.692315	0.692315	2.48539				EGFR-|b-catenin->BRG1-?RING1; EGFR->STAT5A->HNF6-?RING1	#N/A
210517_s_at	AKAP12			0.697012	0.697012	1.79815				EGFR->STAT1->USF1-|AKAP12	#N/A
224693_at	C20orf108			0.707014	0.707014	0.967238				0	#N/A
223274_at	TCF19		TCF19	0.708475	0.708475	2.34547				0	#N/A
213688_at	CALM1			0.710425	0.710425	1.33628				0	#N/A
209691_s_at	DOK4			0.71383	0.71383	0.967238				EGFR->->SP1-|RET->DOK4(IRS5)	#N/A
221311_x_at	LYRM2			0.715663	0.715663	3.07536				0	#N/A
210255_at	RAD51L1			0.715874	0.715874	2.65272				EGFR->p53-?RAD51L1(RAD51B)	#N/A
230369_at	GPR161			0.716365	0.716365	2.65272				0	#N/A
237833_s_at	SNCAIP			0.719813	0.719813	0.967238				0	#N/A
212336_at	EPB41L1			0.729266	0.729266	3.07536				EGFR->ERK2-?EPB41L1(4.1N)	#N/A
208530_s_at	RARB			0.729352	0.729352	2.48539				0	#N/A
201990_s_at	CREBL2			0.731282	0.731282	4.23524				EGFR->p53-?CREBL2	#N/A
204521_at	C12orf24			0.734646	0.734646	2.65272				EGFR->p53-?C12orf24; EGFR->p53-|HNF4alpha-?C12orf24	#N/A
227123_at	RAB3B			0.734701	0.734701	4.52298				0	#N/A
213370_s_at	SFMBT1			0.73847	0.73847	2.65272				#N/A	#N/A
203222_s_at	TLE1			0.750022	0.750022	2.65272				0	#N/A
212864_at	CDS2			0.750268	0.750268	0.884241				EGFR->p53-?CDS2	#N/A
225426_at	PPP6C			0.759816	0.759816	0.488024				0	#N/A
240153_at	---			0.760514	0.760514	0.967238				0	#N/A
244853_at	---			0.762067	0.762067	1.79815				0	#N/A
242899_at	---			0.765327	0.765327	3.67157				#N/A	#N/A
208257_x_at	PSG1			0.767003	0.767003	3.26738				#N/A	#N/A
222449_at	PMEPA1			0.777452	0.777452	3.07536				EGFR->p53-|PMEPA1	#N/A
224152_s_at	PBRM1			0.790727	0.790727	4.52298				0	#N/A
1557385_at	FAM161A			0.79717	0.79717	2.34547				0	#N/A
215856_at	SIGLEC15			0.800167	0.800167	2.34547				0	#N/A
1570202_a_at	MKL2			0.802458	0.802458	3.26738				0	#N/A
212817_at	DNAJB5			0.804281	0.804281	2.34547				#N/A	#N/A
243011_at	FAM55C			0.819737	0.819737	1.79815				0	#N/A
215285_s_at	PHTF1			0.824159	0.824159	4.23524				0	#N/A
225615_at	IFFO2			0.82534	0.82534	1.20281				0	#N/A
224690_at	C20orf108			0.830418	0.830418	0.967238				0	#N/A
31845_at	ELF4			0.839981	0.839981	2.34547				0	#N/A
219998_at	HSPC159			0.844316	0.844316	1.33628				0	#N/A
203245_s_at	NCRNA00094			0.847156	0.847156	4.52298				0	#N/A
239054_at	---			0.848911	0.848911	0				0	#N/A
222956_at	FIGN		FIGN	0.852729	0.852729	0.967238				0	#N/A
236272_at	UNC119B		UNC119B	0.857203	0.857203	2.65272				0	#N/A
1558342_x_at	DIXDC1			0.857793	0.857793	0				0	#N/A
213454_at	APITD1			0.858507	0.858507	1.33628				0	#N/A
225192_at	C10orf46			0.861095	0.861095	2.48539				0	#N/A
206232_s_at	B4GALT6			0.875352	0.875352	2.48539				0	#N/A
214724_at	DIXDC1			0.886852	0.886852	3.67157				0	#N/A
217300_at	---			0.887171	0.887171	1.79815				0	#N/A
1557780_at	---			0.888731	0.888731	1.23354				0	#N/A
235030_at	FAM55C			0.89765	0.89765	0.967238				0	#N/A
1558340_at	DIXDC1			0.898066	0.898066	0				0	#N/A
218094_s_at	DBNDD2 /// SYS1 /// SYS1-DBNDD2			0.898224	0.898224	2.65272				0	#N/A
228938_at	MBP			0.907892	0.907892	0.967238				0	#N/A
204603_at	EXO1			0.909993	0.909993	0.884241				EGFR->SP1-?EXO1; EGFR->p53-|HNFalpha-?EXO1	#N/A
232478_at	---			0.911745	0.911745	2.48539				0	#N/A
235866_at	C9orf85			0.911754	0.911754	3.26738				0	#N/A
229071_at	C17orf100			0.913176	0.913176	3.07536				0	#N/A
1554867_a_at	PRR16			0.915686	0.915686	0.884241				#N/A	#N/A
1552670_a_at	PPP1R3B		PPP1R3B	0.921724	0.921724	0.884241				0	#N/A
226864_at	PKIA			0.932049	0.932049	0.884241				EGFR->ESR1-|PKIA	#N/A
209087_x_at	MCAM			0.934545	0.934545	3.07536				EGFR->p53-?MCAM	#N/A
226217_at	SLC30A7			0.937776	0.937776	3.26738				0	#N/A
210191_s_at	PHTF1			0.94547	0.94547	0				0	#N/A
1555300_a_at	MED12L			0.951143	0.951143	1.23354				0	#N/A
229685_at	LOC100134937			0.952089	0.952089	2.48539				0	#N/A
227722_at	RPS23			0.953196	0.953196	2.48539				EGFR->p53-?RPS23	#N/A
223899_at	PBRM1			0.955391	0.955391	0.967238				0	#N/A
227578_at	LOC100128191			0.956307	0.956307	1.33628				0	#N/A
243606_at	FAM55C			0.958509	0.958509	1.33628				0	#N/A
204254_s_at	VDR			0.971318	0.971318	2.34547				EGFR->STAT1-|VDR; EGFR-|Beta-catenin->VDR	#N/A
210305_at	PDE4DIP			0.973508	0.973508	2.65272				EGFR->ESR1-?PDE4DIP(Myomegalin)	#N/A
1554512_a_at	CCDC123			0.976173	0.976173	3.07536				0	#N/A
238422_at	hCG_1811732			0.977125	0.977125	1.23354				EGFR->p53-|HNFalpha-?hCG_1811732(Loc151534)	#N/A
211340_s_at	MCAM			0.990582	0.990582	1.79815				0	#N/A
1557400_at	---			0.999886	0.999886	0				0	#N/A
225494_at	DYNLL2			1.00001	1.00001	0.967238				0	#N/A
223900_s_at	PBRM1			1.00277	1.00277	1.79815				0	#N/A
241015_at	---			1.01094	1.01094	1.33628				0	#N/A
243357_at	NEGR1			1.0121	1.0121	3.26738				0	#N/A
235684_s_at	SESN3			1.01541	1.01541	1.33628				0	#N/A
235683_at	SESN3			1.01608	1.01608	1.33628				0	#N/A
218175_at	CCDC92			1.03203	1.03203	4.23524				0	#N/A
201010_s_at	TXNIP			1.03991	1.03991	3.67157				0	#N/A
242906_at	---			1.04061	1.04061	1.33628				0	#N/A
210550_s_at	RASGRF1			1.05666	1.05666	0				EGFR->STAT3->Stathmin-|RASGRF1	#N/A
241713_s_at	DYX1C1			1.06468	1.06468	4.23524				EGFR->SP1-?DYX1C1(EKN1)	#N/A
218418_s_at	KANK2			1.06869	1.06869	0.884241				0	#N/A
215130_s_at	IQCK			1.09348	1.09348	0				0	#N/A
1552779_a_at	SLC44A5			1.10458	1.10458	1.23354				#N/A	#N/A
205447_s_at	MAP3K12			1.11485	1.11485	0.884241				0	#N/A
209875_s_at	SPP1			1.13259	1.13259	2.65272				EGFR->p53-|HNF4alpha-?SPP1	#N/A
213392_at	IQCK			1.14488	1.14488	2.34547				0	#N/A
201890_at	RRM2			1.16288	1.16288	0				0	#N/A
243938_x_at	DNAH5			1.16506	1.16506	0.884241				0	#N/A
242786_at	---			1.17024	1.17024	1.23354				0	#N/A
1557129_a_at	FAM111B			1.17514	1.17514	3.67157				0	#N/A
215897_at	MED25			1.19025	1.19025	0.488024				EGFR->->SP1->PLU1-?MED25	#N/A
1555082_a_at	NEK11			1.19252	1.19252	1.23354				0	#N/A
1557128_at	FAM111B			1.20489	1.20489	1.20281				0	#N/A
235150_at	---			1.21991	1.21991	1.23354				0	#N/A
1554113_a_at	SLC4A8			1.23831	1.23831	1.79815				EGFR->ESR1-?SLC4A8	#N/A
242565_x_at	C21orf57			1.24005	1.24005	0.488024				0	#N/A
214607_at	PAK3			1.30782	1.30782	0.488024				0	#N/A
227136_s_at	LOC100292024			1.33364	1.33364	3.07536				0	#N/A
212736_at	C16orf45			1.3366	1.3366	0				EGFR->ESR1-|C16orf45	#N/A
1568574_x_at	SPP1			1.3453	1.3453	0.967238				EGFR->p53-|HNF4alpha-?SPP1	#N/A
209159_s_at	NDRG4			1.35706	1.35706	0				0	#N/A
227257_s_at	C10orf46			1.36052	1.36052	2.65272				0	#N/A
219637_at	ARMC9			1.36637	1.36637	1.79815				0	#N/A
226314_at	CHST14			1.39496	1.39496	0				#N/A	#N/A
1553194_at	NEGR1			1.42892	1.42892	2.34547				0	#N/A
238113_at	---			1.50619	1.50619	3.26738				0	#N/A
1569520_at	---			1.58108	1.58108	3.26738				0	#N/A
218857_s_at	ASRGL1			1.82704	1.82704	1.79815				0	#N/A
212143_s_at	IGFBP3			1.91772	1.91772	0.967238				0	#N/A

## Sheet: miR7tfx_HEY
Probeset ID	Gene Symbol	log difference (miR7-miRNC)	q-value(%)	miR-7tgts_M	miR-7tgts_TS	miR-7tgts_PT
218582_at	MARCH5	-0.62078	1.79815	MARCH5
215512_at	MARCH6	-0.647366	1.20281
212698_s_at	SEPT10	-0.74298	4.52298	SEPT10
235348_at	ABHD13	-0.934249	3.67157	ABHD13
231321_s_at	ACER3	-0.942571	0.587555	ACER3
222687_s_at	ACER3	-0.742688	1.25984	ACER3
222688_at	ACER3	-0.648129	1.25984	ACER3
227776_at	ACER3	-1.25058	0	ACER3
200793_s_at	ACO2	-1.45169	1.16489	ACO2
201963_at	ACSL1	-0.630158	3.12172
209765_at	ADAM19	-1.12463	1.79815
220866_at	ADAMTS6	-0.849758	1.79815
237217_at	ADAMTSL1	-1.23688	3.67157
224371_at	ADAMTSL1	-1.15047	2.48539
212500_at	ADO	-1.2537	0
212502_at	ADO	-0.924597	0.884241
225108_at	AGPS	-0.914143	3.26738	AGPS
238855_at	AHNAK	-1.07648	4.23524	AHNAK
226665_at	AHSA2	-0.623571	3.12172
232810_at	AIG1	-1.20337	0.587555	AIG1
230520_at	AIG1	-0.606927	4.52298	AIG1
225342_at	AK3L1	-0.991323	2.48539
204347_at	AK3L1	-0.664979	4.23524
1556841_a_at	ALDH1L2	-1.71632	0
231202_at	ALDH1L2	-1.62813	0
1559393_at	ALDH1L2	-1.51776	0
204174_at	ALOX5AP	-0.74708	4.23524
202920_at	ANK2	-1.19249	0	ANK2
202921_s_at	ANK2	-0.666925	1.79815	ANK2
1554471_a_at	ANKRD13C	-0.912919	1.79815
223418_x_at	ANKRD13C	-0.702446	4.52298
229307_at	ANKRD28	-1.26197	0	ANKRD28
226025_at	ANKRD28	-0.9043	2.34547	ANKRD28
213035_at	ANKRD28	-0.779184	0.587555	ANKRD28
225735_at	ANKRD50	-0.929331	1.20281
227660_at	ANTXR1	-0.839907	3.12172
211404_s_at	APLP2	-0.681913	3.67157	APLP2
221087_s_at	APOL3	-1.62404	0.884241
1557236_at	APOL6	-1.2685	0.587555
219716_at	APOL6	-0.982219	1.25984
201096_s_at	ARF4	-0.6237	3.12172	ARF4		ARF4
225171_at	ARHGAP18	-0.913322	3.26738
225166_at	ARHGAP18	-0.798674	1.79815
1560821_at	ARHGAP22	-0.719731	2.48539
202206_at	ARL4C	-0.804041	1.25984		ARL4C	ARL4C
206129_s_at	ARSB	-1.01946	1.25984	ARSB
205047_s_at	ASNS	-1.40403	0
225008_at	ASPH	-0.920992	4.23524	ASPH
207076_s_at	ASS1	-1.78553	2.65272
222709_at	ATG7	-0.915891	1.16489
209281_s_at	ATP2B1	-0.509994	4.23524
212136_at	ATP2B4	-1.03248	4.23524	ATP2B4
212135_s_at	ATP2B4	-0.897952	4.23524	ATP2B4
226302_at	ATP8B1	-0.588692	2.34547
205416_s_at	ATXN3	-0.548167	4.23524
212475_at	AVL9	-0.728866	2.34547
212471_at	AVL9	-0.684653	1.16489
224335_s_at	BACE1	-1.074	4.23524	BACE1	BACE1	BACE1
228189_at	BAG4	-0.792539	1.25984
227896_at	BCCIP	-0.838288	2.65272	BCCIP
218264_at	BCCIP	-0.762422	4.23524	BCCIP
227143_s_at	BID	-0.692035	3.12172
205289_at	BMP2	-1.51286	3.12172
209308_s_at	BNIP2	-0.643827	2.34547
231960_at	BRWD1	-0.595151	4.23524	BRWD1	BRWD1
207485_x_at	BTN3A1	-1.35987	0
209846_s_at	BTN3A2	-1.02615	0
212613_at	BTN3A2	-1.00975	1.25984
204820_s_at	BTN3A2 /// BTN3A3	-0.925859	2.34547
38241_at	BTN3A3	-1.03293	3.67157
52164_at	C11orf24	-1.03202	1.16489	C11orf24
221534_at	C11orf68	-1.24986	4.52298	C11orf68
229778_at	C12orf39	-1.62116	4.52298
1553987_at	C12orf47	-0.709361	3.67157
1560426_at	C12orf55	-0.722037	4.23524
219563_at	C14orf139	-0.858455	4.23524
230721_at	C16orf52	-0.570776	2.48539
228452_at	C17orf39	-1.33344	0.884241	C17orf39
220058_at	C17orf39	-0.676747	4.52298	C17orf39
238166_s_at	C17orf51	-0.807785	4.23524
228146_at	C17orf51	-0.684836	4.23524
212055_at	C18orf10	-0.600639	4.23524	C18orf10
1553338_at	C1orf55	-0.724618	4.23524	C1orf55
225313_at	C20orf177	-1.01034	1.33628	C20orf177
1553311_at	C20orf197	-1.75514	4.23524
223951_at	C21orf116	-0.715519	3.12172
1559901_s_at	C21orf34	-0.874869	1.25984	C21orf34
1562953_s_at	C4orf12	-0.748492	0
227856_at	C4orf32	-0.756391	4.23524
203738_at	C5orf22	-1.3222	0	C5orf22	C5orf22
1552660_a_at	C5orf22	-1.21801	0	C5orf22	C5orf22
219029_at	C5orf28	-0.755382	1.25984
238635_at	C5orf28	-1.09027	0.884241
220324_at	C6orf155	-0.708793	1.25984
200623_s_at	CALM3	-1.32174	1.16489	CALM3
200622_x_at	CALM3	-1.05482	4.52298	CALM3
200757_s_at	CALU	-0.83004	1.33628	CALU	CALU	CALU
200756_x_at	CALU	-0.7102	2.48539	CALU	CALU	CALU
200755_s_at	CALU	-0.592017	3.26738	CALU	CALU	CALU
214845_s_at	CALU	-0.566417	4.23524	CALU	CALU	CALU
224994_at	CAMK2D	-1.02076	0	CAMK2D	CAMK2D
225019_at	CAMK2D	-0.86719	4.52298	CAMK2D	CAMK2D
210787_s_at	CAMKK2	-1.34702	0	CAMKK2
208838_at	CAND1	-0.800467	1.33628	CAND1		CAND1
239771_at	CAND1	-0.884525	1.25984	CAND1		CAND1
213547_at	CAND2	-0.896887	4.52298
208374_s_at	CAPZA1	-0.964162	1.16489	CAPZA1		CAPZA1
204950_at	CARD8	-0.792443	4.23524
1554479_a_at	CARD8	-0.820564	3.67157
206011_at	CASP1	-0.887095	3.12172	CASP1
212097_at	CAV1	-0.892259	2.48539	CAV1
225231_at	CBL	-0.769676	0.884241
243475_at	CBL	-0.742551	4.52298
212816_s_at	CBS	-1.02711	0.884241	CBS
1553972_a_at	CBS	-0.907157	0.587555	CBS
1555920_at	CBX3	-0.713528	1.33628
232489_at	CCDC76	-0.913534	2.48539	CCDC76	CCDC76	CCDC76
200952_s_at	CCND2	-0.905452	0
211434_s_at	CCRL2	-1.0939	4.23524
229900_at	CD109	-0.85771	3.12172
226545_at	CD109	-0.784628	2.65272
209288_s_at	CDC42EP3	-0.704293	4.23524
224428_s_at	CDCA7	-0.766242	2.48539
234932_s_at	CDCP1	-0.815388	1.16489
224851_at	CDK6	-0.772117	1.25984
209112_at	CDKN1B	-0.569536	3.26738
226449_at	CEP120	-0.726863	2.48539
224352_s_at	CFL2	-0.791701	0
219270_at	CHAC1	-1.55098	2.48539	CHAC1
228999_at	CHD2	-0.948332	1.16489
226350_at	CHML	-0.694082	4.23524
200998_s_at	CKAP4	-1.21528	1.25984	CKAP4	CKAP4	CKAP4
200999_s_at	CKAP4	-1.1903	1.16489	CKAP4	CKAP4	CKAP4
212306_at	CLASP2	-0.683096	4.23524	CLASP2	CLASP2
211709_s_at	CLEC11A	-1.11991	0.884241
201560_at	CLIC4	-0.584177	3.67157	CLIC4
226017_at	CMTM7	-0.78344	1.25984
202163_s_at	CNOT8	-1.34586	0	CNOT8	CNOT8	CNOT8
202164_s_at	CNOT8	-1.26668	1.20281	CNOT8	CNOT8	CNOT8
202162_s_at	CNOT8	-0.735841	1.16489	CNOT8	CNOT8	CNOT8
226751_at	CNRIP1	-1.18731	0
203073_at	COG2	-0.737239	3.12172
211343_s_at	COL13A1	-1.63329	0	COL13A1
225293_at	COL27A1	-0.730513	4.23524
221729_at	COL5A2	-0.991497	1.20281	COL5A2
226934_at	CPSF6	-0.928022	3.12172
209967_s_at	CREM	-0.603597	3.26738
207630_s_at	CREM	-0.521365	2.65272
226656_at	CRTAP	-1.40265	1.20281
1555889_a_at	CRTAP	-1.37713	0
227138_at	CRTAP	-1.15345	4.52298
201380_at	CRTAP	-1.06139	0
1554464_a_at	CRTAP	-0.80016	2.48539
240221_at	CSNK1A1	-0.942356	3.12172
229665_at	CSTF3	-0.793617	1.25984
208735_s_at	CTDSP2	-1.0673	1.33628		CTDSP2
201904_s_at	CTDSPL	-1.04347	1.33628	CTDSPL
206085_s_at	CTH	-0.906002	1.16489
219080_s_at	CTPS2	-0.933936	3.26738
201370_s_at	CUL3	-0.823883	4.52298
232466_at	CUL4A	-0.778638	1.79815
203531_at	CUL5	-0.710311	3.26738	CUL5	CUL5
203533_s_at	CUL5	-0.548174	3.67157	CUL5	CUL5
204470_at	CXCL1	-1.52331	0
209774_x_at	CXCL2	-1.3591	0	CXCL2
219179_at	DACT1	-1.11103	1.16489
200794_x_at	DAZAP2	-0.855724	3.12172	DAZAP2
228106_at	DCAF16	-0.531252	4.52298
220172_at	DCAF17	-1.03453	0.587555
224730_at	DCAF7	-1.5008	3.12172	DCAF7
222925_at	DCDC2	-0.855561	2.48539
204296_at	DCTN1	-0.958904	3.67157
243711_at	DDAH1	-0.60428	3.67157
209383_at	DDIT3 /// NR1H3	-0.761831	4.23524
202887_s_at	DDIT4	-2.1875	0.884241	DDIT4	DDIT4	DDIT4
205168_at	DDR2	-0.720583	2.34547
227561_at	DDR2	-0.714137	4.52298
225442_at	DDR2	-0.649202	4.52298
224654_at	DDX21	-0.88558	4.23524
219641_at	DET1	-1.00744	4.52298	DET1
220572_at	DKFZp547G183	-0.93576	1.79815
230229_at	DLG1	-0.849842	1.79815
205003_at	DOCK4	-0.844926	2.65272
203716_s_at	DPP4	-1.01758	4.52298
225228_at	DRAM2	-0.821912	4.52298
203635_at	DSCR3	-0.654743	4.52298
225415_at	DTX3L	-0.741281	3.26738
211607_x_at	EGFR	-0.616987	4.52298	EGFR	EGFR
209037_s_at	EHD1	-1.43217	4.52298	EHD1	EHD1
233660_at	EHD4	-1.57191	0
1556607_at	EHD4	-1.16649	3.26738
209536_s_at	EHD4	-0.87014	3.67157
228967_at	EIF1	-0.686682	2.65272
201017_at	EIF1AX	-0.548122	4.23524
222576_s_at	EIF2C1	-0.564634	4.23524		EIF2C1	EIF2C1
224936_at	EIF2S3	-0.578357	3.12172	EIF2S3
224935_at	EIF2S3	-0.542473	3.12172	EIF2S3
214805_at	EIF4A1	-0.843098	3.12172
1555996_s_at	EIF4A2	-0.665303	1.25984
226099_at	ELL2	-0.859893	3.12172
226982_at	ELL2	-0.576572	4.52298
213895_at	EMP1	-1.27149	1.33628
206114_at	EPHA4	-0.785929	0	EPHA4
210753_s_at	EPHB1	-1.58806	0	EPHB1
230425_at	EPHB1	-1.49045	0	EPHB1
211898_s_at	EPHB1	-1.18908	3.12172	EPHB1
210385_s_at	ERAP1	-0.614447	3.26738
212580_at	ERAP1	-0.578651	4.52298
228131_at	ERCC1	-1.06454	1.79815
213365_at	ERI2	-0.641929	3.26738	ERI2
221543_s_at	ERLIN2	-1.38003	0	ERLIN2
208958_at	ERP44	-0.76145	0	ERP44
224657_at	ERRFI1	-0.968132	1.79815
204774_at	EVI2A	-0.838887	4.23524
214507_s_at	EXOSC2	-0.854102	2.48539	EXOSC2	EXOSC2
209527_at	EXOSC2	-0.607609	4.52298	EXOSC2	EXOSC2
217490_at	EXOSC6	-0.613709	1.33628
209537_at	EXTL2	-0.739208	1.25984
226905_at	FAM101B	-0.633648	3.12172
223059_s_at	FAM107B	-0.674381	2.65272		FAM17B
223058_at	FAM107B	-0.669111	3.12172		FAM17B
1569024_at	FAM13A	-1.23823	0	FAM13A
1569025_s_at	FAM13A	-0.939807	0	FAM13A
212017_at	FAM168B	-0.85638	3.12172	FAM168B	FAM168B
226752_at	FAM174A	-0.581111	3.12172
203184_at	FBN2	-0.808324	4.52298
241736_at	FBXW2	-0.537071	3.67157		FBXW2
229419_at	FBXW7	-0.681468	4.23524
1552721_a_at	FGF1	-1.80315	0
208240_s_at	FGF1	-1.71267	0
205117_at	FGF1	-1.34957	0.587555
210973_s_at	FGFR1	-0.907156	4.52298
1558308_at	FLJ33297	-0.848847	4.52298
1556033_at	FLJ39739	-1.13875	0
232249_at	FMNL3	-0.743452	3.67157
215245_x_at	FMR1	-0.51623	4.52298
212464_s_at	FN1	-0.655773	2.65272
211719_x_at	FN1	-0.63965	3.26738
216442_x_at	FN1	-0.62945	2.65272
210495_x_at	FN1	-0.62431	3.12172
213056_at	FRMD4B	-1.00461	3.12172	FRMD4B
225464_at	FRMD6	-0.607033	4.23524
208782_at	FSTL1	-0.821717	1.79815	FSTL1
214211_at	FTH1	-0.831765	3.26738
222811_at	FTSJD1	-0.750995	3.67157
214094_at	FUBP1	-1.3577	0
214093_s_at	FUBP1	-0.576454	1.33628
208841_s_at	G3BP2	-0.847398	4.23524	G3BP2	G3BP2	G3BP2
227428_at	GABPA	-0.638312	4.23524
218313_s_at	GALNT7	-0.890304	2.65272	GALNT7		GALNT7
227517_s_at	GAS5	-0.730173	1.79815
1560402_at	GAS5	-0.588273	3.26738
231577_s_at	GBP1	-1.1546	0.587555
202269_x_at	GBP1	-1.02683	1.16489
223434_at	GBP3	-0.62089	4.23524
203765_at	GCA	-1.18384	4.23524
219821_s_at	GFOD1	-0.636643	3.12172
205100_at	GFPT2	-0.669666	1.33628
243502_at	GJC1	-0.612254	1.16489	GJC1	GJC1
228776_at	GJC1	-0.57307	4.23524	GJC1	GJC1
200681_at	GLO1	-0.909496	3.67157	GLO1
221447_s_at	GLT8D2	-1.13025	0
235371_at	GLT8D4	-0.742505	0
215001_s_at	GLUL	-0.864536	2.65272
235233_s_at	GMEB1	-0.76036	3.67157
235232_at	GMEB1	-1.00015	3.26738
225420_at	GPAM	-0.886147	3.26738	GPAM
225424_at	GPAM	-0.793781	2.65272	GPAM
209409_at	GRB10	-0.864713	2.34547
218469_at	GREM1	-1.65119	0	GREM1
218468_s_at	GREM1	-1.63212	0	GREM1
226881_at	GRPEL2	-0.67177	1.16489
225276_at	GSPT1	-1.13684	0.884241	GSPT1
221892_at	H6PD	-0.959189	0.587555
226160_at	H6PD	-0.917473	3.26738
222685_at	HAUS6	-0.853379	1.16489
203821_at	HBEGF	-1.06362	2.65272
38037_at	HBEGF	-1.05868	3.12172
1568746_a_at	hCG_1654703	-2.1372	0
225012_at	HDLBP	-1.07091	0	HDLBP	HDLBP
233642_s_at	HEATR5B	-0.623327	4.23524	HEATR5B
44783_s_at	HEY1	-1.55003	0
218839_at	HEY1	-1.07052	1.16489
1553402_a_at	HFE	-0.741105	2.65272
223073_at	HIATL1	-1.11217	3.67157	HIATL1
202934_at	HK2	-1.22442	2.34547	HK2
209068_at	HNRPDL	-0.863324	0
205601_s_at	HOXB5	-0.758956	3.12172	HOXB5		HOXB5
202557_at	HSPA13	-0.740382	3.26738
200690_at	HSPA9	-0.594157	0.587555
215485_s_at	ICAM1	-0.851862	3.12172
204569_at	ICK	-0.701909	4.52298
214453_s_at	IFI44	-1.68957	2.65272
39402_at	IL1B	-1.45285	0
205067_at	IL1B	-1.46701	0
205227_at	IL1RAP	-1.55011	0
206693_at	IL7	-0.983393	1.79815
205798_at	IL7R	-1.17983	0
211506_s_at	IL8	-1.64491	0
202859_x_at	IL8	-2.79087	1.79815
213643_s_at	INPP5B	-0.884047	1.25984	INPP5B
235283_at	INTS6	-0.628274	3.12172
200994_at	IPO7	-1.06482	0	IPO7
200995_at	IPO7	-0.993922	3.12172	IPO7
200993_at	IPO7	-0.699517	3.12172	IPO7
1554739_at	IPP	-0.561747	4.52298
204686_at	IRS1	-0.880809	3.26738	IRS1	IRS1
235057_at	ITCH	-0.649008	4.23524	ITCH		ITCH
227792_at	ITPRIPL2	-1.27125	1.79815
1568619_s_at	ITPRIPL2	-0.888665	3.26738
225142_at	JHDM1D	-1.03981	0.587555		JHDM1D
212447_at	KBTBD2	-0.692199	2.48539	KBTBD2	KBTBD2
214595_at	KCNG1	-0.991522	2.65272
212188_at	KCTD12	-0.78182	4.23524
218310_at	KCTD7 /// RABGEF1	-0.653316	3.67157
201549_x_at	KDM5B	-0.662096	3.26738	KDM5B
211202_s_at	KDM5B	-0.729085	0	KDM5B
231031_at	KGFLP2	-1.52111	0
202181_at	KIAA0247	-1.09084	3.26738	KIAA0247	KIAA247
212314_at	KIAA0746	-1.86875	0
212311_at	KIAA0746	-1.41024	0
230232_at	KIAA0746	-1.24931	0.587555
1559601_at	KIAA2018	-0.937686	0.587555		KIAA218
227433_at	KIAA2018	-0.873415	1.16489		KIAA218
224662_at	KIF5B	-0.59615	3.12172	KIF5B
220825_s_at	KIRREL	-0.772344	1.20281
225140_at	KLF3	-0.638834	3.12172
225133_at	KLF3	-0.60824	4.23524
221841_s_at	KLF4	-1.29401	0	KLF4	KLF4	KLF4
220266_s_at	KLF4	-1.06432	1.25984	KLF4	KLF4	KLF4
209255_at	KLHDC10	-0.670668	2.34547
212882_at	KLHL18	-0.91057	0.587555
209270_at	LAMB3	-0.580993	4.52298
200771_at	LAMC1	-0.73233	2.65272
202267_at	LAMC2	-1.27086	0
218604_at	LEMD3	-0.72904	3.12172	LEMD3	LEMD3	LEMD3
207170_s_at	LETMD1	-0.70346	3.67157
227771_at	LIFR	-0.661857	3.67157
218850_s_at	LIMD1	-0.927072	2.65272	LIMD1
200706_s_at	LITAF	-1.52641	0
200704_at	LITAF	-1.27046	0
202674_s_at	LMO7	-0.662218	2.48539
227406_at	LOC100129387	-0.579716	3.67157
1558782_a_at	LOC100130557	-0.834155	3.26738
226526_s_at	LOC100130905	-1.07855	1.20281
227074_at	LOC100131564	-1.0272	1.16489
225785_at	LOC100289942 /// REEP3	-1.10727	1.25984
243092_at	LOC100290367	-1.00541	4.52298
235191_at	LOC148189	-0.972377	3.12172
1555847_a_at	LOC284454	-1.28955	0
233737_s_at	LOC284561	-1.72357	0
232689_at	LOC284561	-1.70075	0
235205_at	LOC346887	-0.706918	2.65272
232001_at	LOC439949	-0.600382	1.20281
1555858_at	LOC440944	-0.768912	3.67157
227474_at	LOC654433	-0.820439	2.48539	LOC654433
228425_at	LOC654433	-0.713548	4.52298	LOC654433
231247_s_at	LOC727820	-0.788251	1.25984
227384_s_at	LOC727820	-0.773394	1.25984
227383_at	LOC727820	-0.714555	2.34547
1568763_s_at	LOC728613 /// PDCD6	-0.589181	3.26738
214291_at	LOC729046 /// RPL17	-0.963141	2.65272
231808_at	LOC729082	-0.778646	0	LOC729082
228808_s_at	LOXL2	-1.74345	0.587555
220816_at	LPAR3	-1.26725	4.52298
213615_at	LPCAT3	-0.756959	2.65272
1557360_at	LRPPRC	-1.33858	3.12172
201932_at	LRRC41	-0.829757	3.26738
218364_at	LRRFIP2	-0.764148	4.23524
220099_s_at	LUC7L2	-0.918849	0	LUC7L2
212449_s_at	LYPLA1	-0.816625	2.34547	LYPLA1
203897_at	LYRM1	-1.03892	2.48539
226321_at	LYSMD3	-0.725042	4.23524		LYSMD3
226538_at	MAN2A1	-0.907625	3.12172
205105_at	MAN2A1	-0.645298	3.67157
235103_at	MAN2A1	-0.593864	3.12172
200768_s_at	MAT2A	-1.29981	1.20281
242260_at	MATR3	-1.6386	4.23524
1564907_s_at	MATR3 /// SNHG4	-0.883998	0.884241
204058_at	ME1	-0.905962	4.52298
214831_at	MED28	-0.624068	3.67157
212830_at	MEGF9	-0.770317	1.25984	MEGF9	MEGF9
212831_at	MEGF9	-0.678113	3.12172	MEGF9	MEGF9
225955_at	METRNL	-1.3282	1.25984
1552312_a_at	MFAP3	-0.755696	0
203102_s_at	MGAT2	-0.766612	3.12172	MGAT2
223974_at	MGC11082	-0.718998	2.48539
1560019_at	MGC11082	-0.811883	3.12172
228235_at	MGC16121	-1.90317	0
229784_at	MGC16121	-1.79195	0
200899_s_at	MGEA5	-0.601611	3.12172
211026_s_at	MGLL	-1.34135	3.12172
225102_at	MGLL	-1.249	0
55081_at	MICALL1	-0.71877	3.67157	MICALL1
229437_at	MIR155HG	-0.84221	1.16489
232291_at	MIR17HG	-1.2306	0
233636_at	MIR17HG	-1.0485	1.16489
224917_at	MIR21	-1.24489	0
239468_at	MKX	-1.02943	3.12172
202827_s_at	MMP14	-1.20909	2.34547
214812_s_at	MOBKL1B	-0.998478	3.12172
201761_at	MTHFD2	-1.13102	2.48539
216095_x_at	MTMR1	-0.567174	2.34547	MTMR1
210360_s_at	MTSS1	-1.15325	0
203036_s_at	MTSS1	-1.00581	1.33628
210359_at	MTSS1	-0.96385	0
202364_at	MXI1	-0.726356	1.79815
227342_s_at	MYEOV	-0.914499	3.12172
223130_s_at	MYLIP	-1.18489	0.587555
212365_at	MYO1B	-0.52789	3.12172
212364_at	MYO1B	-0.679783	3.12172
222018_at	NACA /// NACAP1	-0.767313	2.48539
229757_at	NAF1	-0.778863	3.12172	NAF1
202944_at	NAGA	-0.53686	3.67157
1556121_at	NAP1L1	-0.577026	3.67157
225448_at	NAPG	-1.0566	0	NAPG
225847_at	NCEH1	-0.900574	4.23524			NCEH1
211063_s_at	NCK1	-0.580915	3.26738	NCK1
220399_at	NCRNA00115	-0.713692	3.26738
227249_at	NDE1	-0.628478	1.33628
200632_s_at	NDRG1	-1.70922	3.12172
217773_s_at	NDUFA4	-1.04802	0.884241	NDUFA4	NDUFA4
240391_at	NDUFB2	-0.695623	3.67157
226806_s_at	NFIA	-1.20751	3.26738
224976_at	NFIA	-0.881994	0.587555
223217_s_at	NFKBIZ	-0.640763	3.12172
227040_at	NHLRC3	-0.755339	2.65272
202007_at	NID1	-0.71996	2.65272	NID1
234299_s_at	NIN	-0.552764	2.65272	NIN
205851_at	NME6	-0.759153	1.79815
209755_at	NMNAT2	-1.09838	0	NMNAT2
202443_x_at	NOTCH2	-0.711597	4.52298	NOTCH2
212377_s_at	NOTCH2	-0.672263	3.26738	NOTCH2
213462_at	NPAS2	-0.853028	3.12172
201468_s_at	NQO1	-1.08705	2.65272	NQO1
212298_at	NRP1	-0.53694	3.12172	NRP1
1555468_at	NRP2	-0.857637	0.587555
227486_at	NT5E	-0.52182	4.52298
224581_s_at	NUCKS1	-0.687387	3.12172	NUCKS1
201270_x_at	NUDCD3	-1.07544	4.23524	NUDCD3
224938_at	NUFIP2	-0.937141	3.26738
209230_s_at	NUPR1	-2.35864	0
209628_at	NXT2	-1.03086	0.884241	NXT2	NXT2	NXT2
220594_at	OGT	-1.67019	0	OGT	OGT	OGT
209240_at	OGT	-1.1767	0	OGT	OGT	OGT
207563_s_at	OGT	-1.08341	0.587555	OGT	OGT	OGT
212307_s_at	OGT	-1.08238	1.25984	OGT	OGT	OGT
207564_x_at	OGT	-0.88482	3.12172	OGT	OGT	OGT
229787_s_at	OGT	-0.730874	3.12172	OGT	OGT	OGT
214306_at	OPA1	-0.575459	3.26738
208158_s_at	OSBPL1A	-0.891697	3.12172
226507_at	PAK1	-1.11944	0.587555	PAK1
209615_s_at	PAK1	-0.928915	1.16489	PAK1
201981_at	PAPPA	-1.23237	0		PAPPA	PAPPA
224941_at	PAPPA	-1.06585	3.12172		PAPPA	PAPPA
228237_at	PAPPA2	-1.67502	4.23524
203060_s_at	PAPSS2	-0.640308	1.16489
219033_at	PARP8	-0.525856	3.12172
235795_at	PAX6	-0.648552	4.52298	PAX6	PAX6
214528_s_at	PAX8	-0.565311	1.79815	PAX8
202847_at	PCK2	-1.31062	0
224399_at	PDCD1LG2	-0.930666	3.12172
204134_at	PDE2A	-1.22719	4.52298
204491_at	PDE4D	-0.903938	4.52298	PDE4D	PDE4D	PDE4D
210836_x_at	PDE4D	-0.838599	1.20281	PDE4D	PDE4D	PDE4D
210837_s_at	PDE4D	-0.675686	4.52298	PDE4D	PDE4D	PDE4D
211840_s_at	PDE4D	-0.515351	4.23524	PDE4D	PDE4D	PDE4D
1553175_s_at	PDE5A	-0.853903	3.26738
221994_at	PDLIM5	-0.558823	4.23524	PDLIM5
208233_at	PDPN	-0.569332	1.25984
226823_at	PHACTR4	-0.588172	2.65272	PHACTR4	PHACTR4
238131_at	PHC2	-0.950204	3.26738
1554472_a_at	PHF20L1	-0.628621	2.48539	PHF20L1
201397_at	PHGDH	-0.909056	1.16489
217996_at	PHLDA1	-0.831013	4.52298
212511_at	PICALM	-0.863358	2.65272	PICALM
213070_at	PIK3C2A	-0.788261	4.23524
212688_at	PIK3CB	-0.87546	2.48539
217620_s_at	PIK3CB	-0.765261	3.12172
203879_at	PIK3CD	-1.24487	0	PIK3CD	PIK3CD
206369_s_at	PIK3CG	-0.690496	3.67157
216971_s_at	PLEC1	-1.29565	3.12172			PLEC1
200827_at	PLOD1	-1.451	3.67157	PLOD1
202620_s_at	PLOD2	-0.78531	3.67157
213030_s_at	PLXNA2	-1.45679	0.587555
227032_at	PLXNA2	-0.717524	2.65272
207290_at	PLXNA2	-0.689535	3.12172
212037_at	PNN	-0.968073	1.25984
1567213_at	PNN	-0.69586	4.23524
1567214_a_at	PNN	-0.626217	3.12172
233030_at	PNPLA3	-0.722143	1.33628
208828_at	POLE3	-1.16572	1.79815	POLE3
225844_at	POLE4	-1.22407	0	POLE4	POLE4	POLE4
1553587_a_at	POLE4	-1.04295	0.884241	POLE4	POLE4	POLE4
231041_at	POLR1E	-0.630361	3.12172
222402_at	POMP	-0.744545	4.23524
212226_s_at	PPAP2B	-1.5582	2.65272
212230_at	PPAP2B	-1.65887	0
227025_at	PPHLN1	-0.838865	2.34547
227728_at	PPM1A	-0.552715	4.23524
202886_s_at	PPP2R1B	-0.509599	3.26738	PPP2R1B
225066_at	PPP2R2D	-1.36133	0.587555
201877_s_at	PPP2R5C	-0.705693	3.67157
212527_at	PPPDE2	-0.706798	1.79815
230708_at	PRICKLE1	-1.07649	0.587555
226065_at	PRICKLE1	-0.801137	2.48539
225984_at	PRKAA1	-0.626598	3.12172
218236_s_at	PRKD3	-0.64267	2.65272	PRKD3
209323_at	PRKRIR	-0.724386	4.52298
210476_s_at	PRLR	-1.3366	0
211917_s_at	PRLR	-1.3303	1.79815
205618_at	PRRG1	-1.04365	2.65272	PRRG1
229073_at	PRTG	-0.840633	4.23524
220892_s_at	PSAT1	-1.42726	3.26738
223062_s_at	PSAT1	-1.25579	0.587555
200988_s_at	PSME3	-1.05021	0	PSME3	PSME3	PSME3
226110_at	PTAR1	-0.970493	0.884241		PTAR1
235484_at	PTAR1	-0.800086	1.25984		PTAR1
205712_at	PTPRD	-0.670423	4.23524	PTPRD
206157_at	PTX3	-2.09209	0
201607_at	PWP1	-0.60302	1.25984
225796_at	PXK	-1.04976	0
215520_at	PYGO1	-0.831293	1.79815
214541_s_at	QKI	-1.00961	1.16489
212636_at	QKI	-0.785281	3.12172
212265_at	QKI	-0.68045	4.23524
219178_at	QTRTD1	-0.873927	0	QTRTD1	QTRTD1
203831_at	R3HDM2	-0.847478	3.26738	R3HDM2
210879_s_at	RAB11FIP5	-1.13202	3.26738	RAB11FIP5	RAB11FIP5
213704_at	RABGGTB	-1.68398	0
209181_s_at	RABGGTB	-0.92422	1.16489
209180_at	RABGGTB	-0.73812	3.12172
201244_s_at	RAF1	-0.749153	1.20281	RAF1	RAF1	RAF1
236613_at	RBM25	-0.948649	1.16489
230202_at	RELA	-0.884386	4.23524	RELA
201783_s_at	RELA	-1.08425	0.884241	RELA
1552651_a_at	RFFL	-0.864844	4.23524	RFFL
228980_at	RFFL	-0.758183	0	RFFL
203823_at	RGS3	-0.966549	2.65272
1554897_s_at	RHBDL2	-0.890075	3.12172
211678_s_at	RNF114	-1.05462	1.16489	RNF114		RNF114
200867_at	RNF114	-0.963122	0	RNF114		RNF114
225414_at	RNF149	-0.831801	3.26738
218528_s_at	RNF38	-0.731113	3.67157	RNF38
209111_at	RNF5	-0.983916	4.52298
227268_at	RNFT1	-0.944573	1.25984
226877_at	RPL32P3	-0.834383	4.23524
213459_at	RPL37A	-0.727465	3.67157
214097_at	RPS21	-0.715312	1.25984
1555878_at	RPS24	-0.808988	3.12172	RPS24
225773_at	RSPRY1	-1.12866	0.587555
225774_at	RSPRY1	-0.801426	3.12172
201980_s_at	RSU1	-0.855857	1.16489	RSU1
238550_at	RUFY2	-0.959559	1.33628
232231_at	RUNX2	-1.12281	3.12172
202853_s_at	RYK	-1.07285	1.25984	RYK
214172_x_at	RYK	-1.0638	3.12172	RYK
228923_at	S100A6	-1.462	3.67157
214456_x_at	SAA1 /// SAA2	-2.61075	1.20281
208607_s_at	SAA1 /// SAA2	-2.3954	2.34547
202797_at	SACM1L	-0.876779	2.48539	SACM1L
234491_s_at	SAV1	-0.890352	1.25984	SAV1
222573_s_at	SAV1	-0.619433	3.26738	SAV1
224983_at	SCARB2	-1.6118	2.65272	SCARB2
201646_at	SCARB2	-1.11784	0	SCARB2
201647_s_at	SCARB2	-1.01385	0.587555	SCARB2
228930_at	SCARNA15	-1.03006	1.16489
212900_at	SEC24A	-0.960971	3.12172	SEC24A
230215_at	SEC61A2	-0.504136	3.26738
230265_at	SEL1L	-0.666487	3.67157	SEL1L
229427_at	SEMA5A	-1.24351	2.48539
212190_at	SERPINE2	-1.34447	0
227487_s_at	SERPINE2	-0.952466	1.25984
207714_s_at	SERPINH1	-1.46142	0	SERPINH1
202657_s_at	SERTAD2	-0.799201	1.79815
202656_s_at	SERTAD2	-0.660977	4.52298
220200_s_at	SETD8	-1.07335	3.12172	SETD8	SETD8	SETD8
210172_at	SF1	-0.555828	3.12172
202037_s_at	SFRP1	-0.597836	1.20281
212322_at	SGPL1	-1.10003	1.25984
212321_at	SGPL1	-0.979888	1.25984
208381_s_at	SGPL1	-0.903335	0.587555
203320_at	SH2B3	-0.698962	3.12172
209371_s_at	SH3BP2	-0.881834	2.48539
217257_at	SH3BP2	-0.69033	3.12172
225162_at	SH3D19	-0.722484	3.12172
220563_s_at	SHANK1	-1.36034	1.16489
213308_at	SHANK2	-1.91307	0	SHANK2	SHANK2	SHANK2
214095_at	SHMT2	-0.629883	3.26738
214096_s_at	SHMT2	-0.613567	4.52298
210135_s_at	SHOX2	-0.721773	0.884241
206934_at	SIRPB1	-1.56148	0	SIRPB1
229796_at	SIX4	-0.973481	1.79815
200711_s_at	SKP1	-0.957987	1.25984	SKP1	SKP1	SKP1
224844_at	SLAIN2	-0.751258	1.25984	SLAIN2
203124_s_at	SLC11A2	-0.941557	1.16489
209681_at	SLC19A2	-0.682479	2.48539
1569054_at	SLC1A3	-1.19937	0
209610_s_at	SLC1A4	-1.00048	1.25984
212811_x_at	SLC1A4	-0.916372	1.33628
212810_s_at	SLC1A4	-1.91865	0
201920_at	SLC20A1	-1.07455	1.16489
230494_at	SLC20A1	-0.985977	1.16489
218653_at	SLC25A15	-1.18935	1.25984	SLC25A15	SLC25A15
222705_s_at	SLC25A15	-0.809075	2.65272	SLC25A15	SLC25A15
218519_at	SLC35A5	-0.697916	4.52298	SLC35A5
209711_at	SLC35D1	-0.770836	3.26738
240335_at	SLC35F5	-1.44129	0
222982_x_at	SLC38A2	-0.710633	3.12172	SLC38A2	SLC38A2	SLC38A2
227046_at	SLC39A11	-1.65165	0	SLC39A11
224596_at	SLC44A1	-0.877535	4.52298
224595_at	SLC44A1	-0.869039	2.65272
227620_at	SLC44A1	-0.753985	3.12172
234976_x_at	SLC4A5	-1.19786	2.48539
209884_s_at	SLC4A7	-0.865813	1.33628	SLC4A7		SLC4A7
212944_at	SLC5A3	-0.852219	1.33628		SLC5A3
240419_at	SLC6A15	-0.632446	4.23524	SLC6A15
217678_at	SLC7A11	-0.918763	2.65272
207626_s_at	SLC7A2	-0.961543	4.52298	SLC7A2
225516_at	SLC7A2	-1.16017	1.20281	SLC7A2
209679_s_at	SMAGP	-1.26137	3.12172	SMAGP
212569_at	SMCHD1	-0.730611	2.48539
212579_at	SMCHD1	-0.689384	2.48539
224842_at	SMG1	-0.639944	4.52298	SMG1	SMG1
222597_at	SNAP29	-0.920544	1.33628
224610_at	SNHG1	-0.855843	4.52298
238691_at	SNHG10	-0.872975	4.23524
215011_at	SNHG3	-1.18105	3.26738
1564911_at	SNHG4	-1.70019	4.23524
225220_at	SNHG8	-1.48619	4.52298
215224_at	SNORA21	-0.948382	2.48539
227655_at	SNORD123	-0.562317	1.33628
242146_at	SNRPA1	-0.8547	3.12172
231723_at	SNX12	-0.765689	4.52298
227031_at	SNX13	-0.525005	3.26738
226178_at	SOCS4	-0.751036	1.33628
226572_at	SOCS7	-0.792216	3.26738	SOCS7
221477_s_at	SOD2	-1.00741	1.33628
222513_s_at	SORBS1	-0.869642	2.48539	SORBS1
212870_at	SOS2	-0.672741	2.48539
223980_s_at	SP110	-0.779145	4.23524
1555882_at	SPIN3	-0.618602	2.65272
224995_at	SPIRE1	-1.15405	4.52298	SPIRE1
209436_at	SPON1	-0.856229	4.23524
226837_at	SPRED1	-0.651784	4.52298
204011_at	SPRY2	-0.815825	1.79815
208920_at	SRI	-0.90476	2.65272
229744_at	SSFA2	-0.813521	2.65272
225033_at	ST3GAL1	-0.661017	2.34547
214971_s_at	ST6GAL1	-1.21539	0.587555
201998_at	ST6GAL1	-1.13142	4.23524
214970_s_at	ST6GAL1	-1.09139	3.12172
1569788_at	ST8SIA1	-1.8295	0.884241
215505_s_at	STRN3	-0.510956	3.12172	STRN3	STRN3	STRN3
224700_at	STT3B	-0.806815	3.26738
221727_at	SUB1	-0.928042	1.33628
227891_s_at	TAF15	-0.954017	3.67157	TAF15
234168_at	TAF15	-0.758937	1.79815	TAF15
235020_at	TAF4B	-0.548758	4.52298	TAF4B
225973_at	TAP2	-0.700566	1.25984
227407_at	TAPT1	-0.857053	4.52298
240206_at	TARS	-1.1033	4.23524
211052_s_at	TBCD	-0.815536	4.23524	TBCD
233633_at	TBL1XR1	-0.842314	3.26738
229706_at	TCERG1	-0.708525	4.52298	TCERG1		TCERG1
212386_at	TCF4	-0.594426	3.26738	TCF4	TCF4
212761_at	TCF7L2	-0.678959	4.52298
232258_at	TCTE3	-1.53692	3.12172
1557945_at	TCTE3	-1.71901	0
242939_at	TFDP1	-0.541832	4.52298	TFDP1
213258_at	TFPI	-1.07711	3.26738	TFPI
209676_at	TFPI	-1.0408	3.67157	TFPI
208691_at	TFRC	-1.00452	2.65272	TFRC	TFRC	TFRC
207332_s_at	TFRC	-0.745543	3.26738	TFRC	TFRC	TFRC
211258_s_at	TGFA	-1.06985	0	TGFA
205016_at	TGFA	-1.21002	1.25984	TGFA
208944_at	TGFBR2	-0.54384	2.48539
201042_at	TGM2	-0.633247	4.52298
203888_at	THBD	-1.39541	1.16489
226117_at	TIFA	-0.918779	0.587555
1553099_at	TIGD1	-0.731422	3.26738
217612_at	TIMM50	-1.267	4.52298	TIMM50
201149_s_at	TIMP3	-2.19578	0
201150_s_at	TIMP3	-2.72988	0
201147_s_at	TIMP3	-1.84986	0
212665_at	TIPARP	-0.60784	4.23524
204872_at	TLE4	-0.619785	4.52298
215033_at	TM4SF1	-1.54219	3.12172	TM4SF1
224755_at	TM9SF3	-0.71911	2.48539	TM9SF3
212352_s_at	TMED10	-0.73499	3.12172	TMED10
200929_at	TMED10	-0.514017	4.23524	TMED10
239627_at	TMED9	-1.07787	4.23524	TMED9	TMED9	TMED9
220169_at	TMEM156	-0.901984	3.67157
241844_x_at	TMEM156	-0.864624	1.33628
213338_at	TMEM158	-1.41653	0
212164_at	TMEM183A	-0.942255	3.12172
212623_at	TMEM41B	-0.702701	4.23524
219410_at	TMEM45A	-1.44016	0
234672_s_at	TMEM48	-0.936112	1.20281
231697_s_at	TMEM49	-0.974992	0
227936_at	TMEM68	-0.733142	2.48539	TMEM68
227685_at	TMF1	-0.732493	4.23524
207196_s_at	TNIP1	-0.600813	4.23524
225765_at	TNPO1	-0.519645	3.12172
202479_s_at	TRIB2	-0.628486	1.25984	TRIB2
202478_at	TRIB2	-1.42909	0.587555	TRIB2
203148_s_at	TRIM14	-0.906431	1.79815
224806_at	TRIM25	-0.984163	3.26738
221897_at	TRIM52	-0.694048	2.48539	TRIM52
223132_s_at	TRIM8	-1.1421	2.34547
223131_s_at	TRIM8	-1.01628	3.26738
221012_s_at	TRIM8	-0.985977	0
221229_s_at	TRMT61B	-0.721347	3.26738
213027_at	TROVE2	-0.796343	0
212839_s_at	TROVE2	-0.63592	4.23524
221493_at	TSPYL1	-0.700733	4.52298	TSPYL1
225180_at	TTC14	-0.759574	0.587555
230891_at	TUBE1	-1.55767	0	TUBE1
226181_at	TUBE1	-1.34986	0	TUBE1
221490_at	UBAP1	-0.831219	1.20281
46270_at	UBAP1	-0.669415	1.16489
211764_s_at	UBE2D1	-0.601747	3.26738
217823_s_at	UBE2J1	-0.560477	4.52298	UBE2J1
222656_at	UBE2W	-0.77438	1.20281
227413_at	UBLCP1	-1.13002	3.12172	UBLCP1	UBLCP1	UBLCP1
212934_at	UBXN2B	-0.829024	3.67157	UBXN2B
233245_at	UHRF1BP1	-1.04395	2.48539	UHRF1BP1
229672_at	UQCC	-0.854922	0.884241
241755_at	UQCRC2	-0.590119	3.67157
209475_at	USP15	-0.565264	1.16489
203869_at	USP46	-0.576425	4.52298
211527_x_at	VEGFA	-0.811529	3.26738
209946_at	VEGFC	-1.0684	1.25984
212399_s_at	VGLL4	-0.720984	2.48539	VGLL4
1555938_x_at	VIM	-1.24995	1.25984
209822_s_at	VLDLR	-1.19725	0.587555
200628_s_at	WARS	-0.873239	4.23524
200629_at	WARS	-0.768625	1.79815
204042_at	WASF3	-1.4276	0	WASF3	WASF3
213836_s_at	WIPI1	-0.650242	3.26738
226182_s_at	WISP3	-0.759793	1.25984
212637_s_at	WWP1	-0.746545	4.23524		WWP1	WWP1
212638_s_at	WWP1	-0.610333	3.26738		WWP1	WWP1
228363_at	XIAP	-0.937779	1.33628		XIAP
235222_x_at	XIAP	-0.797039	4.52298		XIAP
212048_s_at	YARS	-1.02934	1.25984
224953_at	YIPF5	-0.674397	3.26738	YIPF5
215150_at	YOD1	-0.68915	1.16489	YOD1
218647_s_at	YRDC	-0.704336	2.65272
204799_at	ZBED4	-0.687752	0.587555
225629_s_at	ZBTB4	-0.763684	4.52298	ZBTB4		ZBTB4
231899_at	ZC3H12C	-0.920977	0
212402_at	ZC3H13	-0.535861	4.23524	ZC3H13
222451_s_at	ZDHHC9	-1.39643	0.587555	ZDHHC9
228317_at	ZFAND5	-0.825508	3.12172
213065_at	ZFC3H1	-0.924743	4.52298	ZFC3H1
201368_at	ZFP36L2	-0.638609	4.23524
226581_at	ZFYVE20	-0.653507	1.16489	ZFYVE20
210282_at	ZMYM2	-1.00353	3.26738	ZMYM2
228157_at	ZNF207	-0.942706	3.12172	ZNF207
231848_x_at	ZNF207	-0.904013	1.16489	ZNF207
1556035_s_at	ZNF207	-0.877426	2.34547	ZNF207
219826_at	ZNF419	-0.830149	3.26738
205964_at	ZNF426	-0.674046	1.33628
219711_at	ZNF586	-0.710133	3.26738
241499_at	ZNF621	-0.679997	3.67157
227122_at	ZNF791	-0.59534	3.12172
207268_x_at	ABI2	0.503142	4.23524		ABI2
225098_at	ABI2	0.589023	3.07536		ABI2
227113_at	ADHFE1	0.555978	1.79815
222862_s_at	AK5	0.533551	1.79815
210517_s_at	AKAP12	0.697012	1.79815
213454_at	APITD1	0.858507	1.33628
211716_x_at	ARHGDIA	0.612537	2.48539
219637_at	ARMC9	1.36637	1.79815
218857_s_at	ASRGL1	1.82704	1.79815
203188_at	B3GNT1	0.594666	1.33628
206233_at	B4GALT6	0.565187	3.67157
206232_s_at	B4GALT6	0.875352	2.48539
225192_at	C10orf46	0.861095	2.48539
227257_s_at	C10orf46	1.36052	2.65272
204521_at	C12orf24	0.734646	2.65272
212736_at	C16orf45	1.3366	0
229071_at	C17orf100	0.913176	3.07536
224693_at	C20orf108	0.707014	0.967238
224690_at	C20orf108	0.830418	0.967238
1554818_s_at	C20orf12	0.634711	3.67157
242565_x_at	C21orf57	1.24005	0.488024
36552_at	C2CD3	0.561835	1.79815
1553158_at	C3orf34	0.535699	3.67157
210410_s_at	C6orf26 /// MSH5	0.691512	3.07536
227000_at	C7orf41	0.663014	2.34547
235866_at	C9orf85	0.911754	3.26738
213688_at	CALM1	0.710425	1.33628
1560599_a_at	CCDC123	0.677689	2.65272
1554512_a_at	CCDC123	0.976173	3.07536
218175_at	CCDC92	1.03203	4.23524
205899_at	CCNA1	1.71777	0	CCNA1
210743_s_at	CDC14A	0.848836	1.33628	CDC14A
212864_at	CDS2	0.750268	0.884241
226314_at	CHST14	1.39496	0
201990_s_at	CREBL2	0.731282	4.23524
218094_s_at	DBNDD2 /// SYS1 /// SYS1-DBNDD2	0.898224	2.65272
202533_s_at	DHFR	0.634783	4.52298
202532_s_at	DHFR	0.658043	3.07536
1558342_x_at	DIXDC1	0.857793	0
214724_at	DIXDC1	0.886852	3.67157
1558340_at	DIXDC1	0.898066	0
243938_x_at	DNAH5	1.16506	0.884241
212817_at	DNAJB5	0.804281	2.34547
209691_s_at	DOK4	0.71383	0.967238
201430_s_at	DPYSL3	0.933444	0	DPYSL3
211493_x_at	DTNA	0.596403	2.34547	DTNA
219469_at	DYNC2H1	0.692893	2.65272	DYNC2H1
1561939_at	DYNC2H1	0.752621	2.48539	DYNC2H1
225494_at	DYNLL2	1.00001	0.967238
241713_s_at	DYX1C1	1.06468	4.23524
31845_at	ELF4	0.839981	2.34547
203490_at	ELF4	0.652644	2.65272
225078_at	EMP2	0.67141	2.34547
212336_at	EPB41L1	0.729266	3.07536
201574_at	ETF1	0.560095	3.26738
204603_at	EXO1	0.909993	0.884241
203358_s_at	EZH2	0.51552	3.26738
1557129_a_at	FAM111B	1.17514	3.67157
1557128_at	FAM111B	1.20489	1.20281
1557385_at	FAM161A	0.79717	2.34547
243011_at	FAM55C	0.819737	1.79815
235030_at	FAM55C	0.89765	0.967238
243606_at	FAM55C	0.958509	1.33628
222956_at	FIGN	0.852729	0.967238
221759_at	G6PC3	0.65483	3.26738
225430_at	GATC	0.508744	4.52298
214430_at	GLA	0.652549	2.65272
221628_s_at	GLYR1	0.671595	1.20281
230369_at	GPR161	0.716365	2.65272
219770_at	GTDC1	0.549109	4.23524
238422_at	hCG_1811732	0.977125	1.23354
212291_at	HIPK1	0.617595	1.79815	HIPK1
203960_s_at	HSPB11	0.656703	2.34547
219998_at	HSPC159	0.844316	1.33628
225615_at	IFFO2	0.82534	1.20281
222519_s_at	IFT57	0.664064	0.967238
212143_s_at	IGFBP3	1.91772	0.967238
214493_s_at	INADL	0.605393	2.65272
215130_s_at	IQCK	1.09348	0
213392_at	IQCK	1.14488	2.34547
218418_s_at	KANK2	1.06869	0.884241
212056_at	KIAA0182	0.584177	2.65272	KIAA0182	KIAA182
218587_s_at	KTELC1	0.506083	3.26738
223380_s_at	LATS2	0.597403	1.33628
227578_at	LOC100128191	0.956307	1.33628
1557783_at	LOC100133991	0.606984	3.67157
229685_at	LOC100134937	0.952089	2.48539
227136_s_at	LOC100292024	1.33364	3.07536
230502_s_at	LOC149832	0.674781	4.52298
1556896_at	LOC284751	0.507893	0.488024
235606_at	LOC344595	0.935698	1.23354	LOC344595
239466_at	LOC344595	1.0204	0.488024	LOC344595
229231_at	LRRC37B	0.550703	4.52298
221311_x_at	LYRM2	0.715663	3.07536
205447_s_at	MAP3K12	1.11485	0.884241
221047_s_at	MARK1	0.551931	3.67157
228938_at	MBP	0.907892	0.967238
209087_x_at	MCAM	0.934545	3.07536
211340_s_at	MCAM	0.990582	1.79815
1555300_a_at	MED12L	0.951143	1.23354
215897_at	MED25	1.19025	0.488024
228040_at	MGC21881	0.621572	2.65272
1570202_a_at	MKL2	0.802458	3.26738
215904_at	MLLT4	0.683659	3.67157
226790_at	MORN2	0.653374	4.52298	MORN2
217942_at	MRPS35	0.568167	1.79815
203433_at	MTHFS	0.531792	3.26738
219217_at	NARS2	0.632544	3.07536
224771_at	NAV1	0.766265	3.07536	NAV1
203245_s_at	NCRNA00094	0.847156	4.52298
209159_s_at	NDRG4	1.35706	0
243357_at	NEGR1	1.0121	3.26738
1553194_at	NEGR1	1.42892	2.34547
1555082_a_at	NEK11	1.19252	1.23354
214607_at	PAK3	1.30782	0.488024
224152_s_at	PBRM1	0.790727	4.52298
223899_at	PBRM1	0.955391	0.967238
223900_s_at	PBRM1	1.00277	1.79815
212151_at	PBX1	1.13457	0.884241	PBX1
210305_at	PDE4DIP	0.973508	2.65272
1555131_a_at	PER3	0.623035	1.23354
215285_s_at	PHTF1	0.824159	4.23524
210191_s_at	PHTF1	0.94547	0
226864_at	PKIA	0.932049	0.884241
235110_at	PLA2G16	1.19783	0.967238	PLA2G16
222449_at	PMEPA1	0.777452	3.07536
204835_at	POLA1	0.607855	2.34547
1552670_a_at	PPP1R3B	0.921724	0.884241
225426_at	PPP6C	0.759816	0.488024
240349_at	PRKAA2	0.572098	2.48539
1554867_a_at	PRR16	0.915686	0.884241
208257_x_at	PSG1	0.767003	3.26738
203555_at	PTPN18	0.539818	3.26738
34478_at	RAB11B	0.535158	4.52298
209514_s_at	RAB27A	0.587926	2.65272
210951_x_at	RAB27A	0.595969	3.07536
227123_at	RAB3B	0.734701	4.52298
228432_at	RAB3IP	0.603784	4.23524
204478_s_at	RABIF	0.607254	2.34547
210255_at	RAD51L1	0.715874	2.65272
221809_at	RANBP10	0.749035	1.33628	RANBP10
53987_at	RANBP10	0.86754	2.34547	RANBP10
208530_s_at	RARB	0.729352	2.48539
210550_s_at	RASGRF1	1.05666	0
226272_at	RCAN3	0.641639	1.79815
35685_at	RING1	0.577007	2.48539
208371_s_at	RING1	0.692315	2.48539
227722_at	RPS23	0.953196	2.48539
201890_at	RRM2	1.16288	0
218377_s_at	RWDD2B	0.552812	3.26738
235684_s_at	SESN3	1.01541	1.33628
235683_at	SESN3	1.01608	1.33628
213370_s_at	SFMBT1	0.73847	2.65272
215856_at	SIGLEC15	0.800167	2.34547
226217_at	SLC30A7	0.937776	3.26738
1552779_a_at	SLC44A5	1.10458	1.23354
1554113_a_at	SLC4A8	1.23831	1.79815
201589_at	SMC1A	0.622566	4.52298	SMC1A	SMC1A
204240_s_at	SMC2	0.813538	1.33628	SMC2
237833_s_at	SNCAIP	0.719813	0.967238
222154_s_at	SPATS2L	0.80286	3.26738	SPATS2L
209875_s_at	SPP1	1.13259	2.65272
1568574_x_at	SPP1	1.3453	0.967238
233827_s_at	SUPT16H	0.601263	3.67157
232387_at	SYNRG	0.608818	2.34547
223274_at	TCF19	0.708475	2.34547
220407_s_at	TGFB2	1.4483	0	TGFB2
218724_s_at	TGIF2	0.577947	2.65272
201109_s_at	THBS1	0.632441	4.23524			THBS1
203220_s_at	TLE1	0.634179	3.07536
203222_s_at	TLE1	0.750022	2.65272
214948_s_at	TMF1	0.616907	1.23354
235602_at	TP53INP1	0.626664	3.67157
210995_s_at	TRIM23	0.865646	0.488024	TRIM23
210994_x_at	TRIM23	0.954428	0.967238	TRIM23
209109_s_at	TSPAN6	0.649963	3.26738
213174_at	TTC9	0.5964	1.33628
201010_s_at	TXNIP	1.03991	3.67157
236272_at	UNC119B	0.857203	2.65272
219675_s_at	UXS1	0.543583	2.65272
204254_s_at	VDR	0.971318	2.34547
222430_s_at	YTHDF2	0.542036	2.48539
1559270_at	ZFHX4	0.522322	3.26738	ZFHX4
