# Supplementary material for: Evidence for the Complexity of MicroRNA-Mediated Regulation in Ovarian Cancer: A Systems Approach
Source: PLoS One. 2011 Jul 21;6(7):e22508. doi: 10.1371/journal.pone.0022508 (PMC3141058; doi:10.1371/journal.pone.0022508)
Supplement: Table S10 — Differentially expressed genes between miR-128 transfected and negative control transfected HEY cells. Differentially expressed genes (fold change ≥1.4, 5% FDR) in miR-128 transfected cells compared to miR-NC transfected cells. ‘Probeset ID’ refers to Affymetrix HG-U133 Plus 2.0 probeset identifier. ‘Gene Symbol’ shows the official gene symbol for the corresponding Probeset ID. ‘log difference (miR128-miR-NC)’ refers to the difference between average log2 signal values of miR-128 transfected group and the miR-NC transfected group. ‘q-value (%)’ shows the false discovery rate calculated using the SAM algorithm. Predicted targets from miRanda (M), TargetScan (TS), and PicTar (PT) are also shown. (XLS) [file pone.0022508.s014.xls]

## Sheet: miR128tfx_HEY
Probe Set ID	Gene Symbol	log difference (miR128-miRNC)	q value (%)	miR-128tgts_M	miR-128tgts_TS	miR-128tgts_PT
1552258_at	NCRNA00152	-0.926715	2.4991
1552310_at	C15orf40	-0.603085	0.393888
1552604_at	C21orf74	-0.746428	3.02943
1552605_s_at	C21orf74	-0.623754	1.45515
1552689_at	CASKIN1	-0.819886	0.550502
1552712_a_at	NMNAT2	-0.616658	1.81051
1552721_a_at	FGF1	-0.691227	1.45515	FGF1
1553067_a_at	GNRHR2	-0.511495	2.4991
1553565_s_at	DDAH1	-0.566137	0.796301	DDAH1	DDAH1
1553652_a_at	C18orf54	-0.602909	0.550502
1553690_at	SGOL1	-1.21532	0
1553764_a_at	JUB	-0.813552	0.0539655
1553787_at	C11orf45	-0.855274	0	C11orf45
1553984_s_at	DTYMK	-0.951497	0.13708
1553993_s_at	MED25	-1.05233	3.70165
1553994_at	NT5E	-0.789126	0	NT5E
1554003_at	RGNEF	-0.65335	1.45515
1554237_at	SDCCAG8	-0.775291	0
1554251_at	HP1BP3	-0.704225	1.81051	HP1BP3
1554264_at	CKAP2	-0.862949	0.393888
1554408_a_at	TK1	-0.880844	3.70165
1554472_a_at	PHF20L1	-0.677106	0.393888	PHF20L1
1554486_a_at	C6orf114	-1.10323	2.4991
1554539_a_at	RHOF	-0.855184	2.4991
1554624_a_at	SIRPB1	-0.50041	0.796301	SIRPB1
1554634_at	PDS5B	-1.39689	0	PDS5B	PDS5B	PDS5B
1554679_a_at	LAPTM4B	-0.826705	0.13708	LAPTM4B
1554768_a_at	MAD2L1	-0.752199	0.550502
1555279_at	ARMC8	-0.803865	0	ARMC8	ARMC8	ARMC8
1555281_x_at	ARMC8	-0.82295	0	ARMC8	ARMC8	ARMC8
1555826_at	EPR1	-0.961265	3.02943
1555832_s_at	KLF6	-0.554832	1.12359
1555874_x_at	MGC21881	-0.618591	1.45515	MGC21881
1555906_s_at	C3orf23	-0.743036	0.393888	C3orf23
1556029_s_at	NMNAT2	-0.673486	1.12359
1556202_at	SRGAP2	-0.826095	3.02943	SRGAP2	SRGAP2
1556571_at	C8orf38	-0.704999	2.4991	C8orf38
1557278_s_at	TNPO1	-0.853761	0.13708	TNPO1	TNPO1
1557388_at	RTTN	-0.943569	3.70165	RTTN
1557436_at	XKR6	-0.566865	0.796301
1557765_at	LOC643401	-0.599228	3.70165
1558111_at	MBNL1	-0.935592	0.13708
1558166_at	MGC16275	-0.796556	1.81051
1558356_at	UACA	-0.570534	2.4991
1558392_at	SYNE2	-0.730458	0	SYNE2
1558640_a_at	LOC728411	-0.872264	0.13708
1558982_at	LOC375010	-0.575771	2.4991
1559614_at	FLJ38773	-0.538285	3.02943
1559946_s_at	RUVBL2	-0.657724	1.81051	RUVBL2	RUVBL2
1560821_at	ARHGAP22	-0.579054	0.550502
1561079_at	ANKRD28	-0.902397	0.13708	ANKRD28
1562153_a_at	PVT1	-0.959949	1.12359	PVT1
1563466_at	MYLK	-0.640457	0.796301
1564911_at	SNHG4	-0.545064	3.02943
1565483_at	EGFR	-0.537321	3.70165			EGFR
1565666_s_at	LOC100133761 /// MUC6	-1.83535	0.393888
1565717_s_at	FUS /// NR1H3	-0.567771	3.02943
1565786_x_at	FLJ45482	-0.638126	1.81051
1566151_at	CLP1	-1.86983	0	CLP1
1567223_at	HMGA2	-0.700883	1.45515	HMGA2
1567224_at	HMGA2	-0.71614	1.81051	HMGA2
1567359_at	BDNFOS	-1.72238	0.393888
1568695_s_at	INTS6	-0.742143	3.70165
1569061_at	IQGAP3	-1.14213	0	IQGAP3
1569062_s_at	IQGAP3	-0.939023	0.550502	IQGAP3
1570471_at	ARHGEF12	-0.671318	3.70165
1598_g_at	GAS6	-0.856268	0.393888
200011_s_at	ARF3	-0.646139	0.393888		ARF3
200021_at	CFL1	-0.766977	1.81051
200072_s_at	HNRNPM	-0.521988	3.70165
200085_s_at	TCEB2	-0.778419	2.4991
200608_s_at	RAD21	-0.589422	3.70165	RAD21
200623_s_at	CALM3	-0.905598	0.230228
200644_at	MARCKSL1	-0.91427	1.12359	MARCKSL1
200658_s_at	PHB	-1.02506	1.81051	PHB	PHB	PHB
200708_at	GOT2	-0.615498	0.393888	GOT2
200711_s_at	SKP1	-0.780599	0.796301	SKP1
200719_at	SKP1	-0.841314	0.0539655	SKP1
200726_at	PPP1CC	-0.739175	0.230228	PPP1CC	PPP1CC	PPP1CC
200783_s_at	STMN1	-0.781065	3.70165
200787_s_at	PEA15	-0.698292	3.02943
200788_s_at	PEA15	-0.654292	0.796301
200810_s_at	CIRBP	-1.45641	0.230228	CIRBP
200811_at	CIRBP	-1.4475	0.13708	CIRBP
200824_at	GSTP1	-0.795384	3.70165
200860_s_at	CNOT1	-0.505277	1.12359
200919_at	PHC2	-1.01756	0.550502	PHC2	PHC2
201008_s_at	TXNIP	-1.9245	0	TXNIP	TXNIP
201009_s_at	TXNIP	-2.00136	0	TXNIP	TXNIP
201010_s_at	TXNIP	-2.03231	0	TXNIP	TXNIP
201013_s_at	PAICS	-0.794818	0.0539655	PAICS
201042_at	TGM2	-0.739012	0.0539655
201087_at	PXN	-0.660811	0.796301		PXN
201090_x_at	TUBA1B	-0.620267	3.02943
201119_s_at	COX8A	-0.940352	0.13708	COX8A
201124_at	ITGB5	-0.681107	0.13708
201135_at	ECHS1	-0.64408	3.02943
201141_at	GPNMB	-1.25505	0	GPNMB
201147_s_at	TIMP3	-1.2073	0
201149_s_at	TIMP3	-1.30906	0
201150_s_at	TIMP3	-1.57918	0
201195_s_at	SLC7A5	-1.19121	0
201272_at	AKR1B1	-0.803765	1.12359
201315_x_at	IFITM2	-0.552058	3.02943
201316_at	PSMA2	-0.534632	0
201324_at	EMP1	-0.52266	2.4991
201325_s_at	EMP1	-0.587843	1.81051
201365_at	OAZ2	-0.768669	0.13708
201373_at	PLEC1	-0.724834	3.02943
201380_at	CRTAP	-0.510595	1.81051
201397_at	PHGDH	-0.825602	0.0539655	PHGDH	PHGDH
201458_s_at	BUB3	-0.687018	1.12359	BUB3
201459_at	RUVBL2	-0.751073	2.4991	RUVBL2	RUVBL2
201467_s_at	NQO1	-0.733438	0.550502
201468_s_at	NQO1	-1.43651	0
201472_at	VBP1	-0.820931	0.393888
201487_at	CTSC	-0.533928	0.393888
201489_at	PPIF	-0.818573	0.13708	PPIF	PPIF
201490_s_at	PPIF	-0.805433	0.550502	PPIF	PPIF
201523_x_at	UBE2N	-0.511351	1.81051	UBE2N	UBE2N	UBE2N
201524_x_at	UBE2N	-0.908216	0.0539655	UBE2N	UBE2N	UBE2N
201542_at	SAR1A	-0.800057	0.230228	SAR1A	SAR1A
201543_s_at	SAR1A	-0.55528	3.70165	SAR1A	SAR1A
201584_s_at	DDX39	-0.765082	2.4991
201607_at	PWP1	-0.624077	1.12359
201664_at	SMC4	-0.52702	1.45515
201669_s_at	MARCKS	-0.545817	2.4991	MARCKS	MARCKS	MARCKS
201670_s_at	MARCKS	-0.55758	0.550502	MARCKS	MARCKS	MARCKS
201714_at	TUBG1	-0.628453	2.4991
201750_s_at	ECE1	-1.11627	0.550502	ECE1	ECE1
201798_s_at	MYOF	-0.515585	1.12359
201828_x_at	FAM127A	-0.793983	1.45515
201840_at	NEDD8	-0.654248	2.4991
201841_s_at	HSPB1	-0.90132	3.02943
201853_s_at	CDC25B	-0.987033	0
201882_x_at	B4GALT1	-0.963641	1.12359	B4GALT1
201883_s_at	B4GALT1	-1.28801	0	B4GALT1
201896_s_at	PSRC1	-0.921874	0.13708
201897_s_at	CKS1B	-0.700498	3.02943
201906_s_at	CTDSPL	-0.820845	0		CTDSPL	CTDSPL
201939_at	PLK2	-0.53267	1.45515	PLK2	PLK2	PLK2
201999_s_at	DYNLT1	-0.657523	1.12359	DYNLT1
202001_s_at	NDUFA6	-0.82388	0
202031_s_at	WIPI2	-0.551664	3.02943
202060_at	CTR9	-0.788246	0.550502
202068_s_at	LDLR	-0.573075	1.12359	LDLR	LDLR
202090_s_at	UQCR	-0.610699	1.12359
202092_s_at	ARL2BP	-0.546442	0	ARL2BP
202094_at	BIRC5	-1.04022	1.45515	BIRC5
202095_s_at	BIRC5	-0.947666	1.81051	BIRC5
202110_at	COX7B	-0.623295	0.393888	COX7B
202122_s_at	PLIN3	-0.620493	2.4991
202130_at	RIOK3	-0.593443	0.796301	RIOK3
202139_at	AKR7A2	-0.605715	3.70165	AKR7A2
202154_x_at	TUBB3	-0.660278	1.45515
202190_at	CSTF1	-0.628886	1.45515
202206_at	ARL4C	-0.802072	0.550502
202207_at	ARL4C	-0.666493	0.393888
202208_s_at	ARL4C	-0.696848	0.796301
202227_s_at	BRD8	-0.91473	0
202240_at	PLK1	-0.817739	2.4991
202353_s_at	PSMD12	-0.524493	0.796301
202370_s_at	CBFB	-0.690857	1.12359	CBFB		CBFB
202380_s_at	NKTR	-0.697418	0.796301	NKTR	NKTR
202428_x_at	DBI	-0.915615	0.0539655	DBI
202458_at	PRSS23	-0.961693	0
202517_at	CRMP1	-0.560566	1.81051
202534_x_at	DHFR	-0.616917	1.12359	DHFR
202580_x_at	FOXM1	-0.671247	3.02943
202677_at	RASA1	-0.544778	1.81051
202678_at	GTF2A2	-0.73523	0.796301	GTF2A2		GTF2A2
202704_at	TOB1	-0.755804	2.4991
202761_s_at	SYNE2	-0.504632	3.02943	SYNE2
202762_at	ROCK2	-0.620832	3.70165
202779_s_at	UBE2S	-1.02367	3.70165
202780_at	OXCT1	-0.522489	0.796301
202799_at	CLPP	-0.741013	3.02943	CLPP	CLPP
202808_at	C10orf26	-0.915817	0	C10orf26	C1orf26
202816_s_at	SS18	-0.737588	0.13708	SS18	SS18
202817_s_at	SS18	-0.506768	3.02943	SS18	SS18
202888_s_at	ANPEP	-0.631525	1.12359
203002_at	AMOTL2	-0.73718	0.550502
203065_s_at	CAV1	-0.94296	0	CAV1
203067_at	PDHX	-0.729284	1.45515	PDHX	PDHX
203108_at	GPRC5A	-0.776712	0
203127_s_at	SPTLC2	-0.789832	0.393888
203128_at	SPTLC2	-0.610097	1.45515
203213_at	CDC2	-0.815651	0.550502
203214_x_at	CDC2	-0.697675	1.12359
203276_at	LMNB1	-0.869214	0	LMNB1
203362_s_at	MAD2L1	-0.802265	0.230228
203373_at	SOCS2	-0.718898	0.550502
203411_s_at	LMNA	-0.594091	2.4991
203445_s_at	CTDSP2	-0.699895	0	CTDSP2	CTDSP2	CTDSP2
203504_s_at	ABCA1	-1.28903	0	ABCA1	ABCA1	ABCA1
203505_at	ABCA1	-1.44806	0	ABCA1	ABCA1	ABCA1
203554_x_at	PTTG1	-0.71956	1.81051
203564_at	FANCG	-0.751849	1.12359
203589_s_at	TFDP2	-0.505297	1.12359
203606_at	NDUFS6	-0.608481	2.4991
203744_at	HMGB3	-0.63104	0.393888	HMGB3	HMGB3	HMGB3
203856_at	VRK1	-0.546727	1.45515
203857_s_at	PDIA5	-0.985772	0.393888	PDIA5	PDIA5	PDIA5
203879_at	PIK3CD	-0.500533	3.70165
203889_at	SCG5	-0.899346	0
203931_s_at	MRPL12	-1.14058	0.0539655	MRPL12
203975_s_at	CHAF1A	-0.848992	1.12359
204026_s_at	ZWINT	-0.948289	0.230228
204033_at	TRIP13	-0.695191	0
204092_s_at	AURKA	-0.934967	0.13708
204162_at	NDC80	-0.713508	0.230228
204170_s_at	CKS2	-0.689175	0.796301
204318_s_at	GTSE1	-0.660115	1.45515
204363_at	F3	-0.764963	0.13708	F3	F3
204370_at	CLP1	-0.703512	0	CLP1
204376_at	VPRBP	-0.500077	3.70165
204444_at	KIF11	-0.718697	0.393888	KIF11
204455_at	DST	-0.902813	0	DST
204609_at	CCDC85B	-1.13125	0.796301
204620_s_at	VCAN	-0.592345	1.45515	VCAN
204641_at	NEK2	-1.38003	0	NEK2	NEK2	NEK2
204662_at	CP110	-0.675386	3.70165
204710_s_at	WIPI2	-0.723323	3.02943
204739_at	CENPC1	-0.688437	1.81051
204751_x_at	DSC2	-0.87004	0.550502	DSC2
204752_x_at	PARP2	-0.653552	1.12359
204767_s_at	FEN1	-0.916958	0.13708
204768_s_at	FEN1	-1.21914	0
204774_at	EVI2A	-0.606491	1.12359
204822_at	TTK	-0.701927	0.393888
204825_at	MELK	-0.585121	1.12359
204826_at	CCNF	-0.712189	3.02943	CCNF
204872_at	TLE4	-1.33041	0
204938_s_at	PLN	-0.629955	2.4991
204962_s_at	CENPA	-0.728421	0
204969_s_at	RDX	-0.553103	1.45515	RDX
205014_at	FGFBP1	-0.627926	0
205046_at	CENPE	-0.695516	0
205100_at	GFPT2	-1.12571	0		GFPT2	GFPT2
205117_at	FGF1	-0.912451	0.230228	FGF1
205167_s_at	CDC25C	-0.916746	0.393888
205176_s_at	ITGB3BP	-0.546496	0.393888
205235_s_at	KIF20B	-0.684363	3.02943
205286_at	TFAP2C	-0.890915	0.796301
205324_s_at	FTSJ1	-0.525879	0
205353_s_at	PEBP1	-0.548215	1.81051
205412_at	ACAT1	-0.527562	3.70165
205436_s_at	H2AFX	-1.50425	0.0539655
205453_at	HOXB2	-0.574344	2.4991
205640_at	ALDH3B1	-1.05146	0.13708
205672_at	XPA	-0.630353	2.4991
205715_at	BST1	-0.529532	2.4991
205798_at	IL7R	-0.641751	1.81051
205808_at	ASPH	-0.62257	1.12359	ASPH
205816_at	ITGB8	-2.00344	1.81051
205880_at	PRKD1	-0.517798	2.4991	PRKD1	PRKD1	PRKD1
205891_at	ADORA2B	-0.8774	0	ADORA2B	ADORA2B	ADORA2B
205996_s_at	AK2	-1.22597	0	AK2	AK2	AK2
206102_at	GINS1	-0.983496	1.45515
206157_at	PTX3	-0.554395	1.81051
206170_at	ADRB2	-1.27267	0	ADRB2
206316_s_at	KNTC1	-0.613475	1.45515
206364_at	KIF14	-0.625692	1.81051
206382_s_at	BDNF	-0.839542	0
206665_s_at	BCL2L1	-0.661482	3.70165
206686_at	PDK1	-0.754323	0	PDK1	PDK1
206951_at	HIST1H4E	-0.550902	0.13708
207112_s_at	GAB1	-0.942177	0.0539655
207346_at	STX2	-0.678604	1.45515
207520_at	TROVE2	-0.937817	1.45515	TROVE2	TROVE2	TROVE2
207590_s_at	CENPI	-0.676615	0.393888
207606_s_at	ARHGAP12	-0.575668	0.796301	ARHGAP12	ARHGAP12	ARHGAP12
207828_s_at	CENPF	-0.51944	2.4991
207842_s_at	CASC3	-0.696716	0.796301	CASC3	CASC3	CASC3
207980_s_at	CITED2	-1.21539	0	CITED2	CITED2	CITED2
208029_s_at	LAPTM4B	-0.52547	0.550502	LAPTM4B
208079_s_at	AURKA	-0.736003	0.393888
208080_at	AURKA	-0.852463	1.45515
208213_s_at	KCNAB1	-0.872734	0.13708	KCNAB1	KCNAB1	KCNAB1
208240_s_at	FGF1	-0.521666	0.393888	FGF1
208319_s_at	RBM3	-0.783335	0.550502
208374_s_at	CAPZA1	-0.918563	0.0539655	CAPZA1		CAPZA1
208381_s_at	SGPL1	-0.538465	1.81051
208490_x_at	HIST1H2BF	-0.893058	0.550502
208492_at	RFXAP	-0.735281	3.02943
208523_x_at	HIST1H2BI	-0.756486	2.4991
208527_x_at	HIST1H2BE	-0.632988	2.4991
208546_x_at	HIST1H2BH	-0.947512	0.393888
208553_at	HIST1H1E	-1.32017	0.796301
208569_at	HIST1H2AB	-0.748306	1.12359
208576_s_at	HIST1H3B	-1.66268	0
208577_at	HIST1H3C	-1.15389	0
208583_x_at	HIST1H2AJ	-1.00895	0.796301
208591_s_at	PDE3B	-0.671088	1.12359		PDE3B
208597_at	CNTF /// ZFP91 /// ZFP91-CNTF	-0.753585	3.02943
208607_s_at	SAA1 /// SAA2	-1.34093	0.0539655
208615_s_at	PTP4A2	-0.598748	3.02943
208633_s_at	MACF1	-0.604667	1.12359
208634_s_at	MACF1	-0.739048	0.550502
208666_s_at	ST13	-0.962451	0.796301	ST13
208667_s_at	ST13	-0.850437	0	ST13
208668_x_at	HMGN2	-0.803447	0.550502
208669_s_at	EID1	-0.64464	1.45515	EID1
208707_at	EIF5	-0.65152	0.0539655		EIF5
208725_at	EIF2S2	-1.24691	0	EIF2S2	EIF2S2
208745_at	ATP5L	-0.765476	0.13708
208767_s_at	LAPTM4B	-0.688905	0	LAPTM4B
208786_s_at	MAP1LC3B	-0.503883	1.81051
208801_at	SRP72	-0.56917	1.12359	SRP72	SRP72
208819_at	RAB8A	-0.65067	0.796301
208821_at	SNRPB	-0.598845	0.550502
208832_at	ATXN10	-1.0537	0.13708	ATXN10	ATXN1	ATXN10
208833_s_at	ATXN10	-0.74774	0.0539655	ATXN10	ATXN1	ATXN10
208838_at	CAND1	-0.686739	1.12359	CAND1
208839_s_at	CAND1	-0.807774	0.393888	CAND1
208920_at	SRI	-0.728147	0.550502	SRI
208939_at	SEPHS1	-0.558337	0
208977_x_at	TUBB2C	-0.745258	0.796301
208997_s_at	UCP2	-1.28516	0
209068_at	HNRPDL	-0.572977	1.45515
209077_at	TXN2	-0.593528	1.45515
209090_s_at	SH3GLB1	-0.680188	0.393888
209094_at	DDAH1	-0.63342	1.45515	DDAH1	DDAH1
209108_at	TSPAN6	-0.854464	2.4991	TSPAN6
209123_at	QDPR	-0.858428	0.0539655
209135_at	ASPH	-1.10036	0	ASPH
209172_s_at	CENPF	-0.871222	0
209251_x_at	TUBA1C	-0.600918	1.45515
209252_at	HARS2	-0.612595	1.81051
209286_at	CDC42EP3	-0.570335	1.12359
209287_s_at	CDC42EP3	-0.72657	0.0539655
209288_s_at	CDC42EP3	-0.543802	3.70165
209318_x_at	PLAGL1	-0.98153	0	PLAGL1
209357_at	CITED2	-0.826916	0.0539655	CITED2	CITED2	CITED2
209377_s_at	HMGN3	-0.577844	3.02943	HMGN3
209389_x_at	DBI	-0.854557	0	DBI
209408_at	KIF2C	-0.795688	0.796301
209436_at	SPON1	-0.903212	0.550502
209437_s_at	SPON1	-0.950896	1.45515
209457_at	DUSP5	-0.519386	1.81051		DUSP5	DUSP5
209482_at	POP7	-0.510389	3.70165
209515_s_at	RAB27A	-0.513472	1.81051	RAB27A
209629_s_at	NXT2	-0.581073	1.45515	NXT2	NXT2	NXT2
209630_s_at	FBXW2	-0.676158	1.12359	FBXW2
209633_at	PPP2R3A	-0.646893	0.13708	PPP2R3A
209680_s_at	KIFC1	-0.599303	3.70165
209715_at	CBX5	-0.504222	1.45515
209753_s_at	TMPO	-0.503368	1.12359
209755_at	NMNAT2	-0.966761	0
209891_at	SPC25	-0.732708	0.393888
209954_x_at	SS18	-0.828619	0.13708	SS18	SS18
209974_s_at	BUB3	-0.72436	0.393888	BUB3
210035_s_at	RPL5 /// SNORA66	-0.785398	1.45515
210078_s_at	KCNAB1	-0.630348	3.02943	KCNAB1	KCNAB1	KCNAB1
210079_x_at	KCNAB1	-0.991321	0.13708	KCNAB1	KCNAB1	KCNAB1
210282_at	ZMYM2	-1.07561	0.13708
210393_at	LGR5	-1.19887	0.796301
210438_x_at	TROVE2	-0.708237	0.550502	TROVE2	TROVE2	TROVE2
210449_x_at	MAPK14	-0.754121	1.45515	MAPK14	MAPK14	MAPK14
210471_s_at	KCNAB1	-0.84353	0.230228	KCNAB1	KCNAB1	KCNAB1
210519_s_at	NQO1	-0.824393	0.550502
210559_s_at	CDC2	-0.773934	0.230228
210719_s_at	HMG20B	-1.00425	3.70165
210753_s_at	EPHB1	-1.27343	0	EPHB1
210790_s_at	SAR1A	-0.86406	0.13708	SAR1A	SAR1A
210821_x_at	CENPA	-0.749325	1.81051
210825_s_at	PEBP1	-0.50309	1.81051
210896_s_at	ASPH	-1.19545	0	ASPH
210942_s_at	ST3GAL6	-0.628987	1.81051
211003_x_at	TGM2	-0.781088	1.45515
211020_at	GCNT2	-0.547863	1.12359	GCNT2	GCNT2
211070_x_at	DBI	-1.00654	0	DBI
211074_at	FOLR1	-0.895653	0.796301
211080_s_at	NEK2	-0.834347	0.796301	NEK2	NEK2	NEK2
211137_s_at	ATP2C1	-0.645668	1.45515
211208_s_at	CASK	-0.549387	1.81051
211271_x_at	PTBP1	-0.71181	3.70165
211506_s_at	IL8	-0.533047	0.796301	IL8
211561_x_at	MAPK14	-0.868873	1.12359	MAPK14	MAPK14	MAPK14
211571_s_at	VCAN	-0.68537	0.550502	VCAN
211573_x_at	TGM2	-0.628103	2.4991
211613_s_at	GPD2	-0.785762	0.796301	GPD2	GPD2
211615_s_at	LRPPRC	-0.719892	0
211631_x_at	B4GALT1	-0.56589	1.12359	B4GALT1
211698_at	EID1	-0.735882	1.81051	EID1
211730_s_at	POLR2L	-0.645975	1.81051
211750_x_at	TUBA1C	-0.634113	1.81051
211764_s_at	UBE2D1	-1.14097	0.230228	UBE2D1
211823_s_at	PXN	-0.510587	3.02943		PXN
211898_s_at	EPHB1	-1.41102	0	EPHB1
211928_at	DYNC1H1	-0.520808	3.70165
211935_at	ARL6IP1	-0.603885	1.12359
211941_s_at	PEBP1	-0.881734	1.12359
211971_s_at	LRPPRC	-0.50962	1.45515
211986_at	AHNAK	-0.626413	0.550502
211994_at	WNK1	-0.641405	1.45515	WNK1	WNK1
211995_x_at	ACTG1	-0.520147	2.4991
211998_at	H3F3B	-0.974958	0.13708	H3F3B	H3F3B	H3F3B
212002_at	C1orf144	-1.11938	0.550502	C1orf144	C1orf144	C1orf144
212003_at	C1orf144	-1.28119	0.13708	C1orf144	C1orf144	C1orf144
212004_at	C1orf144	-0.997545	0	C1orf144	C1orf144	C1orf144
212005_at	C1orf144	-1.26486	0.0539655	C1orf144	C1orf144	C1orf144
212020_s_at	MKI67	-0.932408	0.796301
212021_s_at	MKI67	-0.750906	2.4991
212023_s_at	MKI67	-1.19229	0
212033_at	RBM25	-0.578063	2.4991
212037_at	PNN	-0.84844	1.81051
212066_s_at	USP34	-0.599973	1.45515	USP34
212097_at	CAV1	-1.28776	0	CAV1
212126_at	CBX5	-0.609387	0.796301
212169_at	FKBP9	-1.40264	0	FKBP9
212173_at	AK2	-0.58158	2.4991	AK2	AK2	AK2
212174_at	AK2	-1.33866	0	AK2	AK2	AK2
212175_s_at	AK2	-1.07196	0	AK2	AK2	AK2
212205_at	H2AFV	-1.38126	0
212206_s_at	H2AFV	-0.769552	0.0539655
212213_x_at	OPA1	-1.02242	0.0539655	OPA1	OPA1
212214_at	OPA1	-0.507178	3.02943	OPA1	OPA1
212218_s_at	FASN	-0.758701	2.4991
212226_s_at	PPAP2B	-1.28841	0.796301	PPAP2B
212229_s_at	FBXO21	-0.667261	3.02943	FBXO21	FBXO21
212230_at	PPAP2B	-0.918661	0.796301	PPAP2B
212287_at	SUZ12	-0.890667	1.81051	SUZ12	SUZ12
212294_at	GNG12	-0.572563	0.13708		GNG12	GNG12
212312_at	BCL2L1	-1.25742	2.4991
212372_at	MYH10	-0.638005	0.230228	MYH10	MYH1
212398_at	RDX	-0.542493	1.12359	RDX
212426_s_at	YWHAQ	-0.63261	1.45515	YWHAQ
212427_at	KIAA0368	-0.589079	1.12359
212440_at	SNRNP27	-0.574213	3.02943	SNRNP27
212511_at	PICALM	-0.594329	3.70165
212533_at	WEE1	-0.972819	0.13708	WEE1		WEE1
212548_s_at	FRYL	-0.838851	1.45515	FRYL	FRYL
212556_at	SCRIB	-0.941514	2.4991
212635_at	TNPO1	-0.738175	0.550502	TNPO1	TNPO1
212639_x_at	TUBA1B	-0.501973	3.02943
212724_at	RND3	-1.17099	0	RND3	RND3	RND3
212739_s_at	NME4	-1.0852	0.13708	NME4
212749_s_at	RCHY1	-0.70953	0.13708	RCHY1
212797_at	SORT1	-0.782465	0.393888
212801_at	CIT	-0.835519	1.12359			CIT
212830_at	MEGF9	-0.85886	0.13708
212831_at	MEGF9	-0.95431	0.796301
212836_at	POLD3	-0.579267	0.230228
212839_s_at	TROVE2	-0.892855	0.230228	TROVE2	TROVE2	TROVE2
212852_s_at	TROVE2	-0.503777	1.81051	TROVE2	TROVE2	TROVE2
212855_at	DCUN1D4	-0.78308	1.45515	DCUN1D4	DCUN1D4	DCUN1D4
212949_at	NCAPH	-0.513554	0.393888
212988_x_at	ACTG1	-0.519393	3.02943
212992_at	AHNAK2	-0.759247	1.12359
212995_x_at	FAM128B	-0.721113	1.12359
213002_at	MARCKS	-0.50317	1.12359	MARCKS	MARCKS	MARCKS
213003_s_at	CEBPD	-1.08483	0.393888
213007_at	FANCI	-0.522541	2.4991
213010_at	PRKCDBP	-0.872613	1.45515
213027_at	TROVE2	-0.891877	0	TROVE2	TROVE2	TROVE2
213032_at	NFIB	-0.542068	0.796301		NFIB
213033_s_at	NFIB	-0.620655	0.0539655		NFIB
213035_at	ANKRD28	-0.878198	0	ANKRD28
213067_at	MYH10	-0.792343	0.230228	MYH10	MYH1
213069_at	HEG1	-0.705302	0		HEG1
213070_at	PIK3C2A	-0.842379	0.550502	PIK3C2A
213226_at	CCNA2	-0.578099	0.393888
213248_at	LOC730101	-1.10622	1.81051
213297_at	RMND5B	-0.750038	3.70165	RMND5B
213344_s_at	H2AFX	-1.39719	0
213348_at	CDKN1C	-1.65615	0.230228	CDKN1C
213391_at	DPY19L4	-0.60687	3.02943	DPY19L4
213405_at	RAB22A	-0.891014	0.550502
213476_x_at	TUBB3	-0.795852	0.230228
213605_s_at	LOC100272216 /// LOC100292101	-0.630931	0.550502
213646_x_at	TUBA1B	-0.525412	3.02943
213726_x_at	TUBB2C	-0.701857	0.796301
213746_s_at	FLNA	-0.857509	1.81051
213759_at	ARL4C	-1.04426	0.550502
213852_at	RBM8A	-0.547535	1.12359
213877_x_at	TCEB2	-0.628985	2.4991
213895_at	EMP1	-0.735138	0.550502
213906_at	MYBL1	-1.0203	0	MYBL1
213972_at	FOXD1	-0.638863	1.81051
213994_s_at	SPON1	-0.682259	2.4991
214102_at	ARAP2	-0.677204	0.0539655
214211_at	FTH1	-0.534325	0.796301
214290_s_at	HIST2H2AA3 /// HIST2H2AA4	-1.33789	0.550502
214306_at	OPA1	-0.797365	1.12359	OPA1	OPA1
214456_x_at	SAA1 /// SAA2	-1.31524	0.230228
214500_at	H2AFY	-0.857137	0.550502	H2AFY
214501_s_at	H2AFY	-0.588382	1.12359	H2AFY
214534_at	HIST1H1B	-1.04896	0
214590_s_at	UBE2D1	-1.13788	0.13708	UBE2D1
214717_at	DKFZp434H1419	-0.573467	0.230228
214744_s_at	RPL23	-0.941845	0.230228
214752_x_at	FLNA	-1.061	2.4991
214804_at	CENPI	-0.857711	0.550502
214812_s_at	MOBKL1B	-0.660363	1.12359
214825_at	FAM155A	-0.544079	1.81051	FAM155A	FAM155A
214830_at	SLC38A6	-0.940376	0.0539655	SLC38A6
214834_at	PAR5	-0.674282	3.70165
214856_at	SPTBN1	-0.627543	1.81051	SPTBN1	SPTBN1
214930_at	SLITRK5	-0.502442	1.12359
214963_at	NUP160	-0.719685	2.4991
215105_at	CG030	-0.500111	1.81051
215119_at	MYO16	-1.76012	0
215222_x_at	MACF1	-0.663667	1.12359
215268_at	KIAA0754	-0.780388	3.02943	KIAA0754
215520_at	PYGO1	-0.507015	1.45515
215623_x_at	SMC4	-1.06781	0
215629_s_at	DLEU2 /// DLEU2L	-1.00097	0
215646_s_at	VCAN	-0.623589	0.796301	VCAN
215773_x_at	PARP2	-0.554934	1.81051
215779_s_at	HIST1H2BG	-0.701402	3.02943
215905_s_at	SNRNP40	-0.547254	3.02943
215915_at	GULP1	-0.78292	0.230228
215918_s_at	SPTBN1	-0.666428	1.45515	SPTBN1	SPTBN1
216044_x_at	FAM69A	-0.69125	0.13708
216066_at	ABCA1	-1.55445	3.70165	ABCA1	ABCA1	ABCA1
216202_s_at	SPTLC2	-0.663914	1.12359
216277_at	BUB1	-0.521303	2.4991	BUB1
216627_s_at	B4GALT1	-0.718119	0.550502	B4GALT1
216632_at	NAV3	-1.01747	0.796301	NAV3	NAV3	NAV3
216684_s_at	SS18	-0.878377	0.230228	SS18	SS18
216870_x_at	DLEU2	-1.00836	0.393888
216914_at	CDC25C	-0.904674	0.230228
216952_s_at	LMNB2	-0.971532	1.12359
216971_s_at	PLEC1	-0.783949	3.02943
216997_x_at	TLE4	-0.56603	1.12359
217010_s_at	CDC25C	-0.828959	1.81051
217051_s_at	SS18	-0.551445	1.12359	SS18	SS18
217480_x_at	LOC100287723 /// LOC642424 /// LOC642838	-1.75884	0
217518_at	MYOF	-1.08391	0
217542_at	MDM2	-0.545884	0.13708
217557_s_at	CPM	-1.92695	0
217612_at	TIMM50	-0.794937	3.70165
217716_s_at	SEC61A1	-0.926417	0.796301	SEC61A1	SEC61A1	SEC61A1
217728_at	S100A6	-0.781168	1.45515
217733_s_at	TMSB10	-0.877435	0.393888	TMSB10	TMSB1	TMSB10
217792_at	SNX5	-0.732397	0.13708
217827_s_at	SPG21	-0.709795	0.0539655	SPG21
217841_s_at	PPME1	-0.789642	3.70165	PPME1	PPME1	PPME1
217856_at	RBM8A	-0.921111	0.796301
217871_s_at	MIF	-0.889451	3.70165
217896_s_at	FAM192A	-0.506375	2.4991	FAM192A
217935_s_at	UQCC	-0.823454	0	UQCC
217941_s_at	ERBB2IP	-0.618632	0.796301	ERBB2IP
217958_at	TRAPPC4	-1.00224	0	TRAPPC4
217959_s_at	TRAPPC4	-1.277	0	TRAPPC4
217963_s_at	NGFRAP1	-0.843855	0	NGFRAP1		NGFRAP1
217970_s_at	CNOT6	-0.748281	0	CNOT6	CNOT6	CNOT6
218008_at	C7orf42	-0.926696	0	C7orf42	C7orf42
218023_s_at	FAM53C	-0.683539	0.13708
218026_at	CCDC56	-0.561048	2.4991
218028_at	ELOVL1	-0.717112	1.81051	ELOVL1
218039_at	NUSAP1	-0.585228	1.12359	NUSAP1
218057_x_at	COX4NB	-0.563154	1.45515
218073_s_at	TMEM48	-0.695563	1.45515	TMEM48
218117_at	RBX1	-0.804696	0.230228	RBX1
218132_s_at	TSEN34	-0.549049	0.796301	TSEN34
218178_s_at	CHMP1B	-0.521118	1.45515
218190_s_at	UCRC	-0.783818	0.796301
218252_at	CKAP2	-0.657016	1.81051
218264_at	BCCIP	-0.582172	0.796301
218271_s_at	PARL	-0.540878	3.70165
218279_s_at	HIST2H2AA3	-1.35788	0.0539655
218280_x_at	HIST2H2AA3 /// HIST2H2AA4	-1.05379	0.550502
218291_at	ROBLD3	-0.524232	3.02943
218339_at	MRPL22	-0.535695	2.4991
218347_at	TYW1	-0.747897	0	TYW1
218364_at	LRRFIP2	-0.649568	0.796301
218468_s_at	GREM1	-1.6778	0	GREM1	GREM1	GREM1
218469_at	GREM1	-1.67578	0	GREM1	GREM1	GREM1
218542_at	CEP55	-0.767978	0.796301	CEP55
218563_at	NDUFA3	-0.539145	1.45515
218580_x_at	AURKAIP1	-0.582231	3.70165
218585_s_at	DTL	-0.77798	0.13708
218619_s_at	SUV39H1	-0.810926	3.70165
218642_s_at	CHCHD7	-0.7128	0
218662_s_at	NCAPG	-0.57513	1.12359	NCAPG
218676_s_at	PCTP	-0.697164	1.12359	PCTP
218683_at	PTBP2	-0.648755	0.550502	PTBP2
218711_s_at	SDPR	-2.23017	0
218726_at	HJURP	-1.01625	0.230228
218756_s_at	DHRS11	-0.523269	1.45515
218832_x_at	ARRB1	-0.625154	3.70165
218883_s_at	MLF1IP	-0.966314	0.0539655	MLF1IP
218888_s_at	NETO2	-0.714988	1.81051	NETO2
218932_at	ZNHIT6	-0.700473	0.13708	ZNHIT6
218967_s_at	PTER	-0.993177	1.81051	PTER		PTER
218970_s_at	CUTC	-0.52272	0.550502
218979_at	RMI1	-1.09335	0.393888	RMI1
218998_at	C9orf6	-0.565851	1.81051	C9orf6
219007_at	NUP43	-0.690654	0.230228	NUP43
219014_at	PLAC8	-0.685326	1.12359
219080_s_at	CTPS2	-0.660626	0.796301	CTPS2
219094_at	ARMC8	-1.36045	0	ARMC8	ARMC8	ARMC8
219105_x_at	ORC6L	-0.700022	0.393888	ORC6L
219267_at	GLTP	-0.845503	0.550502	GLTP	GLTP	GLTP
219306_at	KIF15	-1.21007	0
219330_at	VANGL1	-0.637755	0.13708		VANGL1
219353_at	NHLRC2	-0.608423	3.70165
219392_x_at	PRR11	-0.671418	0
219432_at	EVC	-0.580123	0.796301	EVC
219469_at	DYNC2H1	-0.54174	0.796301	DYNC2H1
219588_s_at	NCAPG2	-0.713446	0.230228
219763_at	DENND1A	-1.17901	0.796301	DENND1A
219918_s_at	ASPM	-0.541939	0.550502
220085_at	HELLS	-0.562534	0.796301
220140_s_at	SNX11	-0.82454	1.45515
220239_at	KLHL7	-0.742999	0.550502	KLHL7
220266_s_at	KLF4	-0.508877	3.02943	KLF4	KLF4	KLF4
220285_at	FAM108B1	-0.709986	2.4991	FAM108B1	FAM18B1
220324_at	C6orf155	-1.00884	2.4991
220456_at	SPTLC3	-0.672413	1.45515	SPTLC3
220619_at	CHD7	-0.764704	1.45515
220639_at	TM4SF20	-1.22593	1.81051	TM4SF20
220688_s_at	MRTO4	-0.561033	3.02943
220694_at	DDEF1IT1	-1.47998	0.550502
220866_at	ADAMTS6	-0.664579	0	ADAMTS6
221019_s_at	COLEC12	-2.14758	0
221031_s_at	APOLD1	-0.518254	3.02943	APOLD1	APOLD1
221090_s_at	OGFOD1	-0.559393	1.12359
221191_at	STAG3L1	-0.771517	1.81051	STAG3L1
221258_s_at	KIF18A	-0.651347	0.393888
221264_s_at	TARDBP	-0.524775	1.45515
221276_s_at	SYNC	-0.658556	1.45515
221436_s_at	CDCA3	-0.531627	3.70165
221480_at	HNRNPD	-1.01363	0
221502_at	KPNA3	-0.643513	1.45515			KPNA3
221504_s_at	ATP6V1H	-0.509387	3.02943	ATP6V1H
221520_s_at	CDCA8	-1.21781	0.393888
221540_x_at	GTF2H2 /// GTF2H2B /// GTF2H2C /// GTF2H2D	-0.505755	3.70165
221562_s_at	SIRT3	-0.595779	3.02943
221676_s_at	CORO1C	-0.556357	0.796301	CORO1C	CORO1C	CORO1C
221685_s_at	CCDC99	-0.61407	2.4991
221703_at	BRIP1	-0.708904	2.4991
221727_at	SUB1	-0.729936	1.12359
221731_x_at	VCAN	-0.543758	3.02943	VCAN
221744_at	DCAF7	-0.690145	0.393888	DCAF7		DCAF7
221791_s_at	CCDC72	-0.502467	1.12359	CCDC72
221862_at	MIER2	-0.851043	0.550502	MIER2	MIER2
221932_s_at	GLRX5	-0.866846	0.550502	GLRX5
221952_x_at	TRMT5	-0.87542	1.45515
222036_s_at	MCM4	-0.765276	2.4991	MCM4
222037_at	MCM4	-1.01372	3.02943	MCM4
222040_at	HNRNPA1	-0.587354	0.796301	HNRNPA1
222067_x_at	HIST1H2BD	-0.606986	3.02943
222108_at	AMIGO2	-0.744633	1.12359
222173_s_at	TBC1D2	-0.886943	1.12359
222270_at	SMEK2	-0.794605	1.45515	SMEK2
222385_x_at	SEC61A1	-0.976725	0.393888	SEC61A1	SEC61A1	SEC61A1
222468_at	KIAA0319L	-0.632827	0.393888
222473_s_at	ERBB2IP	-0.630967	0.550502	ERBB2IP
222476_at	CNOT6	-0.797903	1.12359	CNOT6	CNOT6	CNOT6
222504_s_at	COX4NB	-0.714711	0.796301
222539_at	CLN6	-0.677671	3.70165
222557_at	STMN3	-0.754427	1.81051
222622_at	PGP	-0.644208	1.81051
222665_at	FAM82B	-0.523495	2.4991
222673_x_at	FAM122B	-0.89183	0.796301	FAM122B
222680_s_at	DTL	-0.719125	0.796301
222685_at	HAUS6	-1.07723	0
222779_s_at	C17orf85	-0.583936	0.230228	C17orf85	C17orf85	C17orf85
222798_at	PTER	-0.850812	1.12359	PTER		PTER
222809_x_at	CCDC85C	-0.563827	3.02943
222834_s_at	GNG12	-0.503745	1.12359		GNG12	GNG12
222916_s_at	HDLBP	-0.916736	1.45515
222925_at	DCDC2	-1.00153	0.0539655	DCDC2
222983_s_at	PAIP2	-0.62235	0.0539655	PAIP2	PAIP2	PAIP2
222984_at	PAIP2	-0.774615	0.13708	PAIP2	PAIP2	PAIP2
223031_s_at	TRAF7	-0.606823	3.02943	TRAF7
223073_at	HIATL1	-0.587603	3.70165
223112_s_at	NDUFB10	-0.732913	2.4991
223124_s_at	C1orf128	-0.53475	3.02943	C1orf128	C1orf128
223158_s_at	NEK6	-0.508998	0.796301	NEK6	NEK6	NEK6
223208_at	KCTD10	-0.566852	3.02943
223234_at	MAD2L2	-1.23333	1.81051
223251_s_at	ANKRD10	-0.700433	0	ANKRD10
223273_at	C14orf142	-0.552032	1.45515
223279_s_at	UACA	-0.553157	1.81051
223320_s_at	ABCB10	-1.30157	0.393888	ABCB10
223340_at	ATL1	-0.5054	3.70165
223376_s_at	BRI3	-0.562231	1.81051
223542_at	ANKRD32	-0.656517	0.796301
223556_at	HELLS	-1.02352	0.13708
223598_at	RAD23B	-0.763459	0.230228
223631_s_at	C19orf33	-0.643989	3.70165
223707_at	RPL27A	-0.852355	1.45515
224164_at	TPM3	-0.693504	3.70165
224256_at	LOC100129449	-0.902224	0.550502
224352_s_at	CFL2	-0.605789	1.12359
224366_s_at	REPS1	-0.656408	0	REPS1	REPS1	REPS1
224442_at	PHF6	-0.764644	1.45515	PHF6		PHF6
224454_at	ETNK1	-0.806979	0.550502
224496_s_at	TMEM107	-2.31919	0
224591_at	HP1BP3	-0.521819	0.550502	HP1BP3
224592_x_at	HP1BP3	-0.522267	3.02943	HP1BP3
224660_at	PIGY	-0.674982	0.393888
224681_at	GNA12	-0.663404	3.02943	GNA12
224684_at	SNX12	-0.678705	0.393888
224686_x_at	LRRC37A2	-0.598527	1.81051
224688_at	C7orf42	-0.703197	0.13708	C7orf42	C7orf42
224695_at	C2orf29	-0.573965	1.12359
224710_at	RAB34	-0.626699	1.45515	RAB34
224730_at	DCAF7	-0.608572	3.02943	DCAF7		DCAF7
224731_at	HMGB1	-0.659675	1.45515
224733_at	CMTM3	-0.819308	0
224748_at	DCAF7	-0.56786	0.550502	DCAF7		DCAF7
224753_at	CDCA5	-0.758818	3.02943
224772_at	NAV1	-0.513992	0.550502
224780_at	RBM17	-0.522206	0.550502
224782_at	ZMAT2	-0.529037	0.550502
224800_at	WDFY1	-0.50571	2.4991	WDFY1
224818_at	SORT1	-0.553906	1.81051
224823_at	MYLK	-0.521581	2.4991
224830_at	NUDT21	-0.530134	3.70165	NUDT21
224865_at	FAR1	-0.725758	0.393888	FAR1		FAR1
224918_x_at	MGST1	-0.758323	0.13708
224954_at	SHMT1	-0.883799	0.0539655
224986_s_at	PDPK1	-0.610532	0.393888		PDPK1
224994_at	CAMK2D	-0.583966	0.0539655	CAMK2D
225008_at	ASPH	-1.05989	0.230228	ASPH
225012_at	HDLBP	-0.775576	0
225095_at	SPTLC2	-0.85848	0
225102_at	MGLL	-0.591045	2.4991
225106_s_at	OGFOD1	-0.51633	2.4991
225110_at	OGFOD1	-0.551545	1.12359
225158_at	GFM1	-0.686366	0.796301	GFM1
225179_at	UBE2K	-0.707348	0.230228	UBE2K	UBE2K
225198_at	VAPA	-0.62784	0.230228
225276_at	GSPT1	-0.684119	0.0539655			GSPT1
225310_at	RBMX	-0.594295	0.796301
225315_at	MRPL21	-0.569325	3.02943
225361_x_at	FAM122B	-0.870127	1.12359	FAM122B
225396_at	RBBP4	-0.859317	0.0539655
225399_at	TSEN15	-0.511242	1.81051
225424_at	GPAM	-0.574378	1.45515	GPAM	GPAM	GPAM
225447_at	GPD2	-0.651808	0	GPD2	GPD2
225521_at	ANAPC7	-0.898203	1.45515
225526_at	MKLN1	-0.506705	2.4991
225552_x_at	AURKAIP1	-0.622459	3.70165
225555_x_at	AURKAIP1	-0.705009	1.81051
225601_at	HMGB3	-0.608409	3.02943	HMGB3	HMGB3	HMGB3
225647_s_at	CTSC	-0.653301	1.45515
225651_at	UBE2E2	-1.12653	0.393888	UBE2E2	UBE2E2	UBE2E2
225657_at	LOC152217	-0.657092	1.81051
225687_at	FAM83D	-0.792328	0.230228
225765_at	TNPO1	-0.57033	3.02943	TNPO1	TNPO1
225772_s_at	C12orf62	-0.802557	1.12359
225806_at	JUB	-0.699696	1.45515
225897_at	MARCKS	-0.790605	0.13708	MARCKS	MARCKS	MARCKS
225955_at	METRNL	-0.609261	2.4991
225992_at	MLLT10	-0.506083	0.393888	MLLT10	MLLT1
225998_at	GAB1	-0.534279	3.02943
226025_at	ANKRD28	-0.84847	0.230228	ANKRD28
226065_at	PRICKLE1	-1.0891	0	PRICKLE1
226069_at	PRICKLE1	-0.854641	0.230228	PRICKLE1
226115_at	AHCTF1	-0.654192	0.393888
226136_at	GLIPR1	-0.583115	0.550502
226157_at	TFDP2	-0.593122	0.393888
226177_at	GLTP	-0.960948	0	GLTP	GLTP	GLTP
226222_at	KIAA1432	-0.59894	1.12359	KIAA1432
226249_at	SNX30	-0.676332	1.45515
226271_at	GDAP1	-0.508718	2.4991	GDAP1
226276_at	TMEM167A	-0.536558	0.550502	TMEM167A	TMEM167A
226279_at	PRSS23	-0.638842	1.81051
226336_at	PPIA	-0.686982	2.4991
226381_at	PS1TP4	-0.636036	1.81051
226426_at	ADNP	-0.548783	1.45515	ADNP
226452_at	PDK1	-0.742918	0.0539655	PDK1	PDK1
226518_at	KCTD10	-0.698087	0.13708
226545_at	CD109	-0.933741	0
226563_at	SMAD2	-0.671464	0.796301		SMAD2
226614_s_at	FAM167A	-0.518302	1.12359
226630_at	C14orf106	-0.519194	2.4991
226634_at	METTL10	-0.539267	0.393888
226656_at	CRTAP	-0.514678	3.02943
226660_at	RPS6KB1	-0.631321	1.12359	RPS6KB1	RPS6KB1
226666_at	DAAM1	-0.91394	0
226676_at	ZNF521	-0.511726	0.550502
226677_at	ZNF521	-0.520586	1.45515
226687_at	PRPF40A	-1.13671	0.0539655
226713_at	CCDC50	-1.38939	0
226774_at	FAM120B	-0.517241	0.393888
226775_at	ENY2	-0.680134	1.45515
226784_at	TWISTNB	-0.591037	1.45515	TWISTNB
226817_at	DSC2	-0.815043	0.393888	DSC2
226850_at	SUMF1	-2.20078	0	SUMF1
226891_at	C3orf21	-0.602704	0.230228
226921_at	UBR1	-0.612165	1.12359	UBR1	UBR1
226939_at	CPEB2	-0.520029	1.81051
226980_at	DEPDC1B	-0.848205	0.796301
227046_at	SLC39A11	-0.643368	0.13708	SLC39A11	SLC39A11	SLC39A11
227094_at	DHTKD1	-0.758442	0	DHTKD1
227100_at	B3GALTL	-0.753492	1.45515
227138_at	CRTAP	-1.04783	0
227165_at	SKA3	-0.751773	0.230228	SKA3
227249_at	NDE1	-0.562353	1.12359
227287_at	LOC100290973	-1.38214	0
227323_at	COX4NB	-0.881414	1.45515
227349_at	HELLS	-1.35849	0
227357_at	MAP3K7IP3	-0.665832	3.70165		MAP3K7IP3	MAP3K7IP3
227363_s_at	COX4NB	-0.515366	1.12359
227444_at	ARMCX4	-0.502336	1.45515	ARMCX4
227486_at	NT5E	-0.724682	0	NT5E
227625_s_at	STUB1	-0.619897	2.4991
227650_at	HSPA14	-0.535014	1.12359	HSPA14
227660_at	ANTXR1	-0.533177	2.4991
227780_s_at	ECSCR	-0.576439	1.81051
227828_s_at	FAM176A	-0.506773	2.4991	FAM176A
227842_at	RAB30	-0.701617	3.70165
227884_at	TAF15	-0.687205	0.393888
227891_s_at	TAF15	-0.584872	1.81051
227919_at	UCA1	-0.99319	0
227936_at	TMEM68	-0.760612	0.796301	TMEM68
227976_at	LOC644538	-1.24052	0.230228	LOC644538
228033_at	E2F7	-0.946692	0.796301	E2F7	E2F7	E2F7
228062_at	NAP1L5	-0.636305	0.796301	NAP1L5	NAP1L5
228063_s_at	NAP1L5	-0.651773	1.81051	NAP1L5	NAP1L5
228065_at	BCL9L	-0.698509	1.81051
228131_at	ERCC1	-1.28774	0
228160_at	LOC339290	-0.624623	1.12359
228217_s_at	PSMG4	-0.640708	1.12359
228235_at	MGC16121	-0.98527	0
228397_at	TUG1	-0.813693	1.12359
228666_at	C15orf38	-0.782378	1.81051	C15orf38
228693_at	CCDC50	-1.22914	0
228712_at	LOC100132369	-0.89029	0.796301
228728_at	C7orf58	-0.621921	1.81051	C7orf58
228808_s_at	LOXL2	-0.899334	1.12359	LOXL2
228859_at	C4orf21	-0.596592	2.4991
228872_at	FAM108B1	-0.690726	3.70165	FAM108B1	FAM18B1
228881_at	PARL	-0.518709	1.45515
229028_s_at	ARL17	-0.64882	1.81051
229141_at	WDR33	-1.1798	3.02943
229253_at	THEM4	-0.724299	0	THEM4
229307_at	ANKRD28	-1.21045	0.0539655	ANKRD28
229403_at	B4GALT1	-0.728685	1.45515	B4GALT1
229431_at	RFXAP	-0.835546	0
229437_at	MIR155HG	-0.524544	1.81051
229441_at	PRSS23	-0.702657	1.81051
229442_at	C18orf54	-0.709159	1.81051
229456_s_at	DDAH1	-1.04304	0	DDAH1	DDAH1
229515_at	PAWR	-0.503239	0.550502	PAWR
229538_s_at	IQGAP3	-0.592499	0.393888	IQGAP3
229630_s_at	WTAP	-0.564125	1.81051	WTAP		WTAP
229760_at	VEPH1	-0.628169	0.796301
229808_at	CHAF1A	-0.658164	2.4991
229877_at	NEO1	-0.598511	1.81051	NEO1	NEO1	NEO1
229883_at	GRIN2D	-1.22645	0.550502		GRIN2D
229886_at	C5orf34	-0.675789	3.70165
229900_at	CD109	-0.724272	0.796301
229955_at	FBXO3	-0.774868	1.81051
229978_at	LOC729993	-0.701169	0.230228
229997_at	VANGL1	-0.551715	0.0539655		VANGL1
230004_at	USP24	-0.556896	3.02943
230051_at	C10orf47	-0.709367	1.45515	C10orf47
230194_at	LRPPRC	-1.08205	1.12359
230229_at	DLG1	-1.02148	0
230425_at	EPHB1	-1.2921	0	EPHB1
230708_at	PRICKLE1	-0.867449	1.45515	PRICKLE1
230788_at	GCNT2	-0.538286	3.02943	GCNT2	GCNT2
231204_at	C4orf21	-0.502258	3.02943
231252_at	C2orf67	-0.865235	3.70165
231268_at	LOC645895 /// MYBL1	-0.925112	1.12359
231292_at	EID3	-1.06911	0.550502	EID3
231701_s_at	SMCR8	-0.615236	0		SMCR8
231736_x_at	MGST1	-0.636347	0.13708
231766_s_at	COL12A1	-0.707477	1.81051
231801_at	NFATC2	-1.10831	0.550502	NFATC2
231823_s_at	SH3PXD2B	-0.752107	1.12359
232238_at	ASPM	-0.788898	0.796301
232293_at	LCORL	-0.596288	3.02943
232520_s_at	NSFL1C	-0.549666	2.4991	NSFL1C
232533_at	METTL8	-0.607281	0.230228
232635_at	C14orf145	-0.949005	0.230228	C14orf145
232704_s_at	LRRFIP2	-1.01391	0
232825_s_at	DSEL	-0.706623	0.796301
233040_at	PLEKHA5	-0.755658	3.02943	PLEKHA5
233575_s_at	TLE4	-0.500882	1.12359
233633_at	TBL1XR1	-0.916004	2.4991
233748_x_at	PRKAG2	-0.620659	2.4991	PRKAG2
233781_s_at	RIF1	-0.994804	0
233825_s_at	CD99L2	-0.684472	0
233971_at	FAM166A	-1.22336	0.13708
234042_at	TAS2R45	-0.969982	0.796301
234108_at	TAS2R45	-0.686066	2.4991
234168_at	TAF15	-0.755755	0.13708
234243_at	BXDC5	-1.09763	3.70165
234244_at	BXDC5	-1.84553	3.02943
234315_at	BACH1	-0.815299	0
234757_at	LOC100129884	-0.780134	3.70165
234944_s_at	FAM54A	-0.56798	2.4991
234978_at	SLC36A4	-1.10592	0
235010_at	LOC729013	-0.694166	1.12359	LOC729013
235051_at	CCDC50	-0.969501	0
235067_at	MKLN1	-0.528047	3.70165
235167_at	LOC100190986	-0.854172	0.550502
235230_at	PLCXD2	-0.742184	3.70165
235389_at	PHF20	-0.588654	3.70165	PHF20	PHF2
235486_at	C11orf41	-0.928553	0	C11orf41	C11orf41
235490_at	TMEM107	-2.55875	0
235588_at	ESCO2	-0.697317	1.12359	ESCO2
235598_at	SMAD2	-0.668607	2.4991		SMAD2
235615_at	PGGT1B	-0.680436	3.02943	PGGT1B
235765_at	TLE4	-0.764995	0.796301
235879_at	MBNL1	-0.779248	1.45515
236026_at	GPATCH2	-0.548505	0.796301	GPATCH2
236078_at	KIAA1609	-0.706303	0.796301
236171_at	ATP2C2	-0.567798	3.02943
236175_at	TRIM55	-0.568982	1.45515	TRIM55
236321_at	LOC285550	-0.739969	1.45515
236560_at	LOC100129884	-0.55348	0.550502
236565_s_at	LARP6	-0.855711	0
236641_at	KIF14	-0.682301	0.550502
236715_x_at	UACA	-0.686389	0
236831_at	CCDC50	-0.647403	3.70165
236917_at	LRRC34	-0.846151	0.393888
236918_s_at	LRRC34	-0.74423	0.13708
237333_at	RBBP4	-0.506253	1.12359
237485_at	SFRS3	-0.582805	1.81051
237833_s_at	SNCAIP	-0.639992	1.81051
237856_at	RAP1GDS1	-0.56075	1.81051
238015_at	C4orf46	-0.973276	0
238068_at	ARIH2	-0.617525	0.230228
238114_at	PCMTD1	-0.564877	3.70165
238320_at	NEAT1	-1.01575	1.81051
238487_at	GNL1	-0.751193	2.4991
238673_at	SAMD12	-0.611219	0.796301	SAMD12	SAMD12
238868_at	UACA	-1.48453	0
239068_at	GNL1	-0.796986	0.230228
239098_at	KCNRG	-0.989589	0.230228
239367_at	BDNF	-0.846116	1.45515
239413_at	CEP152	-0.875257	0.0539655
239511_s_at	SFRS4	-0.810523	1.81051
239512_at	SFRS4	-0.972529	1.12359
239719_at	CD109	-0.633132	1.81051
239899_at	RNF145	-0.550807	3.02943
239989_at	CNTLN	-0.874934	1.45515	CNTLN
240259_at	FLRT2	-0.940518	0.0539655		FLRT2	FLRT2
240288_at	KCNRG	-0.717764	0.230228
240335_at	SLC35F5	-1.11599	0	SLC35F5
241245_at	SFRS4	-0.813582	3.02943
241343_at	RNASEH1	-0.762861	0	RNASEH1
241725_at	E2F7	-0.51414	1.81051	E2F7	E2F7	E2F7
241741_at	CRLS1	-0.685174	0.550502	CRLS1
241813_at	MBD1	-0.731215	3.02943	MBD1
241816_at	C14orf106	-0.682752	1.45515
241922_at	LMO4	-0.645179	2.4991
241939_at	IQGAP3	-1.17952	0.796301	IQGAP3
242260_at	MATR3	-0.628643	3.70165
242450_at	RGMB	-0.673699	0.796301
242622_x_at	PTEN	-1.45318	1.12359
242774_at	SYNE2	-0.90681	0.0539655	SYNE2
242837_at	SFRS4	-0.543956	3.70165
242939_at	TFDP1	-1.02649	0	TFDP1
243173_at	CABP7	-0.579264	3.70165
243435_at	KCNQ1OT1	-0.789269	1.12359
243589_at	KIAA1267 /// LOC100294337	-0.767028	0.796301
243711_at	DDAH1	-1.00129	0.0539655	DDAH1	DDAH1
243818_at	SFTA1P	-0.81549	0
243832_at	WDR33	-0.772377	1.45515
243841_at	SYNE2	-0.635974	0.796301	SYNE2
243880_at	GOSR2	-0.635509	3.70165			GOSR2
244324_at	C18orf54	-0.857066	0.796301
244430_at	PLD6	-0.785468	2.4991	PLD6
244508_at	SEPT7	-0.988346	0.13708	SEPT7
244581_at	ZBTB20	-1.03034	1.12359
244653_at	SETD7	-0.765001	0.393888	SETD7	SETD7
244659_at	LOC100131015	-0.61154	3.02943
244766_at	LOC100288704 /// LOC595101 /// LOC641298 /// SMG1	-0.622438	3.70165			LOC100288704 /// LOC595101 /// LOC641298 /// SMG1
244872_at	RBBP4	-0.677161	2.4991
37232_at	KIAA0586	-0.574715	3.70165
37793_r_at	RAD51L3	-0.674233	0.0539655	RAD51L3
48808_at	DHFR	-0.76769	0.0539655	DHFR
49077_at	PPME1	-0.846705	0.0539655	PPME1	PPME1	PPME1
57163_at	ELOVL1	-0.756754	0.393888	ELOVL1
1320_at	PTPN21	0.874426	0.550502
1552275_s_at	PXK	0.51945	1.81051
1552291_at	PIGX	0.59637	1.81051
1552312_a_at	MFAP3	1.05696	0
1552314_a_at	EYA3	0.813836	0.393888
1552430_at	WDR17	1.01488	3.02943	WDR17
1552516_a_at	HIPK1	1.37024	0
1552580_at	TRIML2	0.890232	0
1552612_at	CDC42SE2	0.734813	0.393888
1552613_s_at	CDC42SE2	0.684968	1.45515
1552618_at	STX6	0.522208	2.4991
1552648_a_at	TNFRSF10A	0.768872	0.0539655
1552651_a_at	RFFL	0.528475	1.45515
1552656_s_at	UHMK1	1.04659	0
1552670_a_at	PPP1R3B	0.581087	0.796301
1552671_a_at	SLC9A7	0.774741	0.796301
1552694_at	SLC2A13	0.94068	1.12359
1552695_a_at	SLC2A13	1.00494	1.81051
1552696_at	NIPA1	0.768617	0
1552701_a_at	CARD16	1.14238	0.0539655
1552703_s_at	CARD16 /// CASP1	1.06507	0
1552737_s_at	WWP2	0.788208	0	WWP2
1552758_at	HDAC9	0.585769	0.393888	HDAC9
1552760_at	HDAC9	1.25127	0	HDAC9
1552779_a_at	SLC44A5	1.56137	0
1552787_at	HELB	1.38019	0	HELB
1552788_a_at	HELB	1.08779	0	HELB
1552862_at	C1orf104	0.834707	0
1552928_s_at	MAP3K7IP3	0.748819	0.230228		MAP3K7IP3	MAP3K7IP3
1552970_s_at	ZMYM6	0.762682	1.45515
1553032_at	IL31RA	0.958641	0.550502
1553034_at	SDCCAG8	0.612277	0.13708
1553102_a_at	CCDC69	1.3118	0
1553108_at	C5orf24	0.893259	1.12359
1553122_s_at	RBAK	0.678498	1.81051
1553127_a_at	RNF168	0.606013	0.796301
1553140_at	PELO	0.671989	0.13708
1553141_at	C13orf31	0.92097	0.393888	C13orf31
1553142_at	C13orf31	1.22117	0.13708	C13orf31
1553150_at	AOF1	1.29907	0
1553158_at	C3orf34	0.600209	2.4991
1553167_a_at	SEPSECS	0.807301	0.230228	SEPSECS
1553214_a_at	CCDC7	1.02581	0.230228	CCDC7
1553219_a_at	AMMECR1	1.63166	0
1553252_a_at	BRWD3	0.854608	0.0539655
1553280_at	PUS10	0.963974	0.550502
1553336_a_at	MIER3	0.878638	1.12359	MIER3		MIER3
1553346_a_at	TNRC6A	0.81803	1.45515
1553392_at	EFCAB3	1.51584	3.02943
1553402_a_at	HFE	0.811214	1.45515	HFE
1553502_a_at	AKAP2 /// PALM2 /// PALM2-AKAP2	1.2558	0
1553533_at	JPH1	1.02348	0
1553542_at	CCDC125	0.627834	0.796301	CCDC125
1553581_s_at	SFRS12IP1	0.607704	0.13708
1553670_at	INTS4	0.600877	2.4991
1553679_s_at	VKORC1L1	0.603452	1.45515
1553702_at	ZNF697	1.20321	0
1553726_s_at	C6orf170	1.41456	3.70165
1553743_at	FAM119A	0.756456	1.81051
1553798_a_at	FBXL13	1.05895	0.0539655
1553861_at	TCP11L2	1.06088	0.13708	TCP11L2
1553940_a_at	LRRC28	0.584886	1.45515	LRRC28
1553986_at	RASEF	0.887315	0
1554045_at	ZNF24	1.08159	0		ZNF24
1554047_at	TXNDC9	0.879973	3.70165
1554086_at	TUBGCP3	1.11038	0
1554091_a_at	TIRAP	1.18397	0
1554163_at	TWIST2	0.577511	1.45515
1554168_a_at	SH3KBP1	0.639645	0.796301
1554193_s_at	MANEA	0.50326	1.81051
1554217_a_at	CCDC132	0.593985	1.45515
1554229_at	C5orf41	0.699488	0		C5orf41	C5orf41
1554273_a_at	ERAP2	0.798373	0.796301
1554292_a_at	UHRF1BP1L	0.698273	0.796301
1554333_at	DNAJA4	1.28714	0	DNAJA4
1554345_a_at	GIN1	0.638485	1.45515
1554360_at	FCHSD2	0.648006	0.550502
1554449_at	MIER3	0.697184	1.45515	MIER3		MIER3
1554450_s_at	MIER3	0.614945	2.4991	MIER3		MIER3
1554462_a_at	DNAJB9	1.85763	0
1554469_at	ZBTB44	0.831188	0.393888	ZBTB44
1554478_a_at	HEATR3	0.95136	1.81051
1554479_a_at	CARD8	0.781268	1.45515
1554481_a_at	EPB41	0.716	0.796301		EPB41
1554500_a_at	RGS7	0.912781	0.796301
1554503_a_at	OSCAR	0.831292	0.550502
1554660_a_at	C1orf71	0.677947	1.81051
1554661_s_at	C1orf71	0.704311	0.230228
1554697_at	ADAMTS9	0.718192	3.02943	ADAMTS9
1554708_s_at	C9orf68	0.965647	0.0539655
1554762_a_at	WWC2	0.748223	1.12359
1554794_a_at	UBE3C	0.555715	1.45515	UBE3C
1554818_s_at	C20orf12	0.945856	0.393888
1554835_a_at	B3GNT5	1.12644	0
1554921_a_at	SCEL	1.09001	2.4991
1554930_a_at	FUT8	0.543743	0.796301	FUT8
1555021_a_at	SCARF1	0.612726	3.02943
1555052_a_at	SYT9	1.40377	0.0539655	SYT9
1555112_a_at	C1orf114	1.33019	0.550502
1555131_a_at	PER3	1.11788	0
1555153_s_at	FCHO2	0.661533	0.393888
1555227_a_at	MANEA	0.61606	2.4991
1555300_a_at	MED12L	0.691568	3.70165
1555301_a_at	DIP2A	0.973043	0.550502	DIP2A
1555334_s_at	SLC30A5	0.507325	0.796301
1555384_a_at	LARP4	0.8042	0.230228		LARP4
1555388_s_at	SNX25	0.590327	1.12359	SNX25
1555431_a_at	IL31RA	0.559296	0.550502
1555465_at	MCOLN2	0.943278	0
1555480_a_at	FBLIM1	0.688801	2.4991	FBLIM1
1555500_s_at	SLC2A4RG	0.54206	1.45515
1555523_a_at	FYCO1	0.548815	3.02943
1555543_a_at	CLCC1	0.633232	1.45515
1555568_at	GUSBL1	0.549693	0.796301
1555606_a_at	GDPD1	0.989426	0.550502
1555608_at	CAPRIN2	0.775829	0.13708
1555673_at	hCG_1749898	1.21181	0.0539655
1555677_s_at	SMC1A	0.956877	0
1555829_at	ESYT2	1.67298	0
1555833_a_at	IRGQ	1.04592	1.12359
1555842_at	CYTH2	0.864978	1.12359
1555878_at	RPS24	1.19668	0	RPS24
1555931_at	TSGA10	1.03628	3.70165
1555932_at	TSGA10	1.12288	0.550502
1555960_at	HINT1	0.567962	3.70165
1556000_s_at	BTBD7	0.847543	0
1556034_s_at	MTMR11	1.11886	2.4991
1556051_a_at	BICD1	0.878193	0.393888
1556053_at	DNAJC7	1.09928	0.230228
1556282_at	FGFR1OP2	1.10293	0
1556404_a_at	LOC441208	0.743136	3.02943
1556499_s_at	COL1A1	1.26575	0
1556555_at	LOC100129461	1.17111	0
1556886_a_at	LAYN	0.888875	1.45515
1557066_at	LUC7L	1.43467	0
1557067_s_at	LUC7L	0.932536	0.393888
1557116_at	APOL6	0.610134	3.70165
1557131_at	LOC254100	1.51774	1.45515
1557141_at	FAM188B /// INMT	0.628623	3.02943
1557261_at	WHAMML1 /// WHAMML2	1.24283	0
1557352_at	SQLE	0.533061	3.70165
1557455_s_at	MOSPD1	0.528038	2.4991
1557458_s_at	SHB	1.10788	0
1557684_at	ZNF286A	0.659975	0	ZNF286A
1557719_at	PIKFYVE	0.656238	1.12359
1557783_at	LOC100133991	0.859474	3.02943
1557984_s_at	RPAP3	0.666058	0.550502
1557986_s_at	SMCR8	0.75318	0.230228		SMCR8
1558027_s_at	PRKAB2	0.959563	0
1558046_x_at	LOC100132864 /// LOC100293492 /// LOC389906 /// LOC441528 /// LOC729162	0.541234	3.70165
1558081_at	SNORA65	0.584008	3.02943
1558094_s_at	C3orf19	0.838475	0
1558140_at	PLXNA1	0.917826	1.12359
1558199_at	FN1	0.748224	0.796301	FN1
1558233_s_at	ATF1	0.804484	0.796301
1558256_at	LOC148189	0.873185	0.230228
1558277_at	ZNF740	1.15782	0.230228
1558527_at	LOC100132707	0.901028	0
1558532_at	TPM1	0.602434	1.45515	TPM1
1558549_s_at	VNN1	1.80583	0.0539655
1558561_at	HM13	0.776145	1.45515
1558662_s_at	BANK1	1.50278	0
1558700_s_at	ZNF260	0.822571	0.230228
1558839_at	MAPKBP1	0.622382	1.12359
1558953_s_at	CEP164	0.64779	0.393888
1559044_at	EXOSC1	0.798506	1.12359	EXOSC1
1559051_s_at	C6orf150	0.7973	0.550502
1559129_a_at	LOC158257	0.773181	1.45515
1559393_at	ALDH1L2	0.636992	1.12359	ALDH1L2
1559433_at	LOC149773	1.3112	0.393888
1559481_at	CHIC1	0.828067	3.70165
1559485_at	ATG2B	0.567894	0.796301
1559548_at	ACVR2B	2.10221	0
1559601_at	KIAA2018	0.53651	3.02943		KIAA218
1559681_a_at	TRIM16L	0.67576	0	TRIM16L
1559893_at	CCDC75	0.530986	1.81051
1559957_a_at	LOC642852	0.751563	1.12359
1560060_s_at	VPS37C	0.79652	0.393888
1560138_at	KIAA0226	0.782699	0.13708
1560320_a_at	UNQ2963	0.75824	1.45515
1560683_at	BCL8	0.896146	3.70165
1560814_a_at	C15orf57	0.735607	0
1560841_at	LOC389247	0.731755	3.02943
1560916_a_at	DPY19L1	0.712952	0.230228
1561054_a_at	CCDC14	0.602107	1.81051
1561114_a_at	DEPDC4	1.1676	1.81051
1561286_a_at	DIP2A	0.959652	0.13708	DIP2A
1561892_at	ZMYM6	0.732348	0.393888
1562048_at	LOC152225	0.885701	0
1562226_at	VWDE	0.501143	1.12359
1562603_at	RFFL	0.603007	2.4991
1562953_s_at	C4orf12	0.67133	2.4991
1563098_at	IGFN1	1.07227	0.796301
1563101_at	ARNTL2	0.613378	2.4991
1563111_a_at	PIGX	0.552261	1.45515
1563589_at	LOC340184	1.44098	0
1563900_at	FAM83B	1.35068	0
1564002_a_at	AKD1	0.571346	1.81051
1564039_at	ZSCAN23	0.780899	0
1564072_at	MYH16	0.524296	3.70165
1564308_a_at	MPP7	0.679773	2.4991
1564651_at	LOC221710	0.770696	0.550502
1564662_at	ZNF852	0.790392	0.550502
1564746_at	NHEDC2	0.679339	0.230228
1564962_at	ZNF92	0.670812	1.81051
1564963_x_at	ZNF92	0.706909	2.4991
1565034_s_at	AFF3 /// MLL	0.62591	0.796301
1565269_s_at	ATF1	0.675098	0.550502
1565525_a_at	TCP11L2	0.846262	1.12359	TCP11L2
1565544_at	RNF141	0.93526	3.70165		RNF141
1566108_at	MYNN	0.639985	1.81051
1566603_s_at	RPUSD3	0.53607	1.45515
1567014_s_at	NFE2L2	0.596223	1.12359	NFE2L2		NFE2L2
1567015_at	NFE2L2	0.625163	1.12359	NFE2L2		NFE2L2
1567519_at	PLXNA3	0.617074	3.02943
1568574_x_at	SPP1	0.563136	3.02943	SPP1
1568619_s_at	ITPRIPL2	0.662723	3.02943	ITPRIPL2
1568713_a_at	TBC1D1	0.705231	0.550502	TBC1D1
1568717_a_at	FKBP15	0.654986	0.796301
1568765_at	SERPINE1	1.15563	0.796301
1568856_at	NBR1	1.52197	1.45515
1568857_a_at	NBR1	0.989546	0
1568916_at	SPIRE2	1.05594	2.4991
1568954_s_at	C16orf72	0.575273	1.12359
1568987_at	MGC57346	0.797478	1.81051
1569013_s_at	LOC96610	1.53505	0
1569112_at	SLC44A5	1.811	0
1569203_at	CXCL2	1.02981	0	CXCL2	CXCL2
1569257_at	FMNL1	0.925775	1.12359
1569315_s_at	LOC100272228	1.4804	0	LOC100272228
1569385_s_at	TET2	0.638883	1.12359	TET2	TET2
1569465_at	FAM160A1	1.27046	1.45515
1569470_a_at	FRMD5	0.722294	0
1569566_at	TBC1D1	0.650726	3.02943	TBC1D1
1569631_at	NMNAT1	0.537738	3.70165
1569693_at	BTBD8	0.644544	3.70165
1570156_s_at	FMN1	0.610484	3.02943
1570243_at	LOC440731	1.49525	0
1570352_at	ATM	1.04329	3.02943
1570425_s_at	LATS1	0.638568	0.393888
1570507_at	SFRS2IP	1.17193	1.81051			SFRS2IP
200616_s_at	MLEC	0.907347	0.13708
200617_at	MLEC	0.894171	0
200632_s_at	NDRG1	0.764877	0.0539655
200676_s_at	UBE2L3	0.686896	0.796301	UBE2L3
200684_s_at	UBE2L3	0.620914	3.70165	UBE2L3
200732_s_at	PTP4A1	0.564447	1.12359
200790_at	ODC1	0.566837	0.796301
200799_at	HSPA1A	0.912226	0.550502
200894_s_at	FKBP4	0.760743	1.12359
200895_s_at	FKBP4	0.904828	0.393888
200952_s_at	CCND2	0.715329	0.13708
200953_s_at	CCND2	0.812153	1.12359
200969_at	SERP1	0.968447	0
200970_s_at	SERP1	0.903086	0.230228
200974_at	ACTA2	0.57388	1.12359		ACTA2
201200_at	CREG1	0.742873	0.796301
201255_x_at	BAT3	0.645265	1.12359
201313_at	ENO2	0.833903	0	ENO2
201320_at	SMARCC2	0.603422	3.70165
201335_s_at	ARHGEF12	0.512358	1.45515
201341_at	ENC1	0.531054	1.81051
201348_at	GPX3	0.815853	1.12359
201362_at	IVNS1ABP	1.31698	0	IVNS1ABP
201363_s_at	IVNS1ABP	1.35016	0	IVNS1ABP
201383_s_at	NBR1	0.719067	0.393888
201384_s_at	NBR1	0.52325	1.45515
201413_at	HSD17B4	0.511663	0.796301
201483_s_at	SUPT4H1	0.612336	1.81051
201502_s_at	NFKBIA	0.873018	0
201549_x_at	KDM5B	0.528898	1.12359
201574_at	ETF1	0.904733	0
201582_at	SEC23B	0.68072	3.70165
201589_at	SMC1A	0.615646	1.45515
201615_x_at	CALD1	0.59426	0.550502	CALD1
201626_at	INSIG1	0.530025	3.02943
201642_at	IFNGR2	1.08828	0
201666_at	TIMP1	0.594584	0.796301
201689_s_at	TPD52	0.558628	3.70165
201691_s_at	TPD52	0.776072	0.393888
201693_s_at	EGR1	4.98076	0
201694_s_at	EGR1	5.65049	0
201702_s_at	PPP1R10	0.575063	1.81051
201733_at	CLCN3	0.827459	0.796301	CLCN3		CLCN3
201734_at	CLCN3	0.598912	1.45515	CLCN3		CLCN3
201735_s_at	CLCN3	0.599272	2.4991	CLCN3		CLCN3
201737_s_at	MARCH6	0.774751	0.393888
201792_at	AEBP1	0.817765	0.13708
201796_s_at	VARS	0.609039	2.4991
201810_s_at	SH3BP5	0.647567	0.13708
201821_s_at	TIMM17A	0.558997	1.45515	TIMM17A
201855_s_at	ATMIN	1.08611	0.0539655
201862_s_at	LRRFIP1	0.54249	1.81051	LRRFIP1
201864_at	GDI1	0.557404	1.45515
201874_at	MPZL1	0.578052	1.81051
201875_s_at	MPZL1	0.619751	0.796301
201889_at	FAM3C	1.40546	0.0539655
201908_at	DVL3	1.08268	0
201923_at	PRDX4	0.75584	0
201988_s_at	CREBL2	0.804432	0
201989_s_at	CREBL2	0.601862	0.796301
201990_s_at	CREBL2	0.903066	0
202053_s_at	ALDH3A2	0.51599	1.81051	ALDH3A2
202057_at	KPNA1	0.659685	3.02943
202124_s_at	TRAK2	1.06633	0
202125_s_at	TRAK2	1.11097	0
202126_at	PRPF4B	0.549811	0.796301
202149_at	NEDD9	0.980094	1.12359
202150_s_at	NEDD9	0.711121	0
202196_s_at	DKK3	0.698372	0.796301
202202_s_at	LAMA4	1.07317	0.0539655
202234_s_at	SLC16A1	0.656718	1.45515	SLC16A1
202241_at	TRIB1	1.59838	0
202260_s_at	STXBP1	0.679117	0.393888
202267_at	LAMC2	1.26794	0	LAMC2
202269_x_at	GBP1	1.14495	0
202304_at	FNDC3A	0.505753	3.70165	FNDC3A
202310_s_at	COL1A1	0.985457	0
202313_at	PPP2R2A	0.597698	0.796301	PPP2R2A
202314_at	CYP51A1	0.535478	1.12359
202323_s_at	ACBD3	0.555013	1.12359
202324_s_at	ACBD3	0.609784	0.550502
202336_s_at	PAM	0.518238	1.81051	PAM
202360_at	MAML1	0.712444	3.02943
202363_at	SPOCK1	1.47626	0
202375_at	SEC24D	0.624794	3.02943
202384_s_at	TCOF1	0.852565	0.796301
202395_at	NSF	0.591028	1.12359
202441_at	ERLIN1	0.530608	0.550502	ERLIN1
202444_s_at	ERLIN1	0.578412	0.796301	ERLIN1
202456_s_at	ZER1	0.753495	1.45515
202481_at	DHRS3	0.689102	3.02943
202491_s_at	IKBKAP	0.51449	1.81051	IKBKAP
202501_at	MAPRE2	0.600954	1.12359	MAPRE2
202519_at	MLXIP	0.606897	0.230228
202594_at	LEPROTL1	0.593432	0.550502
202595_s_at	LEPROTL1	0.627747	0.13708
202599_s_at	NRIP1	0.506642	3.02943	NRIP1		NRIP1
202600_s_at	NRIP1	0.531353	1.81051	NRIP1		NRIP1
202627_s_at	SERPINE1	0.612527	1.12359
202628_s_at	SERPINE1	0.787612	0.0539655
202637_s_at	ICAM1	1.12393	0
202638_s_at	ICAM1	1.21947	0
202663_at	WIPF1	0.594253	2.4991
202665_s_at	WIPF1	0.516902	2.4991
202668_at	EFNB2	1.05726	1.12359
202669_s_at	EFNB2	0.856393	0
202670_at	MAP2K1	0.561605	1.81051
202672_s_at	ATF3	0.566413	0.230228	ATF3
202727_s_at	IFNGR1	0.761679	0.550502
202728_s_at	LTBP1	0.927014	0.550502	LTBP1		LTBP1
202733_at	P4HA2	0.855935	0.796301
202748_at	GBP2	0.791089	0
202802_at	DHPS	0.653674	3.70165
202833_s_at	SERPINA1	1.77586	0
202842_s_at	DNAJB9	1.75075	0
202843_at	DNAJB9	2.18886	0
202850_at	ABCD3	0.540919	3.70165	ABCD3
202893_at	UNC13B	0.67765	2.4991
202901_x_at	CTSS	1.7155	0.796301
202902_s_at	CTSS	1.22702	0
202962_at	KIF13B	0.820711	0.0539655	KIF13B
202978_s_at	CREBZF	0.557802	2.4991
203010_at	STAT5A	0.981747	0.13708
203029_s_at	PTPRN2	0.603991	2.4991
203030_s_at	PTPRN2	0.651452	3.70165
203035_s_at	PIAS3	0.535269	2.4991
203036_s_at	MTSS1	0.858075	0
203037_s_at	MTSS1	0.938178	1.45515
203117_s_at	PAN2	1.06141	0.796301
203130_s_at	KIF5C	1.79693	0
203144_s_at	KIAA0040	3.02635	2.4991
203146_s_at	GABBR1	0.619831	1.12359	GABBR1
203158_s_at	GLS	1.18906	0.13708
203164_at	SLC33A1	0.89476	0
203165_s_at	SLC33A1	0.642719	1.81051
203169_at	RGP1	0.524015	1.81051
203180_at	ALDH1A3	1.71803	0
203183_s_at	SMARCD1	0.716861	1.81051
203220_s_at	TLE1	0.84231	1.45515	TLE1
203222_s_at	TLE1	0.688157	0	TLE1
203225_s_at	RFK	0.687941	2.4991
203231_s_at	ATXN1	1.90799	0
203232_s_at	ATXN1	1.12172	0
203243_s_at	PDLIM5	0.632547	0.796301
203245_s_at	NCRNA00094	0.6344	1.12359
203275_at	IRF2	0.512943	0.796301
203286_at	RNF44	0.566009	2.4991
203298_s_at	JARID2	0.796438	1.12359
203300_x_at	AP1S2	0.565852	0.550502	AP1S2
203306_s_at	SLC35A1	0.526894	1.12359	SLC35A1
203354_s_at	PSD3	0.552447	0.393888
203355_s_at	PSD3	0.836011	0.393888
203368_at	CRELD1	0.813908	0.550502
203408_s_at	SATB1	0.745767	0.13708	SATB1
203414_at	MMD	0.824116	0.550502	MMD	MMD	MMD
203420_at	FAM8A1	0.671458	1.45515
203430_at	HEBP2	0.530571	1.81051
203431_s_at	RICS	0.507188	2.4991
203433_at	MTHFS	0.830529	0
203455_s_at	SAT1	0.70527	1.45515
203463_s_at	EPN2	0.867782	1.81051
203476_at	TPBG	0.994012	0
203490_at	ELF4	0.956907	0.0539655	ELF4
203501_at	PGCP	0.955409	0.550502
203502_at	BPGM	0.786628	0.796301
203520_s_at	ZNF318	0.66032	0.550502
203529_at	PPP6C	0.678163	0.550502
203545_at	ALG8	0.662312	1.12359
203556_at	ZHX2	1.32229	0
203565_s_at	MNAT1	0.637638	2.4991
203573_s_at	RABGGTA	0.592766	1.12359
203614_at	UTP14C	0.933465	1.45515
203621_at	NDUFB5	0.602722	2.4991
203641_s_at	COBLL1	0.665419	1.12359	COBLL1
203655_at	XRCC1	0.58898	1.45515
203688_at	PKD2	0.588998	3.02943
203733_at	DEXI	0.563202	3.02943
203765_at	GCA	1.09339	0.13708	GCA
203767_s_at	STS	0.810095	2.4991
203770_s_at	STS	0.799686	0.230228
203786_s_at	TPD52L1	0.506874	2.4991	TPD52L1
203796_s_at	BCL7A	1.62984	0.550502
203831_at	R3HDM2	0.538233	1.12359	R3HDM2
203855_at	WDR47	0.737884	0.796301	WDR47
203870_at	USP46	0.657796	1.81051		USP46	USP46
203880_at	COX17	0.607345	0.550502
203882_at	IRF9	0.638458	1.45515
203883_s_at	RAB11FIP2	0.663509	3.02943	RAB11FIP2
203912_s_at	DNASE1L1	0.713375	1.45515	DNASE1L1
203952_at	ATF6	0.509225	1.45515	ATF6
203955_at	KIAA0649	0.614826	3.02943
203964_at	NMI	0.650043	1.81051	NMI
203978_at	NUBP1	0.621153	1.12359
203988_s_at	FUT8	0.510815	3.02943	FUT8
204011_at	SPRY2	0.551435	1.45515	SPRY2	SPRY2	SPRY2
204025_s_at	PDCD2	0.683951	1.81051
204082_at	PBX3	0.629165	0.393888
204083_s_at	TPM2	0.933482	0
204084_s_at	CLN5	0.621243	0.393888
204094_s_at	TSC22D2	0.809828	0.13708
204109_s_at	NFYA	0.54515	2.4991
204137_at	GPR137B	0.94104	1.12359
204149_s_at	GSTM4	2.04485	0
204160_s_at	ENPP4	1.23876	0
204174_at	ALOX5AP	1.66447	0
204181_s_at	ZBTB43	0.672	1.12359
204182_s_at	ZBTB43	0.828084	3.70165
204184_s_at	ADRBK2	0.509439	0.796301
204186_s_at	PPID	0.614433	0.230228
204191_at	IFNAR1	0.711883	3.02943
204249_s_at	LMO2	0.722241	0.796301	LMO2
204254_s_at	VDR	1.71613	0
204255_s_at	VDR	1.3073	1.81051
204270_at	SKI	1.20729	0
204279_at	PSMB9	0.567619	3.02943	PSMB9
204327_s_at	ZNF202	0.605548	1.45515
204347_at	AK3L1	0.985482	0.230228
204398_s_at	EML2	0.670082	1.81051
204404_at	SLC12A2	0.769121	2.4991
204411_at	KIF21B	1.34785	1.45515	KIF21B
204435_at	NUPL1	1.36855	0
204440_at	CD83	1.1389	3.70165
204466_s_at	SNCA	1.12192	0
204473_s_at	ZNF592	0.547935	3.02943
204500_s_at	AGTPBP1	0.513328	3.02943
204502_at	SAMHD1	0.97233	0.0539655
204514_at	DPH2	0.594277	2.4991
204516_at	ATXN7	0.650414	1.81051	ATXN7
204517_at	PPIC	0.575557	3.70165
204518_s_at	PPIC	0.700708	0.393888
204521_at	C12orf24	0.609274	0.230228
204535_s_at	REST	0.544633	2.4991
204547_at	RAB40B	0.712555	0.393888
204552_at	INPP4A	0.888527	0.230228
204553_x_at	INPP4A	0.81015	0.13708
204554_at	PPP1R3D	0.825358	0.796301
204557_s_at	DZIP1	0.630069	2.4991	DZIP1
204578_at	HISPPD2A	0.703685	0.550502
204595_s_at	STC1	1.18128	0
204596_s_at	STC1	1.50683	0
204597_x_at	STC1	1.37728	0
204612_at	PKIA	0.671092	0.550502	PKIA		PKIA
204613_at	PLCG2	0.531143	1.81051
204626_s_at	ITGB3	1.4455	0
204627_s_at	ITGB3	1.45364	0
204628_s_at	ITGB3	1.38371	0
204654_s_at	TFAP2A	1.25512	0	TFAP2A
204657_s_at	SHB	0.774834	1.45515
204668_at	RNF24	0.616795	0.796301
204672_s_at	ANKRD6	0.849068	0.13708
204699_s_at	C1orf107	0.648978	1.12359	C1orf107
204700_x_at	C1orf107	1.03102	0.550502	C1orf107
204703_at	IFT88	0.847187	0	IFT88
204732_s_at	TRIM23	0.813491	3.70165	TRIM23	TRIM23
204759_at	RCBTB2	1.482	0
204760_s_at	NR1D1 /// THRA	1.19827	0
204765_at	ARHGEF5	1.19691	0.0539655
204783_at	MLF1	0.945788	1.45515
204807_at	TMEM5	0.846499	2.4991
204808_s_at	TMEM5	0.52001	0.230228
204809_at	CLPX	0.523237	1.12359
204818_at	HSD17B2	0.615542	1.45515
204820_s_at	BTN3A2 /// BTN3A3	0.748768	0
204821_at	BTN3A3	0.638411	1.12359
204837_at	MTMR9	0.780712	0
204839_at	POP5	0.506899	1.81051
204840_s_at	EEA1	0.655247	2.4991
204866_at	PHF16	0.763166	1.81051
204883_s_at	HUS1	0.718441	0.796301	HUS1
204901_at	BTRC	0.819849	1.12359
204919_at	PRR4	0.532517	2.4991
204920_at	CPS1	0.63208	3.70165
204926_at	INHBA	0.691302	1.12359
204933_s_at	TNFRSF11B	0.558738	0.796301
204950_at	CARD8	0.849194	0
204963_at	SSPN	1.25935	0.0539655
204976_s_at	AMMECR1	1.33662	0.0539655
204980_at	CLOCK	1.00425	0.13708
205015_s_at	TGFA	0.662999	2.4991
205032_at	ITGA2	0.999658	0		ITGA2
205067_at	IL1B	0.707715	0.0539655
205068_s_at	ARHGAP26	1.34014	0
205070_at	ING3	0.54957	1.81051	ING3
205073_at	CYP2J2	1.46579	0
205076_s_at	MTMR11	1.38726	0
205078_at	PIGF	0.746955	0.796301
205084_at	BCAP29	0.597771	0.550502
205088_at	MAMLD1	0.511759	3.70165
205173_x_at	CD58	0.549958	0.796301
205174_s_at	QPCT	1.43627	0
205190_at	PLS1	0.662077	3.70165
205192_at	MAP3K14	0.576311	0.393888
205194_at	PSPH	0.625292	2.4991
205209_at	ACVR1B	0.717875	3.02943
205219_s_at	GALK2	0.598982	1.12359
205256_at	ZBTB39	0.940517	1.81051		ZBTB39
205260_s_at	ACYP1	0.625475	1.45515
205264_at	CD3EAP	1.27254	0
205315_s_at	SNTB2	0.676256	2.4991
205340_at	ZBTB24	0.659062	0.550502	ZBTB24
205369_x_at	DBT	0.977485	0.550502
205391_x_at	ANK1	1.51689	3.70165		ANK1	ANK1
205399_at	DCLK1	1.40856	0.393888
205404_at	HSD11B1	0.714429	0
205410_s_at	ATP2B4	0.973075	0.230228
205415_s_at	ATXN3	0.561828	0.550502
205425_at	HIP1	1.38664	0	HIP1	HIP1
205438_at	PTPN21	0.830026	0.0539655
205447_s_at	MAP3K12	0.713811	0	MAP3K12
205457_at	C6orf106	0.641718	1.81051
205463_s_at	PDGFA	0.654759	0.393888
205540_s_at	RRAGB	0.723603	1.81051
205552_s_at	OAS1	0.802398	0
205559_s_at	PCSK5	1.03862	0
205560_at	PCSK5	0.882286	0.0539655
205579_at	HRH1	1.07152	0.0539655
205580_s_at	HRH1	0.706685	1.81051
205603_s_at	DIAPH2	0.51177	1.45515
205645_at	REPS2	1.2751	0
205647_at	RAD52	0.562477	1.12359	RAD52
205664_at	KIN	0.56106	1.12359
205726_at	DIAPH2	0.739174	0
205730_s_at	ABLIM3	0.510903	0.550502
205731_s_at	NCOA2	0.70948	0.0539655
205732_s_at	NCOA2	0.880083	0.796301
205796_at	TCP11L1	0.865305	0.550502	TCP11L1
205797_s_at	TCP11L1	0.824308	1.45515	TCP11L1
205805_s_at	ROR1	1.5503	0	ROR1
205810_s_at	WASL	0.651455	2.4991	WASL
205812_s_at	TMED9	0.980327	1.45515
205857_at	SLC18A2	0.602966	1.81051
205899_at	CCNA1	1.91249	0
205905_s_at	MICA /// MICB	0.943033	0
205917_at	ZNF264	0.726887	0.796301
205926_at	IL27RA	1.28081	0
205930_at	GTF2E1	0.716719	0.393888
205934_at	PLCL1	1.51416	0
205942_s_at	ACSM3	1.90054	3.70165
205945_at	IL6R	0.734516	0.550502
205952_at	KCNK3	0.925994	0.550502
205966_at	TAF13	0.5609	1.12359
205968_at	KCNS3	0.777528	3.70165
206011_at	CASP1	0.951063	0.550502	CASP1
206109_at	FUT1	2.05367	3.02943
206114_at	EPHA4	1.28407	0
206204_at	GRB14	1.35261	0
206232_s_at	B4GALT6	1.25668	0.13708
206233_at	B4GALT6	1.18351	1.12359
206245_s_at	IVNS1ABP	0.721803	0.0539655	IVNS1ABP
206247_at	MICB	1.43083	0	MICB
206249_at	MAP3K13	1.0334	0
206331_at	CALCRL	2.0132	0
206348_s_at	PDK3	0.931315	1.12359
206376_at	SLC6A15	0.604587	3.02943
206377_at	FOXF2	0.839572	0.230228
206379_at	EYA3	0.813787	0.393888
206385_s_at	ANK3	1.14812	0.13708	ANK3
206412_at	FER	0.746804	0
206429_at	F2RL1	2.6967	0
206471_s_at	PLXNC1	1.02007	0.13708
206492_at	FHIT	1.10279	1.12359
206497_at	C7orf44	0.549323	3.02943
206536_s_at	XIAP	0.795924	1.12359
206555_s_at	THUMPD1	0.867338	0.550502
206558_at	SIM2	0.543818	3.02943
206584_at	LY96	0.509991	1.81051
206591_at	RAG1	0.869119	3.70165	RAG1
206649_s_at	TFE3	0.754425	1.45515
206679_at	APBA1	1.43257	0
206684_s_at	ATF7	1.06021	0
206757_at	PDE5A	1.00007	1.12359
206770_s_at	SLC35A3	0.688497	1.81051
206777_s_at	CRYBB2 /// CRYBB2P1	0.580601	1.45515
206810_at	ZNF44	0.932831	3.70165
206846_s_at	HDAC6	0.686516	3.02943
206862_at	ZNF254	0.796424	1.81051	ZNF254
206870_at	PPARA	1.07634	0		PPARA
206877_at	MXD1	0.744811	0.550502
206925_at	ST8SIA4	0.921152	0.393888	ST8SIA4
206941_x_at	SEMA3E	1.4783	0	SEMA3E
206967_at	CCNT1	0.656729	0.796301
206995_x_at	SCARF1	0.67691	0
207018_s_at	RAB27B	0.721333	3.02943
207050_at	CACNA2D1	0.778586	0.13708
207057_at	SLC16A7	0.630545	2.4991
207061_at	ERN1	1.08848	3.02943
207125_at	ZNF225	0.771634	0.230228
207181_s_at	CASP7	0.81774	0.550502
207213_s_at	USP2	1.09525	0	USP2
207219_at	ZNF643	1.16236	0
207276_at	CDR1	1.22062	1.81051
207357_s_at	GALNT10	0.623004	1.45515	GALNT10
207375_s_at	IL15RA	0.826986	1.12359
207455_at	P2RY1	0.867078	1.45515
207456_at	HNF4G	1.37574	0		HNF4G
207485_x_at	BTN3A1	0.697536	1.45515
207501_s_at	FGF12	0.945249	0
207517_at	LAMC2	0.660938	1.12359	LAMC2
207524_at	ST7	0.709686	1.45515
207543_s_at	P4HA1	0.811556	0.796301
207565_s_at	MR1	0.779709	1.12359
207603_at	SLC4A7	1.19915	0.0539655
207604_s_at	SLC4A7	0.963057	0
207624_s_at	RPGR	0.885616	0.230228	RPGR
207693_at	CACNB4	0.913895	0.230228
207714_s_at	SERPINH1	0.725395	0.796301	SERPINH1
207738_s_at	NCKAP1	0.724321	3.70165	NCKAP1
207827_x_at	SNCA	0.844172	0
207836_s_at	RBPMS	0.610322	2.4991	RBPMS
207855_s_at	CLCC1	0.539233	1.81051
207950_s_at	ANK3	0.72788	0	ANK3
207992_s_at	AMPD3	0.621892	1.12359
208010_s_at	PTPN22	2.18668	0
208062_s_at	NRG2	0.891594	0.13708
208078_s_at	SIK1	0.696839	0.550502
208086_s_at	DMD	0.577514	1.12359	DMD
208093_s_at	NDEL1	0.697097	0.13708
208114_s_at	ISG20L2	0.99269	0.796301
208151_x_at	DDX17	0.67629	0.230228	DDX17
208194_s_at	STAM2	0.566897	0.550502	STAM2
208218_s_at	ACVR1B	0.814224	0
208223_s_at	ACVR1B	0.746775	3.70165
208249_s_at	TGDS	0.543652	1.81051
208252_s_at	CHST3	0.52264	3.02943
208296_x_at	TNFAIP8	0.878491	1.12359
208316_s_at	OCRL	0.500269	2.4991
208318_s_at	XYLB	1.39273	0
208353_x_at	ANK1	1.35205	1.45515		ANK1	ANK1
208361_s_at	POLR3D	0.808801	0.796301
208363_s_at	INPP4A	0.672058	0.550502
208370_s_at	RCAN1	0.524092	1.12359
208371_s_at	RING1	0.566574	2.4991
208393_s_at	RAD50	0.518304	0.393888	RAD50
208394_x_at	ESM1	0.839423	2.4991
208398_s_at	TBPL1	0.519807	0.550502
208423_s_at	MSR1	0.606827	1.12359
208430_s_at	DTNA	1.25426	0	DTNA		DTNA
208454_s_at	PGCP	0.544722	0.550502
208467_at	KLF12	0.513375	0.550502
208518_s_at	PER2	0.955392	0.393888
208561_at	ABCC9	1.91778	0
208562_s_at	ABCC9	1.18493	3.02943
208719_s_at	DDX17	0.649405	1.12359	DDX17
208763_s_at	TSC22D3	0.672009	1.81051	TSC22D3
208770_s_at	EIF4EBP2	0.700755	0.550502
208797_s_at	GOLGA8A	0.640477	1.12359	GOLGA8A
208812_x_at	HLA-C	0.666533	1.12359
208858_s_at	ESYT1	0.644788	1.12359
208865_at	CSNK1A1	0.850478	0.393888	CSNK1A1
208866_at	CSNK1A1	0.778447	0.13708	CSNK1A1
208867_s_at	CSNK1A1	0.692675	0.230228	CSNK1A1
208877_at	PAK2	0.515177	2.4991
208878_s_at	PAK2	0.501207	1.45515
208885_at	LCP1	1.85915	0
208924_at	RNF11	0.634436	3.70165
208988_at	KDM2A	0.798762	1.45515	KDM2A
208989_s_at	KDM2A	0.591693	0.796301	KDM2A
208991_at	STAT3	0.67012	0
208992_s_at	STAT3	0.571467	1.45515
209002_s_at	CALCOCO1	0.517841	1.45515
209006_s_at	C1orf63	0.6227	1.12359
209015_s_at	DNAJB6	0.796515	0.13708
209099_x_at	JAG1	1.08926	3.02943	JAG1	JAG1
209140_x_at	HLA-B	0.544057	2.4991	HLA-B
209150_s_at	TM9SF1	0.514476	1.12359
209159_s_at	NDRG4	0.661227	1.45515
209210_s_at	FERMT2	0.500632	1.81051
209221_s_at	OSBPL2	0.932426	3.70165
209267_s_at	SLC39A8	0.755981	0.796301
209270_at	LAMB3	0.528495	1.81051
209277_at	TFPI2	1.26066	0
209278_s_at	TFPI2	0.954093	0
209307_at	SWAP70	0.63266	2.4991	SWAP70
209311_at	BCL2L2	0.950832	0
209317_at	POLR1C	0.71646	0.796301
209332_s_at	MAX	0.941615	1.12359
209339_at	SIAH2	0.869112	0.0539655
209341_s_at	IKBKB	0.532276	0.550502	IKBKB
209349_at	RAD50	0.976756	0.393888	RAD50
209363_s_at	MED21	0.662185	0.550502
209390_at	TSC1	0.652906	0		TSC1
209424_s_at	AMACR	0.610616	1.81051
209442_x_at	ANK3	0.648911	1.45515	ANK3
209446_s_at	C7orf44	0.778492	0
209466_x_at	PTN	1.76024	0
209493_at	PDZD2	0.689959	0.796301
209589_s_at	EPHB2	0.676266	1.81051	EPHB2	EPHB2	EPHB2
209593_s_at	TOR1B	0.629693	1.12359
209599_s_at	PRUNE	1.05987	0
209615_s_at	PAK1	0.633508	1.12359
209625_at	PIGH	0.879985	0
209648_x_at	SOCS5	0.58481	2.4991	SOCS5
209649_at	STAM2	0.868212	0	STAM2
209674_at	CRY1	0.574908	3.70165
209682_at	CBLB	0.52643	3.02943
209689_at	CCDC93	0.888924	0.550502
209691_s_at	DOK4	0.944619	0.0539655
209693_at	ASTN2	0.52012	3.70165
209732_at	CLEC2B	1.09108	0
209741_x_at	SCAPER	1.24941	0.393888
209770_at	BTN3A1	1.15272	0
209778_at	TRIP11	0.598265	0.13708
209780_at	PHTF2	0.525441	3.70165
209817_at	PPP3CB	0.943735	0
209822_s_at	VLDLR	0.711661	0.550502	VLDLR
209845_at	MKRN1	1.10023	0.13708
209846_s_at	BTN3A2	0.825627	0.393888	BTN3A2
209864_at	FRAT2	0.818052	1.45515
209884_s_at	SLC4A7	0.766845	0.393888
209889_at	SEC31B	0.526237	3.70165
209890_at	TSPAN5	0.55447	3.02943
209892_at	FUT4	0.739183	3.70165
209893_s_at	FUT4	0.674764	3.70165
209925_at	OCLN	0.587058	0.550502
209938_at	TADA2L	0.715646	1.12359
209944_at	ZNF410	0.714037	2.4991
209955_s_at	FAP	0.554273	0.230228
209958_s_at	BBS9	0.567023	0.796301
209970_x_at	CASP1	0.789382	0.0539655	CASP1
210069_at	CHKB-CPT1B /// CPT1B	1.21456	0
210113_s_at	NLRP1	0.523907	3.70165
210124_x_at	SEMA4F	0.730177	1.45515	SEMA4F
210145_at	PLA2G4A	1.37358	0
210173_at	PTPRJ	1.56267	0	PTPRJ
210191_s_at	PHTF1	0.560073	0.13708
210203_at	CNOT4	0.643418	0.550502	CNOT4
210208_x_at	BAT3	0.584468	1.45515
210222_s_at	RTN1	0.540665	1.81051
210224_at	MR1	0.791325	0
210248_at	WNT7A	0.780351	2.4991
210260_s_at	TNFAIP8	0.938972	0
210286_s_at	SLC4A7	0.808728	3.02943
210294_at	TAPBP	0.59001	2.4991
210359_at	MTSS1	0.958435	0
210360_s_at	MTSS1	0.76174	0.796301
210385_s_at	ERAP1	0.609392	0.393888
210426_x_at	RORA	1.24938	0
210440_s_at	CDC14A	1.02818	0
210448_s_at	P2RX5	0.63234	2.4991
210477_x_at	MAPK8	0.558922	1.81051
210479_s_at	RORA	1.15552	0
210486_at	ANKMY1	0.740091	0.393888
210511_s_at	INHBA	0.543062	1.12359
210512_s_at	VEGFA	1.10494	0.230228
210537_s_at	TADA2L	0.829723	0.550502
210538_s_at	BIRC3	1.8609	0
210587_at	INHBE	1.56139	1.45515
210592_s_at	SAT1	0.57232	1.45515
210612_s_at	SYNJ2	0.844315	0	SYNJ2
210630_s_at	RAD52	0.742103	0	RAD52
210654_at	TNFRSF10D	0.789658	0	TNFRSF10D
210684_s_at	DLG4	1.12964	0.550502
210736_x_at	DTNA	1.27378	0	DTNA		DTNA
210743_s_at	CDC14A	1.39989	0
210787_s_at	CAMKK2	0.512803	1.45515	CAMKK2
210793_s_at	NUP98	0.576817	3.02943
210815_s_at	CALCRL	2.13797	0
210866_s_at	CNOT4	0.638982	1.12359	CNOT4
210912_x_at	GSTM4	1.67202	0
210947_s_at	MSH3	0.743662	0
210953_at	TSC22D2	0.945606	1.45515
210954_s_at	TSC22D2	0.544424	0.796301
210990_s_at	LAMA4	0.582372	3.70165
210994_x_at	TRIM23	0.578261	2.4991	TRIM23	TRIM23
210995_s_at	TRIM23	0.565737	0.393888	TRIM23	TRIM23
211005_at	LAT /// SPNS1	1.02341	3.70165
211048_s_at	PDIA4	0.713301	0.393888
211077_s_at	TLK1	0.677717	1.12359
211082_x_at	MARK2	0.795995	1.12359
211114_x_at	SIP1	0.633979	1.12359
211115_x_at	SIP1	0.623239	1.81051
211148_s_at	ANGPT2	1.23489	3.70165	ANGPT2
211258_s_at	TGFA	0.679819	1.12359
211310_at	EZH1	1.51832	0	EZH1
211323_s_at	ITPR1	1.06321	0	ITPR1
211343_s_at	COL13A1	0.782472	0.796301
211354_s_at	LEPR	0.744019	1.12359
211355_x_at	LEPR	0.694816	1.45515
211356_x_at	LEPR	0.713679	1.45515
211366_x_at	CASP1	0.727515	0	CASP1
211367_s_at	CASP1	0.798197	0.13708	CASP1
211368_s_at	CASP1	0.885092	0	CASP1
211380_s_at	PRKG1	0.981884	0
211429_s_at	SERPINA1	1.33759	0.550502
211493_x_at	DTNA	1.43112	0	DTNA		DTNA
211527_x_at	VEGFA	0.713186	0
211534_x_at	PTPRN2	0.818273	1.12359
211546_x_at	SNCA	1.0241	0
211596_s_at	LRIG1	0.711855	1.45515
211676_s_at	IFNGR1	0.506792	1.45515
211703_s_at	TM2D1	0.557349	0.393888
211711_s_at	PTEN	0.541396	3.02943
211718_at	MGC2889	1.0552	1.12359	MGC2889
211736_at	SP2	0.84245	1.81051	SP2	SP2	SP2
211737_x_at	PTN	2.03006	0
211744_s_at	CD58	0.621849	0.230228
211874_s_at	MYST4	0.544392	2.4991
211887_x_at	MSR1	0.597668	1.12359
211907_s_at	PARD6B	1.49651	0		PARD6B
211918_x_at	PAPPA2	0.794562	0.393888
211925_s_at	PLCB1	0.821603	1.12359	PLCB1
211962_s_at	ZFP36L1	0.55436	1.45515	ZFP36L1	ZFP36L1
211977_at	GPR107	0.624135	0.796301
211984_at	CALM1	0.533213	1.81051
211985_s_at	CALM1	0.683415	0.393888
212057_at	KIAA0182	0.81182	1.45515
212062_at	ATP9A	0.500752	2.4991		ATP9A
212064_x_at	MAZ	0.855252	2.4991
212070_at	GPR56	1.30761	0
212073_at	CSNK2A1 /// CSNK2A1P	0.602668	3.70165
212100_s_at	POLDIP3	0.794361	0.550502
212111_at	STX12	1.10068	0.230228
212112_s_at	STX12	0.885486	0.0539655
212118_at	TRIM27	0.56682	0.393888
212134_at	PHLDB1	0.720218	1.12359
212135_s_at	ATP2B4	0.764659	0.393888
212136_at	ATP2B4	0.782378	0.796301
212167_s_at	SMARCB1	0.820547	0.796301	SMARCB1
212192_at	KCTD12	1.05469	0.393888
212221_x_at	IDS	0.729526	0.796301	IDS
212223_at	IDS	0.594968	3.70165	IDS
212256_at	GALNT10	0.638682	1.12359	GALNT10
212289_at	ANKRD12	0.593849	3.02943
212291_at	HIPK1	1.58952	0
212293_at	HIPK1	1.22811	0
212311_at	KIAA0746	1.24671	0.0539655
212314_at	KIAA0746	0.992281	0.550502
212338_at	MYO1D	1.05962	0	MYO1D
212341_at	YIPF6	0.579288	1.45515
212355_at	KIAA0323	0.810007	0.13708
212356_at	KIAA0323	0.767367	0.796301
212362_at	ATP2A2	0.501222	2.4991
212369_at	ZNF384	0.606003	3.02943
212384_at	BAT1	0.575168	1.45515
212404_s_at	UBE3B	0.614685	2.4991
212413_at	SEPT6	0.529223	3.70165
212478_at	RMND5A	0.613158	1.45515	RMND5A		RMND5A
212480_at	CYTSA	0.824799	0
212504_at	DIP2C	0.631051	3.70165
212510_at	GPD1L	0.533827	0.550502
212521_s_at	PDE8A	0.598372	0.13708
212549_at	STAT5B	0.569172	0.13708
212551_at	CAP2	0.73764	0.230228	CAP2
212560_at	SORL1	0.847323	3.02943	SORL1
212594_at	PDCD4	0.644792	0.796301
212607_at	AKT3	0.596703	1.45515	AKT3
212609_s_at	AKT3	0.668008	1.12359	AKT3
212613_at	BTN3A2	0.927601	0.0539655	BTN3A2
212617_at	ZNF609	0.786883	0.393888
212631_at	STX7	0.563325	1.45515	STX7
212654_at	TPM2	0.952542	3.02943
212683_at	SLC25A44	0.713043	2.4991
212685_s_at	TBL2	0.522324	2.4991
212695_at	CRY2	1.16165	3.02943
212708_at	MSL1	0.600171	0.550502	MSL1
212731_at	ANKRD46	1.24695	0
212747_at	ANKS1A	0.973422	0.0539655	ANKS1A	ANKS1A
212756_s_at	UBR2	0.598287	0.796301
212763_at	CAMSAP1L1	0.617232	0.230228
212792_at	DPY19L1	1.00799	0
212796_s_at	TBC1D2B	0.737559	2.4991
212799_at	STX6	1.09671	0.13708
212800_at	STX6	0.627236	0.796301
212810_s_at	SLC1A4	0.648431	2.4991
212882_at	KLHL18	0.822605	0.393888	KLHL18	KLHL18
212886_at	CCDC69	1.51297	0
212888_at	DICER1	0.840549	0.13708
212897_at	CDC2L6	0.567536	0.393888
212902_at	SEC24A	0.637486	1.12359	SEC24A	SEC24A
212907_at	SLC30A1	0.655353	3.70165
212908_at	DNAJC16	0.662417	1.45515	DNAJC16
212911_at	DNAJC16	0.629165	2.4991	DNAJC16
212934_at	UBXN2B	0.503589	2.4991
212957_s_at	LOC92249	0.658469	1.12359
213005_s_at	KANK1	1.06933	0.550502
213012_at	NEDD4	0.730826	1.81051		NEDD4	NEDD4
213020_at	GOSR1	0.833959	0.796301	GOSR1
213025_at	THUMPD1	0.707188	3.02943
213038_at	RNF19B	0.746033	0
213039_at	ARHGEF18	0.505324	2.4991
213056_at	FRMD4B	0.567706	3.70165
213073_at	ZFYVE26	0.787975	0.550502
213123_at	MFAP3	1.03148	0
213124_at	ZNF473	0.514101	0.13708
213136_at	PTPN2	0.668641	1.12359
213198_at	ACVR1B	0.981891	0
213201_s_at	TNNT1	1.08925	0.550502
213206_at	GOSR2	0.61782	1.12359			GOSR2
213207_s_at	GOSR2	0.511232	2.4991			GOSR2
213208_at	KIAA0240	0.666228	1.45515
213229_at	DICER1	0.703864	3.70165
213232_at	KIAA1467	0.813852	0.393888	KIAA1467
213234_at	KIAA1467	1.22603	0	KIAA1467
213235_at	C16orf88	0.641109	3.02943
213238_at	ATP10D	0.541075	0.550502
213306_at	MPDZ	0.542698	3.70165
213307_at	SHANK2	1.31956	0
213309_at	PLCL2	0.589469	2.4991	PLCL2
213318_s_at	BAT3	0.584495	1.45515
213324_at	SRC	0.796089	0.13708
213326_at	VAMP1	0.544538	2.4991	VAMP1
213349_at	TMCC1	0.569826	0.796301		TMCC1	TMCC1
213351_s_at	TMCC1	0.646854	0.796301		TMCC1	TMCC1
213352_at	TMCC1	0.856589	2.4991		TMCC1	TMCC1
213359_at	HNRNPD	1.00587	0.393888
213361_at	TDRD7	0.782021	0.13708
213370_s_at	SFMBT1	1.36396	0	SFMBT1
213376_at	ZBTB1	0.654955	0.550502
213393_at	MFSD9	0.953543	1.12359
213403_at	MFSD9	1.73756	0
213407_at	PHLPP2	0.651485	0.796301
213444_at	ZNF862	1.1812	0.0539655
213452_at	ZNF184	0.700451	3.70165
213462_at	NPAS2	0.575717	0.796301
213473_at	BRAP	0.546202	3.70165	BRAP
213497_at	ABTB2	0.636957	0.230228
213506_at	F2RL1	2.321	0
213517_at	PCBP2	0.793385	1.81051
213522_s_at	SLC16A3	0.511869	1.81051
213552_at	GLCE	1.09332	0
213556_at	LOC390940	1.26486	0	LOC390940
213596_at	CASP4	0.646818	0.393888
213620_s_at	ICAM2	1.44927	0
213638_at	PHACTR1	0.720334	0.230228
213649_at	SFRS7	0.522277	1.45515
213650_at	GOLGA8A /// GOLGA8B	0.537438	3.02943
213652_at	PCSK5	0.990036	0.230228
213688_at	CALM1	0.74634	0.550502
213692_s_at	VDR	1.40802	1.45515
213734_at	WSB2	0.649617	0.550502
213750_at	RSL1D1	0.724652	3.02943	RSL1D1
213795_s_at	PTPRA	0.634148	2.4991	PTPRA
213836_s_at	WIPI1	0.684745	2.4991
213853_at	DNAJC24	0.566113	3.70165
213889_at	PIGL	1.00349	0.13708
213896_x_at	FAM149B1	0.554657	1.81051
213935_at	ABHD5	0.55959	3.70165
213954_at	FAM169A	0.538368	1.81051
213970_at	RABL3	0.729621	2.4991
213976_at	CIZ1	0.73421	3.70165
213982_s_at	RABGAP1L	0.502083	1.81051	RABGAP1L
213988_s_at	SAT1	0.830095	0
213998_s_at	DDX17	0.681205	1.81051	DDX17
214015_at	SOCS7	1.42718	0
214073_at	CTTN	1.06251	0
214132_at	ATP5C1	1.11007	0
214137_at	PTPRJ	0.550724	1.81051	PTPRJ
214138_at	ZNF79	0.699032	0.230228
214195_at	TPP1	0.917889	0
214212_x_at	FERMT2	0.698859	0.796301
214252_s_at	CLN5	0.875791	0
214277_at	COX11	0.758091	3.02943
214291_at	LOC729046 /// RPL17	0.538118	1.12359
214337_at	COPA	1.04931	0.13708
214434_at	HSPA12A	1.04742	0
214443_at	PVR	0.867335	0.230228	PVR
214444_s_at	PVR	0.618465	1.45515	PVR
214453_s_at	IFI44	1.19002	0
214459_x_at	HLA-C	0.609155	2.4991
214462_at	SOCS6	0.674846	3.02943	SOCS6	SOCS6	SOCS6
214474_at	PRKAB2	0.993001	0.0539655
214493_s_at	INADL	0.958103	0.230228
214530_x_at	EPB41	0.730144	1.45515		EPB41
214581_x_at	TNFRSF21	1.06533	0.550502
214583_at	RSC1A1	0.793487	3.02943
214588_s_at	MFAP3	1.37248	0
214607_at	PAK3	0.502034	3.70165
214639_s_at	HOXA1	0.734355	3.02943
214670_at	ZKSCAN1	0.754975	1.45515	ZKSCAN1
214711_at	GATC	0.760763	0.550502
214754_at	TET3	1.41462	0.0539655
214827_at	PARD6B	1.69516	0		PARD6B
214881_s_at	UBTF	0.607596	1.81051	UBTF
214899_at	ZNF780B	0.7489	3.02943
214924_s_at	TRAK1	0.815689	3.02943	TRAK1
214948_s_at	TMF1	0.997422	0
214954_at	SUSD5	0.668347	1.81051
214970_s_at	ST6GAL1	0.656162	1.45515
214971_s_at	ST6GAL1	0.533587	1.45515
214972_at	MGEA5	0.687315	0	MGEA5
214993_at	ASPHD1	0.507827	3.02943
215044_s_at	STAM2	0.65217	1.12359	STAM2
215064_at	SC5DL	0.839903	1.12359	SC5DL
[truncated: 1,193 more rows]
